# Supplementary material for: Methylation of Host Genes Associated with Coronavirus Infection from Birth to 26 Years
Source: Genes (Basel). 2021 Jul 31;12(8):1198. doi: 10.3390/genes12081198 (PMC8392033; doi:10.3390/genes12081198)
Supplement: Supplementary file 1 [file genes-12-01198-s001.zip]

Archive with 9 entries (8 files):
- Supplement figure S1.pdf
- Supplement table S1.xlsx
- Supplement table S2.pdf
- Supplement table S3.xlsx
- __MACOSX/
- __MACOSX/._Supplement figure 1.docx
- __MACOSX/._Supplement table S1.xlsx
- __MACOSX/._Supplement table S2.docx
- __MACOSX/._Supplement table S3.xlsx
