# Supplementary material for: Methylation of Host Genes Associated with Coronavirus Infection from Birth to 26 Years
Source: Genes (Basel). 2021 Jul 31;12(8):1198. doi: 10.3390/genes12081198 (PMC8392033; doi:10.3390/genes12081198)
Supplement: Supplementary file 1 [file genes-12-01198-s001.zip › Supplement table S1.xlsx]

## Sheet: Supplement table S1a_autosome
CpGs	F Value	Raw p-value	FDR p-value	Chromosome number	Genes	Gene location	CpG Islands
cg01157146	1245.49	0	0	21	TMPRSS2	Body;5'UTR	N_Shore
cg11056604	1710.61	0	0	19	CLEC4G	TSS200	S_Shore
cg15340334	1433.16	0	0	6	HLA-B	Body	N_Shore
cg16785077	1255.35	0	0	21	MX1	TSS1500	N_Shore
cg18766054	1602	0	0	8	MYOM2	TSS1500
cg19001261	1371.11	0	0	19	CLEC4G	5'UTR;1stExon	S_Shore
cg20103825	1546.38	0	0	8	MYOM2	5'UTR
cg04791421	1218.77	0.48077E-309	4.15e-308	17	CCL5	TSS1500
cg21278129	1176.06	1.21e-304	9.26e-303	19	CLEC4G	TSS1500	S_Shore
cg11694510	1127.39	2.68e-298	1.85e-296	11	IFITM1	TSS1500	S_Shore
cg03589230	1031.87	3.5e-285	2.2e-283	8	MYOM2	TSS1500
cg21686213	1000.14	1.3e-280	7.48e-279	11	IFITM1	3'UTR	N_Shore
cg20545776	972.67	1.44e-276	7.67e-275	8	GPT	TSS1500	N_Shore
cg12876900	957.15	3.05e-274	1.51e-272	11	IFITM3	1stExon	S_Shore
cg16628205	922.08	7.05e-269	3.25e-267	7	TFR2	TSS1500
cg14231966	914.28	1.15e-267	4.97e-266	15	FURIN	Body	Island
cg03038262	907.51	1.32e-266	5.37e-265	11	IFITM1	3'UTR	N_Shore
cg13786209	905.62	2.62e-266	1.01e-264	19	POLD1	Body	S_Shelf
cg05842480	887.78	1.76e-263	6.38e-262	19	CLEC4G	Body	Island
cg03752138	843.43	2.9e-256	1e-254	17	SOCS3	TSS1500	S_Shore
cg22020784	839.98	1.09e-255	3.58e-254	8	MYOM2	Body
cg22337438	831.07	3.34e-254	1.05e-252	19	NLRP12	5'UTR;1stExon
cg16700758	820.05	2.41e-252	7.23e-251	17	CCL2	5'UTR;1stExon
cg10179363	819.16	3.41e-252	9.81e-251	15	ANPEP	5'UTR
cg24811740	811.45	6.99e-251	1.93e-249	8	GPT	5'UTR;1stExon	N_Shore
cg18181703	784.74	2.89e-246	7.57e-245	17	SOCS3	Body	N_Shore
cg19348484	784.68	2.96e-246	7.57e-245	15	FURIN	5'UTR	N_Shore
cg01971407	783.52	4.71e-246	1.16e-244	11	IFITM1	TSS1500	N_Shelf
cg01439248	774.67	1.7e-244	4.05e-243	8	MYOM2	Body	S_Shore
cg14988790	774.57	1.77e-244	4.08e-243	1	CRP	Body
cg08780887	774.02	2.21e-244	4.94e-243	10	MBL2	TSS1500
cg08946713	768.57	2.05e-243	4.43e-242	2	STAT1	Body
cg13918544	748.18	9.3e-240	1.95e-238	19	POLD1;SPIB	3'UTR;TSS1500
cg21881537	722.26	5.29e-235	1.08e-233	17	ACE	Body
cg24377729	703.75	1.56e-231	3.08e-230	19	CD209	Body;3'UTR
cg03172226	702.32	2.92e-231	5.6e-230	19	IRF3	3'UTR
cg02864248	677.08	2.04e-226	3.81e-225	15	FURIN	TSS200	N_Shelf
cg00840694	676.85	2.26e-226	4.11e-225	8	MYOM2	5'UTR
cg19352605	676.46	2.69e-226	4.77e-225	8	GPT	TSS1500	N_Shore
cg14911223	647.01	1.78e-220	3.08e-219	21	IFNAR1	Body	S_Shelf
cg04412303	632.56	1.49e-217	2.51e-216	19	CD209	TSS1500
cg22642498	630.2	4.53e-217	7.45e-216	19	NLRP12	Body;TSS1500
cg19003412	627.59	1.55e-216	2.48e-215	4	ALB	Body
cg06625077	624.56	6.47e-216	1.02e-214	16	CTRL	3'UTR
cg20657383	616.43	3.1e-214	4.76e-213	19	CEACAM1	TSS1500
cg26377677	614.3	8.58e-214	1.29e-212	15	FURIN	5'UTR	N_Shelf
cg23384708	612.59	1.95e-213	2.86e-212	6	TNF	Body	N_Shelf
cg01381637	604.49	9.67e-212	1.39e-210	19	POLD1	Body	N_Shelf
cg04199256	587.2	4.53e-208	6.38e-207	17	ACE	Body;5'UTR;1stExon
cg15241786	583.76	2.49e-207	3.43e-206	6	BAK1	1stExon;5'UTR
cg15055101	576.75	8.11e-206	1.1e-204	19	SH2D3A	5'UTR	N_Shore
cg24018190	562.2	1.24e-202	1.65e-201	4	ALB	Body
cg02794892	558.82	6.95e-202	9.06e-201	19	CD209	TSS1500
cg18156003	545.96	5.17e-199	6.62e-198	21	TMPRSS2	3'UTR
cg26369382	538.85	2.09e-197	2.62e-196	7	TFR2	TSS1500
cg07956434	536.78	6.17e-197	7.61e-196	7	TFR2	Body	S_Shore
cg19979102	534.81	1.73e-196	2.1e-195	2	ADAM17	Body
cg06117133	529.55	2.77e-195	3.29e-194	16	CTRL	TSS1500	N_Shelf
cg22648375	524.99	3.1e-194	3.63e-193	7	PIK3CG	TSS1500	N_Shelf
cg10717214	524.15	4.84e-194	5.57e-193	6	TNF	1stExon
cg11860203	510.99	5.65e-191	6.4e-190	17	CCL2	Body
cg18555289	507.37	4.01e-190	4.47e-189	8	GPT	TSS1500	N_Shore
cg02483931	506.76	5.59e-190	6.13e-189	17	CCL5	Body
cg17177816	504.95	1.49e-189	1.61e-188	10	HELLS	TSS1500	N_Shore
cg10978799	500.47	1.73e-188	1.84e-187	1	IL10	TSS200
cg07976603	497.4	9.33e-188	9.77e-187	19	ICAM3;RAVER1	3'UTR;TSS200	Island
cg23570810	497.18	1.05e-187	1.09e-186	11	IFITM1	Body	N_Shore
cg26729380	491.83	2.02e-186	2.05e-185	6	TNF	1stExon
cg17396638	484.88	9.65e-185	9.66e-184	15	FURIN	Body	Island
cg26736341	484.29	1.35e-184	1.33e-183	6	TNF	3'UTR	N_Shelf
cg01569083	480.89	9.01e-184	8.77e-183	6	TNF	TSS200
cg24505687	480.26	1.29e-183	1.24e-182	6	BAK1	TSS1500
cg05312779	480.08	1.42e-183	1.34e-182	15	ANPEP	3'UTR
cg20986726	479.06	2.53e-183	2.36e-182	1	MASP2	Body
cg09962952	478.91	2.75e-183	2.54e-182	19	SH2D3A	Body	Island
cg00815230	477.62	5.69e-183	5.18e-182	8	GPT	Body	Island
cg21700780	477	8.08e-183	7.25e-182	8	MYOM2	Body	Island
cg06779393	464.09	1.26e-179	1.12e-178	1	CRP	1stExon;5'UTR
cg21222743	465.32	2.08e-179	1.82e-178	6	TNF	1stExon
cg10552523	459.29	2e-178	1.73e-177	11	IFITM1	TSS1500	N_Shelf
cg07842409	462.33	3.84e-178	3.28e-177	1	MASP2	Body
cg17744604	451.78	1.58e-176	1.33e-175	1	IL10	TSS1500
cg08643950	451.63	1.72e-176	1.43e-175	8	MYOM2	Body	N_Shelf
cg24282259	448.14	1.33e-175	1.09e-174	8	MYOM2	5'UTR
cg05626117	432.76	1.21e-171	9.86e-171	19	CLEC4G	TSS1500	S_Shore
cg23070111	428.74	1.23e-169	9.92e-169	1	PTGS2	TSS1500	Island
cg12258847	419.14	4.58e-168	3.64e-167	17	ERN1	Body
cg16145324	412.59	2.57e-166	2.02e-165	6	MAPK14	Body
cg01036779	411.89	3.95e-166	3.06e-165	19	SH2D3A	TSS1500	S_Shore
cg26787239	406.07	1.45e-164	1.12e-163	5	IL4	TSS1500
cg01721818	405.94	1.57e-164	1.19e-163	2	DDX1	Body	S_Shelf
cg02473254	405.68	1.85e-164	1.39e-163	8	MYOM2	Body	N_Shelf
cg00319223	404.86	3.09e-164	2.29e-163	8	MYOM2	Body
cg04881125	406.93	5.87e-164	4.31e-163	1	PTGS2	Body	N_Shore
cg03808577	403.4	7.68e-164	5.58e-163	7	TFR2	Body	S_Shore
cg04341745	398.58	1.58e-162	1.14e-161	2	ATF2	5'UTR	N_Shelf
cg11099375	397.3	3.53e-162	2.51e-161	17	ERN1	Body
cg14022057	398.73	4.54e-162	3.2e-161	2	DPP4	Body	N_Shore
cg06421751	396.34	6.45e-162	4.5e-161	8	MYOM2	Body	Island
cg25677697	384.85	9.67e-159	6.68e-158	19	POLD1	Body	S_Shore
cg08890883	384.78	1.02e-158	6.96e-158	19	SH2D3A	3'UTR	Island
cg09480336	377.36	1.22e-156	8.28e-156	19	POLD1	Body	Island
cg26572973	377.02	1.53e-156	1.02e-155	8	GPT	TSS1500	N_Shore
cg08553327	376.67	1.91e-156	1.27e-155	6	TNF	1stExon
cg12382398	377.56	7.19e-156	4.73e-155	15	ANPEP	TSS1500	Island
cg20053454	377.33	8.36e-156	5.45e-155	2	DPP4	Body	Island
cg13208590	374.21	9.47e-156	6.12e-155	6	BAK1	3'UTR	S_Shelf
cg27038101	372	4e-155	2.56e-154	16	CTRL	TSS200	N_Shelf
cg20477259	368.93	3.01e-154	1.91e-153	6	TNF	Body	N_Shelf
cg12284098	368.41	4.23e-154	2.66e-153	8	MYOM2	5'UTR
cg04508216	364.99	4.03e-153	2.51e-152	1	MASP2	TSS200
cg20176042	361.33	4.58e-152	2.82e-151	4	CASP3	Body
cg20176371	360.17	9.89e-152	6.05e-151	8	MYOM2	TSS1500
cg19776453	359.93	1.16e-151	7.02e-151	19	CEACAM1	TSS1500
cg14789529	359.37	1.69e-151	1.02e-150	1	IL10	3'UTR
cg10140158	355.88	1.75e-150	1.04e-149	7	IL6	TSS1500
cg00758797	351.45	3.45e-149	2.04e-148	15	FURIN	Body	Island
cg21040069	350.76	5.47e-149	3.2e-148	8	GPT	3'UTR	N_Shore
cg16084872	349.2	1.78e-148	1.03e-147	21	TMPRSS2	Body;5'UTR	Island
cg21844893	347.03	6.86e-148	3.95e-147	8	MYOM2	Body
cg00420742	346.28	1.15e-147	6.56e-147	19	NLRP12	Body;TSS1500
cg00447324	343.21	9.33e-147	5.28e-146	17	CCL5	TSS1500
cg20817175	342.59	1.42e-146	7.99e-146	1	MASP2	TSS200
cg20816077	342.42	1.6e-146	8.91e-146	8	MYOM2	Body	S_Shore
cg23029494	345.08	1.62e-146	8.93e-146	19	IRF3;BCL2L12	Body;TSS1500	Island
cg10452704	343.96	3.06e-146	1.68e-145	8	MYOM2	TSS200
cg00620824	340.5	5.97e-146	3.25e-145	6	HLA-C	TSS1500	S_Shore
cg18358727	339.6	1.1e-145	5.96e-145	19	POLD1	Body	S_Shore
cg09026253	676.51	2.64e-145	1.41e-144	11	IFITM1	TSS1500	S_Shore
cg12698626	336.37	1.03e-144	5.48e-144	17	CCL2	TSS1500			s
cg06121323	338.43	1.32e-144	6.95e-144	21	IFNAR1	Body	S_Shore
cg22963452	335.33	2.12e-144	1.11e-143	11	IFITM1	TSS1500	S_Shore
cg22992472	335.49	9.85e-144	5.12e-143	10	HELLS	TSS1500	Island
cg04425624	332.7	1.31e-143	6.78e-143	6	TNF	1stExon
cg11751434	329.81	4.4e-142	2.25e-141	7	TFR2	Body	Island
cg06054159	327.3	5.73e-142	2.91e-141	8	MYOM2	Body	N_Shore
cg09267046	327.11	6.55e-142	3.3e-141	1	CRP	Body
cg04100307	325.52	2e-141	1e-140	8	MYOM2	Body	N_Shelf
cg07078329	324.62	3.76e-141	1.87e-140	2	ADAM17	TSS1500	S_Shore
cg27418851	324.24	4.92e-141	2.43e-140	10	MBL2	TSS200
cg12480658	326.33	5.55e-141	2.72e-140	2	ATF2;MIR933	TSS1500	Island
cg10650821	319.55	1.37e-139	6.64e-139	6	TNF	1stExon
cg10681065	319.26	1.68e-139	8.09e-139	7	TFR2	5'UTR;1stExon
cg10833439	317.49	5.9e-139	2.83e-138	21	MX1	5'UTR	S_Shore
cg11811510	319.18	8.33e-139	3.97e-138	19	CEACAM1	TSS200
cg02261408	315.98	1.74e-138	8.22e-138	17	ACE	Body	S_Shelf
cg24888049	315.42	2.59e-138	1.22e-137	15	FES;FURIN	TSS1500;3'UTR	N_Shore
cg11153172	313.93	7.5e-138	3.5e-137	1	MASP2	Body
cg12681001	313.72	9.71e-138	4.51e-137	6	TNF	1stExon
cg00397283	314.72	1.96e-137	9.02e-137	19	ICAM3;RAVER1	3'UTR;TSS200	Island
cg14667838	311.63	3.92e-137	1.79e-136	19	ICAM3	Body	Island
cg22843712	312.27	8.07e-137	3.67e-136	8	MYOM2	TSS1500
cg01517384	308.65	3.39e-136	1.53e-135	6	HLA-B	Body	N_Shore
cg17327331	307.84	6.1e-136	2.74e-135	14	MPP5	5'UTR
cg08318371	304.51	6.84e-135	3.05e-134	2	DPP4	Body
cg16751754	303.82	1.13e-134	5.01e-134	21	MX1	5'UTR	S_Shelf
cg13386217	303.63	1.3e-134	5.72e-134	8	MYOM2	Body
cg05759948	301.44	6.44e-134	2.82e-133	10	MBL2	TSS1500
cg14967066	301.74	1.44e-133	6.26e-133	11	IFITM1	1stExon	N_Shore
cg15685971	298.48	5.65e-133	2.44e-132	8	GPT	TSS1500	N_Shore
cg01919204	297.99	8.15e-133	3.5e-132	8	GPT	TSS1500	N_Shore
cg02185216	297.43	1.23e-132	5.24e-132	8	GPT	Body	Island
cg24897399	292.82	3.72e-131	1.58e-130	19	SH2D3A	5'UTR	N_Shelf
cg08632007	290.87	1.6e-130	6.73e-130	6	BAK1	TSS1500
cg15989608	288.34	1.06e-129	4.42e-129	6	TNF	3'UTR	N_Shelf
cg04038163	288.16	1.21e-129	5.04e-129	4	CXCL9	Body
cg08843492	286.77	3.43e-129	1.42e-128	11	IFITM2	1stExon	N_Shelf
cg07510346	286.14	5.52e-129	2.27e-128	8	MYOM2	Body	N_Shore
cg09036996	487.37	6.4e-129	2.62e-128	19	SH2D3A	Body	Island
cg06646969	285.82	2.7e-128	1.09e-127	6	HLA-B	TSS200	Island
cg24452282	284.04	2.68e-128	1.09e-127	6	TNF	TSS1500
cg16253779	281.59	1.71e-127	6.87e-127	19	IRF3	Body	N_Shore
cg18517766	280.81	3.08e-127	1.23e-126	19	IRF3	Body	N_Shelf
cg25054907	271.99	9.26e-124	3.68e-123	17	ACE	TSS1500	Island
cg05003890	266.68	1.6e-122	6.33e-122	8	MYOM2	Body	Island
cg00493400	267.47	2.99e-122	1.18e-121	2	STAT1	TSS200	Island
cg10531711	263.96	1.34e-121	5.25e-121	6	BAK1	Body	S_Shelf
cg13042288	263.71	1.63e-121	6.32e-121	15	ANPEP	5'UTR
cg20427486	264.25	1.95e-121	7.52e-121	2	DPP4	3'UTR
cg10311754	262.98	2.89e-121	1.11e-120	2	STAT1	Body
cg23943829	262.88	3.12e-121	1.19e-120	5	IL4	TSS1500
cg21094739	262.52	4.14e-121	1.57e-120	17	ACE;ACE	Body
cg20998539	260.6	1.87e-120	7.07e-120	17	ERN1	TSS1500	S_Shore
cg14954466	259.73	1.22e-119	4.58e-119	10	HELLS	TSS200	Island
cg07388132	259.68	1.27e-119	4.74e-119	10	HELLS	Body	S_Shore
cg21565914	255.81	8.25e-119	3.07e-118	2	DPP4	TSS200	S_Shore
cg17498313	257.13	9.32e-119	3.45e-118	6	MAPK14	TSS200	Island
cg23891596	254.5	2.33e-118	8.55e-118	19	IRF3;BCL2L12	TSS200;1stExon	Island
cg23208881	252.64	1.03e-117	3.76e-117	15	FURIN	TSS1500	N_Shelf
cg18054725	252.59	3.37e-117	1.22e-116	19	ICAM3	TSS200
cg11065262	249.14	5.23e-116	1.89e-115	2	STAT1	1stExon;5'UTR	Island
cg11691938	248.6	8.05e-116	2.9e-115	4	CCDC111;CASP3	TSS1500;5'UTR	N_Shore
cg00700324	246.31	3.96e-115	1.42e-114	6	BAK1	TSS200
cg21490662	241.79	6.52e-114	2.32e-113	4	CASP3;CCDC111	TSS1500;5'UTR	S_Shore
cg04633676	238.45	9.92e-113	3.52e-112	17	CCL2	TSS1500
cg05495029	239.5	1.22e-112	4.3e-112	19	IRF3;BCL2L12	TSS200;1stExon	Island
cg26974281	238.62	2.5e-112	8.76e-112	6	MAPK14	TSS200	Island
cg19063397	237.64	2.82e-112	9.85e-112	19	POLD1	TSS1500	N_Shore
cg09726469	235.72	2.47e-111	8.58e-111	1	MCL1	1stExon;5'UTR	Island
cg13476044	233.96	4.01e-111	1.39e-110	19	POLD1	TSS1500	N_Shore
cg14746283	232.69	1.14e-110	3.93e-110	21	MX1	Body
cg02412050	233.92	1.16e-110	3.97e-110	6	MAPK14	TSS200	Island
cg14475854	231.1	4.29e-110	1.46e-109	1	MASP2	3'UTR;Body
cg27662875	230.69	6.06e-110	2.05e-109	19	IRF3	Body	N_Shelf
cg17465115	228.98	2.52e-109	8.5e-109	8	GPT	Body	Island
cg25147026	228.54	3.62e-109	1.21e-108	1	PTGS2	TSS1500	S_Shore
cg21132577	418.9	4.98e-109	1.66e-108	8	MYOM2	5'UTR
cg03848588	227.77	6.9e-109	2.29e-108	9	DDX58	Body	N_Shore
cg01012295	226.9	1.43e-108	4.74e-108	8	MYOM2	Body	Island
cg04325478	224.95	1.96e-107	6.44e-107	9	DDX58	TSS200	Island
cg07744547	223.18	3.28e-107	1.07e-106	8	MYOM2	Body	N_Shore
cg05602715	221.41	1.47e-106	4.79e-106	7	TFR2	3'UTR	N_Shore
cg25541958	221.06	5.1e-106	1.65e-105	8	MYOM2	TSS200
cg09237521	218.9	1.23e-105	3.98e-105	11	IFITM2	TSS1500	S_Shelf
cg12649175	218.69	1.47e-105	4.74e-105	2	DPP4	Body	N_Shelf
cg06490385	219.59	1.76e-105	5.62e-105	19	IRF3;BCL2L12	TSS200;1stExon	Island
cg07096901	218.25	2.15e-105	6.84e-105	15	ANPEP	TSS1500	S_Shore
cg11211951	216.67	8.25e-105	2.61e-104	8	GPT	1stExon	N_Shore
cg04413148	216.06	1.39e-104	4.39e-104	16	CTRL	TSS200	N_Shelf
cg00676801	212.79	2.31e-103	7.26e-103	2	STAT1	5'UTR	N_Shore
cg11373557	212.44	3.13e-103	9.74e-103	19	POLD1	Body	N_Shore
cg14358532	212.44	3.12e-103	9.74e-103	9	DDX58	Body
cg18766080	212.82	5.59e-103	1.73e-102	2	STAT1	TSS1500	S_Shore
cg24997845	212.46	7.57e-103	2.33e-102	2	STAT1	5'UTR	N_Shore
cg20008734	211.39	7.76e-103	2.38e-102	11	IFITM3	TSS1500	S_Shelf
cg27637521	211.3	2.05e-102	6.26e-102	17	SOCS3	5'UTR	Island
cg01733783	210.78	3.01e-102	9.17e-102	9	HSPA5	TSS200	Island
cg23161492	209.48	4.03e-102	1.22e-101	15	ANPEP	5'UTR	N_Shore
cg01452452	208.77	7.52e-102	2.27e-101	19	CD209	Body
cg06216883	209.59	8.9e-102	2.67e-101	8	MYOM2	Body
cg04857054	208.25	1.18e-101	3.53e-101	15	ANPEP	5'UTR	N_Shelf
cg02017634	207.35	2.58e-101	7.69e-101	21	MX1	TSS1500	N_Shore
cg11955491	207.26	2.79e-101	8.28e-101	8	MYOM2	3'UTR
cg20811273	208.25	3e-101	8.86e-101	4	CASP3;CCDC111	TSS1500;1stExon;5'UTR	S_Shore
cg17419623	207.99	3.77e-101	1.11e-100	1	PTGS2	TSS200	Island
cg10315334	206.89	3.84e-101	1.12e-100	17	CCL5	1stExon;5'UTR
cg13769004	207.52	5.3e-101	1.54e-100	9	HSPA5	TSS1500	S_Shore
cg08275025	206.94	6.82e-101	1.98e-100	11	IFITM1	Body	N_Shore
cg07218192	207.05	7.98e-101	2.31e-100	14	MPP5	TSS1500	N_Shore
cg17864156	204.47	3.18e-100	9.14e-100	17	CCL2	Body
cg13111919	204.01	7.76e-100	2.23e-99	4	CCDC111;CASP3	TSS1500;5'UTR	Island
cg22728991	202.38	1.99e-99	5.69e-99	8	MYOM2	Body
cg01143145	201.63	8.9e-99	2.53e-98	6	BAK1	1stExon;5'UTR
cg22145651	200.11	1.47e-98	4.17e-98	15	FURIN	Body	N_Shelf
cg20973129	200.06	3.53e-98	9.95e-98	6	BAK1	1stExon;5'UTR
cg02718200	197.64	1.77e-97	4.97e-97	6	HLA-B	Body	Island
cg03199006	197.05	2.23e-97	6.23e-97	4	CXCL9	3'UTR
cg12888861	196.01	5.65e-97	1.58e-96	2	DDX1	TSS200	N_Shore
cg24354612	195.86	6.43e-97	1.78e-96	19	ICAM1	Body	S_Shelf
cg19826045	194.31	2.57e-96	7.11e-96	17	ACE	Body;TSS1500
cg05749271	194.05	3.25e-96	8.95e-96	11	IFITM2	TSS1500	S_Shelf
cg20559158	193.12	7.45e-96	2.04e-95	8	MYOM2	Body
cg12347123	192.81	9.89e-96	2.7e-95	2	ADAM17	Body
cg19350270	192.07	1.92e-95	5.23e-95	2	DPP4	Body	N_Shore
cg21901386	188.24	6.06e-94	1.64e-93	19	ICAM3	TSS1500
cg06751221	187.94	1.44e-93	3.88e-93	17	ACE	Body	Island
cg14166395	187.97	1.65e-93	4.45e-93	21	MX1	TSS200	Island
cg15382669	186.96	4.11e-93	1.1e-92	21	IFNAR1	TSS200	Island
cg09601770	185.11	1.76e-92	4.71e-92	2	DPP4	1stExon;5'UTR	Island
cg21792018	184.23	2.33e-92	6.21e-92	15	FURIN	TSS1500	N_Shelf
cg01231165	184.37	4.29e-92	1.14e-91	2	ADAM17	Body	N_Shore
cg26549174	183.71	7.79e-92	2.06e-91	19	ICAM1	TSS200	Island
cg09461185	182.56	2.21e-91	5.82e-91	1	PTGS2	TSS200	Island
cg23095260	182.02	3.64e-91	9.52e-91	19	ICAM1	TSS200	Island
cg24991452	181.9	4.06e-91	1.06e-90	6	MAPK14	Body	Island
cg06193232	179.39	1.98e-90	5.16e-90	17	ERN1	Body
cg04423314	178.97	2.93e-90	7.59e-90	7	TFR2	TSS200
cg26222247	290	3.67e-90	9.46e-90	15	ANPEP	5'UTR	Island
cg14666892	179.44	3.85e-90	9.89e-90	6	BAK1	1stExon;5'UTR
cg07281959	178.6	4.11e-90	1.05e-89	15	FURIN	Body	N_Shore
cg19050596	178.3	1.1e-89	2.8e-89	2	STAT1	TSS200	Island
cg10651168	177.11	3.28e-89	8.33e-89	19	ICAM1	Body	S_Shore
cg06049791	177.07	3.41e-89	8.63e-89	20	ADA	TSS1500	Island
cg02776148	175.97	4.72e-89	1.19e-88	19	ICAM1	Body	N_Shelf
cg08244262	281.28	3.6e-88	9.05e-88	21	MX1	TSS200;5'UTR	N_Shore
cg07529087	170.38	8.81e-87	2.21e-86	15	FURIN	TSS1500	N_Shelf
cg09526693	169.97	1.29e-86	3.22e-86	4	IL2	TSS1500
cg13489049	169.85	1.45e-86	3.62e-86	21	TMPRSS2	Body;5'UTR	N_Shelf
cg13104385	169.71	1.66e-86	4.1e-86	7	IL6	Body
cg16291854	169.69	1.69e-86	4.17e-86	19	POLD1	Body	Island
cg17463083	271.99	5.15e-86	1.27e-85	17	ERN1	Body
cg15703690	167.57	1.71e-85	4.19e-85	7	IL6	Body
cg25866075	167.71	1.73e-85	4.22e-85	19	NLRP12	TSS200
cg19997370	267.62	5.46e-85	1.33e-84	2	ATF2	5'UTR
cg14951497	288.26	6.37e-85	1.54e-84	2	STAT1	5'UTR	N_Shelf
cg07052015	166.27	8.05e-85	1.94e-84	2	STAT1	TSS200	Island
cg08571362	164.25	2.94e-84	7.07e-84	7	TFR2	Body	N_Shore
cg19155599	163.48	9.48e-84	2.27e-83	1	PTGS2	Body	N_Shore
cg19405555	162.88	2.01e-83	4.8e-83	15	ANPEP	TSS1500	Island
cg16733866	161.93	2.69e-83	6.41e-83	21	MX1	5'UTR;1stExon	Island
cg23553385	162.42	3.11e-83	7.39e-83	2	IFIH1	TSS200
cg21052403	161.38	4.55e-83	1.08e-82	11	IFITM3	5'UTR;1stExon	S_Shore
cg26227465	160.38	1.2e-82	2.82e-82	12	IFNG	TSS200
cg09712606	160.21	2.56e-82	6.02e-82	19	IRF3;BCL2L12	TSS200;1stExon	Island
cg01310473	159.62	4.47e-82	1.05e-81	7	CCDC146;FGL2	Body;TSS200
cg04002480	158.11	1.06e-81	2.48e-81	7	TFR2	3'UTR	N_Shore
cg02867514	272.29	1.38e-81	3.21e-81	17	CCL5	1stExon;5'UTR
cg02961109	157.42	2.54e-81	5.89e-81	1	MCL1	TSS1500	S_Shore
cg14696926	270.47	3.35e-81	7.75e-81	8	MYOM2	3'UTR
cg01365152	156.9	3.44e-81	7.93e-81	1	CRP	Body
cg02613803	156.39	9.22e-81	2.12e-80	21	TMPRSS2	Body;5'UTR	Island
cg25639557	154.37	4.02e-80	9.2e-80	15	FURIN	Body	Island
cg09195920	153.99	1.03e-79	2.34e-79	14	MPP5	TSS1500	N_Shore
cg05037544	153.35	1.08e-79	2.46e-79	8	MYOM2	Body	S_Shore
cg00527552	153.2	1.26e-79	2.86e-79	8	MYOM2	Body	Island
cg22761099	152.49	4.39e-79	9.92e-79	19	IRF3;BCL2L12	TSS200;1stExon	Island
cg13986130	151.16	1.6e-78	3.61e-78	1	PTGS2	Body	Island
cg01281450	150.37	2.02e-78	4.52e-78	12	IFNG	3'UTR
cg00162643	149.82	5.96e-78	1.33e-77	9	DDX58	TSS200	S_Shore
cg04754916	149.78	6.19e-78	1.38e-77	19	ICAM1	TSS200	Island
cg00280345	238.15	7.21e-78	1.6e-77	8	GPT	TSS1500	S_Shore
cg20638896	148.91	8.53e-78	1.89e-77	8	MYOM2	Body	S_Shore
cg06855803	149.27	1.02e-77	2.24e-77	19	ICAM3	TSS200
cg17096289	147.3	4.19e-77	9.23e-77	6	HLA-C	Body	N_Shore
cg01281038	147.04	5.42e-77	1.19e-76	16	CTRL	TSS1500	N_Shelf
cg07489134	147.13	8.33e-77	1.82e-76	10	HELLS	Body	S_Shore
cg10858523	147.09	8.68e-77	1.89e-76	1	MCL1	1stExon	Island
cg19974120	146.1	1.38e-76	2.99e-76	21	TMPRSS2	Body
cg23246095	246.35	5.95e-76	1.29e-75	2	DPP4	TSS1500	S_Shore
cg10508317	144.47	9.27e-76	2e-75	17	SOCS3	Body	Island
cg01737698	144.45	1.18e-75	2.55e-75	2	ATF2;MIR933	TSS1500	Island
cg13339708	143.82	1.33e-75	2.86e-75	4	CASP3	3'UTR
cg09030830	143.95	1.93e-75	4.14e-75	20	ADA	Body	Island
cg20451722	143.84	2.17e-75	4.63e-75	21	MX1	TSS1500	N_Shore
cg08607082	142.89	5.59e-75	1.19e-74	19	ICAM1	Body	Island
cg06963233	142.85	5.8e-75	1.23e-74	15	ANPEP	5'UTR	Island
cg04472685	140.97	2.31e-74	4.87e-74	6	TNF	3'UTR	N_Shelf
cg21376454	140.13	5.36e-74	1.13e-73	17	ERN1	Body	N_Shelf
cg06636463	139.34	1.94e-73	4.07e-73	2	DDX1	TSS200	N_Shore
cg08157620	139.31	1.99e-73	4.16e-73	14	MPP5	TSS1500	N_Shore
cg11964938	139.05	2.59e-73	5.4e-73	19	POLD1	TSS1500	Island
cg10375456	139.02	2.67e-73	5.56e-73	19	ICAM1	TSS1500	Island
cg06911630	136.93	1.37e-72	2.84e-72	7	TFR2	Body	S_Shelf
cg11362955	136.66	2.88e-72	5.95e-72	2	ADAM17	TSS1500	Island
cg15640870	136.05	3.36e-72	6.92e-72	8	GPT	Body	Island
cg02137984	134.3	1.98e-71	4.07e-71	6	TNF	3'UTR	N_Shelf
cg20255231	133.4	4.99e-71	1.02e-70	8	MYOM2	Body
cg03037030	133.48	5.73e-71	1.17e-70	6	TNF	TSS200
cg05106269	133.55	6.75e-71	1.38e-70	19	ICAM1	TSS200	Island
cg08656816	223.41	1.01e-70	2.06e-70	17	CCL5	TSS200
cg05122887	132.38	1.42e-70	2.88e-70	15	FURIN	Body	Island
cg24887140	131.08	8.34e-70	1.68e-69	1	PTGS2	TSS200	Island
cg15096505	218.35	1.56e-69	3.14e-69	1	IL10	Body
cg13720472	129.47	4.37e-69	8.78e-69	19	ICAM1	TSS1500	Island
cg20181312	128.68	6.41e-69	1.28e-68	8	MYOM2	Body	S_Shelf
cg21693780	128.72	9.4e-69	1.88e-68	2	DDX1	1stExon;5'UTR	Island
cg13507964	127.99	1.99e-68	3.95e-68	21	MX1	5'UTR;1stExon	Island
cg22027433	127.17	3.99e-68	7.91e-68	17	ERN1	TSS1500	Island
cg21370522	126.58	5.66e-68	1.12e-67	6	TNF	TSS200
cg02045085	126.97	5.72e-68	1.13e-67	14	MPP5	5'UTR	Island
cg25368824	125.57	1.61e-67	3.18e-67	5	IL4	TSS200
cg11432630	125.23	2.31e-67	4.53e-67	7	TFR2	Body	N_Shore
cg19802564	124.56	4.65e-67	9.1e-67	17	ACE	Body;TSS1500
cg03998474	124.81	5.37e-67	1.05e-66	2	ADAM17	TSS1500	Island
cg27621514	123.81	1.02e-66	1.98e-66	8	MYOM2	Body
cg26747885	123.49	2.05e-66	3.98e-66	17	SOCS3	5'UTR	Island
cg08643007	123.34	2.48e-66	4.81e-66	2	ATF2;MIR933	1stExon;5'UTR;TSS1500	Island
cg21035241	122.77	4.48e-66	8.65e-66	19	IRF3;BCL2L12	5'UTR;TSS1500	Island
cg02276086	121.77	1.28e-65	2.46e-65	2	IFIH1	TSS1500
cg01770232	121.26	1.78e-65	3.42e-65	7	IL6	TSS1500
cg06444294	120.66	2.78e-65	5.31e-65	19	IRF3	Body	N_Shelf
cg22316575	120.59	3e-65	5.72e-65	20	ADA	3'UTR
cg24897127	119.58	1.13e-64	2.16e-64	11	IFITM3	Body	S_Shore
cg21500342	119.13	2.05e-64	3.88e-64	17	SOCS3	TSS1500	Island
cg26965059	119.13	2.04e-64	3.88e-64	2	ATF2;MIR933	5'UTR;TSS200	Island
cg05202822	118.01	4.61e-64	8.7e-64	19	ICAM3	TSS1500
cg11731821	195.68	4.67e-64	8.79e-64	20	ADA	Body	N_Shelf
cg12849335	117.37	1.31e-63	2.46e-63	10	HELLS	TSS1500	Island
cg11117530	191.76	4.41e-63	8.26e-63	15	FURIN	TSS1500	N_Shelf
cg06440275	115.09	1.03e-62	1.92e-62	8	MYOM2	Body	S_Shore
cg05985767	115.09	1.03e-62	1.93e-62	15	ANPEP	Body
cg19894975	114.87	1.81e-62	3.36e-62	17	SOCS3	5'UTR	Island
cg00137918	112.83	1.16e-61	2.15e-61	2	STAT1	Body
cg02618355	112.47	1.71e-61	3.16e-61	8	MYOM2	Body
cg04790480	112.22	2.23e-61	4.12e-61	8	MYOM2	Body
cg08427717	112.39	2.63e-61	4.83e-61	19	ICAM1	TSS200	Island
cg19124225	110.34	1.7e-60	3.12e-60	6	TNF	3'UTR	N_Shelf
cg22716488	110.24	2.63e-60	4.81e-60	6	MAPK14	TSS200	Island
cg01035015	109.49	5.95e-60	1.08e-59	6	HLA-B	TSS200	Island
cg02935305	109.49	5.95e-60	1.08e-59	6	MAPK14	TSS1500	Island
cg26972937	108.11	1.91e-59	3.46e-59	19	ICAM3	TSS1500
cg00444120	107.95	3.13e-59	5.66e-59	4	CASP3;CCDC111	TSS1500;1stExon;5'UTR	S_Shore
cg04146801	106.86	7.44e-59	1.34e-58	8	MYOM2	Body
cg06945456	107.08	8.02e-59	1.44e-58	19	POLD1	5'UTR	Island
cg15510373	106.33	1.34e-58	2.4e-58	7	TFR2	Body	S_Shore
cg22858733	106.1	2.34e-58	4.2e-58	6	MAPK14	TSS200	Island
cg09844292	104.94	6.11e-58	1.09e-57	1	MASP2	3'UTR
cg09755666	105.05	7.33e-58	1.31e-57	2	IFIH1	TSS1500
cg05932159	104.39	1.51e-57	2.69e-57	6	HLA-B	Body	Island
cg16172329	102.85	6.07e-57	1.08e-56	2	DPP4	Body
cg07999508	158.41	1.6e-56	2.83e-56	21	MX1	TSS1500;5'UTR	N_Shore
cg21985352	102.1	1.9e-56	3.35e-56	17	SOCS3	1stExon;5'UTR	Island
cg08241295	100.74	6.22e-56	1.09e-55	7	CCDC146;FGL2	Body;TSS1500
cg18632135	100.19	1.18e-55	2.06e-55	6	MAPK14	Body	S_Shore
cg13428978	99.49	2.5e-55	4.37e-55	8	MYOM2	5'UTR
cg16971745	98.55	9.33e-55	1.63e-54	2	IFIH1	TSS1500
cg26307266	98.51	9.8e-55	1.71e-54	7	PPIA	Body	S_Shore
cg09658066	97.71	1.82e-54	3.16e-54	6	MAPK14	TSS200	Island
cg09270484	149.83	5.16e-54	8.93e-54	10	HELLS	TSS200	Island
cg01919768	156.67	5.85e-54	1.01e-53	7	TFR2	TSS1500
cg12107692	96.49	9.31e-54	1.6e-53	19	IRF3;BCL2L12	Body;TSS1500	Island
cg00531628	96.16	1.37e-53	2.36e-53	2	IFIH1	5'UTR;1stExon
cg13950603	95.81	1.98e-53	3.4e-53	19	CLEC4G	Body	Island
cg14603886	95.06	3.54e-53	6.05e-53	17	ERN1	Body	N_Shore
cg12384236	146.6	4.67e-53	7.96e-53	21	TMPRSS2	TSS1500	S_Shore
cg26392102	93.6	1.84e-52	3.12e-52	6	HLA-C	Body	N_Shore
cg12520111	92.07	1.31e-51	2.23e-51	7	PPIA	TSS1500	Island
cg11640275	90.73	5.97e-51	1.01e-50	17	CCL2	TSS200
cg12075901	89.52	1.87e-50	3.16e-50	15	FURIN	Body	Island
cg15176874	140.13	2.18e-49	3.67e-49	6	MAPK14	Body	S_Shelf
cg18397157	87.12	3.65e-49	6.13e-49	1	MCL1	1stExon	Island
cg07679836	86.59	5.36e-49	8.99e-49	6	BAK1	TSS1500
cg12015851	85.88	1.22e-48	2.04e-48	15	FURIN	3'UTR	S_Shore
cg13495204	135.8	3.68e-48	6.15e-48	4	ALB	Body
cg27303125	84.28	7.71e-48	1.28e-47	7	PPIA	TSS1500	N_Shore
cg18972123	83.72	1.46e-47	2.43e-47	10	MBL2	TSS1500
cg25898146	83.6	1.68e-47	2.79e-47	8	MYOM2	TSS1500
cg14056620	83.16	3.51e-47	5.8e-47	7	PPIA	TSS200	Island
cg08174715	131.68	5.59e-47	9.21e-47	19	CEACAM1	3'UTR
cg08606655	131.64	8.35e-47	1.37e-46	6	MAPK14	TSS200	Island
cg13981319	82.01	1.07e-46	1.76e-46	19	ICAM3	Body	S_Shore
cg18841452	129.35	2.63e-46	4.3e-46	8	MYOM2	Body	N_Shore
cg19411729	80.24	8.38e-46	1.37e-45	17	CCL5	TSS1500
cg05761277	80.37	8.82e-46	1.44e-45	17	SOCS3	TSS1500	Island
cg11582017	80.17	1.11e-45	1.81e-45	15	FURIN	5'UTR	Island
cg15353603	79.99	1.13e-45	1.83e-45	2	DPP4	Body
cg08924203	79.89	1.37e-45	2.22e-45	21	MX1	5'UTR	Island
cg16431914	79.97	1.41e-45	2.27e-45	1	MCL1	1stExon;5'UTR	Island
cg21816685	78.58	6.98e-45	1.12e-44	8	MYOM2	Body
cg07117311	78.38	7.44e-45	1.2e-44	16	CTRL	TSS1500	N_Shelf
cg17398057	77.81	1.46e-44	2.33e-44	7	TFR2	Body	Island
cg23985214	77.8	1.75e-44	2.8e-44	17	SOCS3	TSS200	Island
cg24311952	77.53	2.03e-44	3.23e-44	8	MYOM2	Body	N_Shelf
cg00535538	76.94	4.03e-44	6.41e-44	8	MYOM2	Body	Island
cg12552626	76.57	6.25e-44	9.93e-44	7	CCDC146;FGL2	Body
cg22749855	76.42	7.48e-44	1.19e-43	17	SOCS3	3'UTR	N_Shore
cg23751024	76.07	1.13e-43	1.78e-43	8	MYOM2	Body
cg00450979	75.83	1.51e-43	2.38e-43	19	POLD1	Body	Island
cg02335517	119.76	1.72e-43	2.7e-43	7	IL6	Body
cg17869161	75.68	1.8e-43	2.82e-43	8	GPT	TSS200	N_Shore
cg10700718	74.91	4.97e-43	7.79e-43	8	MYOM2	TSS1500
cg01393184	74.89	5.44e-43	8.5e-43	2	ADAM17	TSS200	Island
cg23671824	73.33	3.15e-42	4.92e-42	19	ICAM3	1stExon;5'UTR
cg21109025	72.77	5.65e-42	8.79e-42	17	CCL2	TSS1500
cg13432010	71.99	1.44e-41	2.24e-41	1	MASP2	TSS1500
cg04548563	71.98	1.72e-41	2.66e-41	17	SOCS3	TSS1500	Island
cg09772661	71.72	2.25e-41	3.48e-41	19	CLEC4G	Body	Island
cg27059530	71.34	3.7e-41	5.7e-41	14	MPP5	TSS1500	N_Shore
cg19767562	71.05	4.69e-41	7.22e-41	7	TFR2	Body	Island
cg15171237	111.32	5.89e-41	9.04e-41	4	CASP3;CCDC111	TSS1500;5'UTR	S_Shore
cg01489398	70.79	6.03e-41	9.23e-41	17	ACE	Body
cg20219329	70.45	9.07e-41	1.39e-40	8	MYOM2	5'UTR
cg06064461	69.85	2.19e-40	3.34e-40	2	ATF2;MIR933	5'UTR;Body	Island
cg14530382	69.61	2.64e-40	4.02e-40	19	SH2D3A	Body	Island
cg14145194	69.1	4.63e-40	7.03e-40	19	ICAM3	Body
cg06639101	68.64	9.39e-40	1.42e-39	19	IRF3;BCL2L12	TSS200;1stExon	Island
cg11255154	68.13	1.62e-39	2.45e-39	2	STAT1	TSS200	Island
cg06347928	68.01	1.99e-39	3.01e-39	2	IFIH1	TSS200
cg22123993	67.62	2.75e-39	4.14e-39	8	MYOM2	Body
cg22595870	102.84	2.39e-38	3.59e-38	2	STAT1	3'UTR;Body
cg09885409	65.58	3.75e-38	5.63e-38	21	IFNAR1	Body	Island
cg02040921	98.97	3.9e-38	5.84e-38	17	ACE	TSS200	Island
cg18224793	102.15	3.93e-38	5.86e-38	7	TFR2	Body	N_Shelf
cg01360627	64.95	7.05e-38	1.05e-37	6	TNF	Body	N_Shelf
cg07025678	64.59	1.08e-37	1.61e-37	11	IFITM2	TSS1500	S_Shelf
cg19881581	63.71	3.19e-37	4.72e-37	2	STAT1	Body
cg05323251	63.26	5.53e-37	8.19e-37	19	ICAM3	Body	S_Shelf
cg12151124	62.8	1.07e-36	1.58e-36	19	ICAM1	TSS200	Island
cg15553852	96.53	2.28e-36	3.36e-36	1	CRP	Body
cg12738008	61.76	3.47e-36	5.1e-36	8	MYOM2	Body	Island
cg22152328	61.78	3.84e-36	5.64e-36	21	MX1	5'UTR	Island
cg00207731	61.5	4.78e-36	7e-36	15	FURIN	5'UTR	S_Shore
cg07561848	60.95	1.07e-35	1.56e-35	1	MCL1	1stExon	Island
cg12072197	93.98	1.47e-35	2.14e-35	2	DDX1	TSS1500	N_Shore
cg26128383	60.59	1.64e-35	2.39e-35	6	HLA-C	Body	Island
cg24530041	93.82	1.66e-35	2.41e-35	15	ANPEP	Body
cg07422329	91.4	9.87e-35	1.43e-34	1	PTGS2	3'UTR
cg00848007	90.39	2.08e-34	3.01e-34	12	IFNG	1stExon;5'UTR
cg01373705	58.06	3.76e-34	5.42e-34	2	ADAM17	TSS1500	Island
cg01749347	58.06	3.76e-34	5.42e-34	7	TFR2	Body	Island
cg01940810	57.86	4.29e-34	6.17e-34	12	IFNG	Body
cg04228104	56.94	1.49e-33	2.14e-33	1	MCL1	1stExon	Island
cg17067005	56.71	1.8e-33	2.57e-33	1	IL10	Body
cg17084048	56.52	2.55e-33	3.64e-33	14	MPP5	TSS200	Island
cg04861230	85.96	5.68e-33	8.09e-33	1	CRP	3'UTR
cg13031097	55.17	1.23e-32	1.75e-32	6	HLA-B	Body	N_Shore
cg11187245	55.02	1.49e-32	2.12e-32	6	HLA-B	Body	N_Shore
cg10468385	54.68	2.28e-32	3.22e-32	17	ACE	3'UTR
cg14294444	54.64	2.64e-32	3.72e-32	9	HSPA5	Body	Island
cg05347215	83.17	4.66e-32	6.58e-32	14	MPP5	3'UTR
cg07998387	53.89	6.14e-32	8.65e-32	7	IL6	Body
cg03500977	53.3	1.3e-31	1.82e-31	6	HLA-B	TSS1500	S_Shore
cg23309159	81.69	1.43e-31	2e-31	10	HELLS	Body	S_Shelf
cg07709358	81.53	1.62e-31	2.27e-31	8	MYOM2	Body	N_Shore
cg15456293	52.97	1.96e-31	2.74e-31	8	MYOM2	Body	N_Shelf
cg16371860	52.47	3.68e-31	5.13e-31	21	TMPRSS2	TSS1500	Island
cg03041365	51.87	8.59e-31	1.19e-30	7	PPIA	Body	S_Shore
cg06582411	51.6	1.1e-30	1.53e-30	7	TFR2	Body	N_Shore
cg26394687	51.44	1.34e-30	1.85e-30	8	MYOM2	Body	Island
cg24320643	51.3	1.76e-30	2.44e-30	2	ADAM17	Body	Island
cg22024117	50.89	2.96e-30	4.09e-30	7	PPIA	Body	Island
cg21899743	50.04	7.94e-30	1.09e-29	8	MYOM2	Body
cg08578823	49.94	9.85e-30	1.35e-29	19	ICAM1	TSS1500	N_Shore
cg24744500	73.65	1.74e-29	2.38e-29	7	PIK3CG	Body	Island
cg22526430	75.05	2.36e-29	3.23e-29	2	DDX1	TSS1500	N_Shore
cg02298523	48.4	6.38e-29	8.71e-29	19	POLD1	Body	N_Shore
cg16792066	48.15	9.49e-29	1.29e-28	4	CCDC111;CASP3	TSS1500;5'UTR	Island
cg25065535	73.01	1.27e-28	1.73e-28	4	IL2	Body
cg23588952	47.32	2.53e-28	3.43e-28	8	MYOM2	Body
cg18145937	46.82	4.85e-28	6.56e-28	5	IL4	Body
cg12359279	46.35	9.51e-28	1.29e-27	21	MX1;MX1	TSS200;5'UTR	N_Shore
cg06796944	44.66	8.23e-27	1.11e-26	4	CCDC111;CASP3	TSS200	S_Shore
cg01575818	65.63	1.25e-26	1.68e-26	2	ATF2	5'UTR	N_Shore
cg03866569	43.9	2.21e-26	2.97e-26	21	IFNAR1	Body	Island
cg00689211	43.74	2.71e-26	3.64e-26	21	TMPRSS2	TSS200	Island
cg26104384	43.37	4.1e-26	5.5e-26	7	TFR2	Body	N_Shelf
cg14476479	42.67	1.02e-25	1.36e-25	8	GPT	TSS1500	S_Shore
cg19315202	62.88	1.22e-25	1.63e-25	21	TMPRSS2	TSS200	Island
cg13882988	42.12	2.08e-25	2.77e-25	10	MBL2	1stExon
cg20156953	62.57	4.51e-25	5.99e-25	2	ADAM17	Body
cg26312951	41.35	5.66e-25	7.51e-25	21	MX1	TSS200;5'UTR	N_Shore
cg06445972	40.95	9.49e-25	1.26e-24	8	MYOM2	Body
cg02370529	61.55	1.13e-24	1.5e-24	19	POLD1	5'UTR	S_Shore
cg00874558	40.64	1.42e-24	1.88e-24	8	MYOM2	Body
cg04258457	40.66	1.47e-24	1.94e-24	17	ERN1	TSS1500	Island
cg19758054	40.45	1.94e-24	2.55e-24	2	ATF2;MIR933	5'UTR;TSS200	Island
cg19307543	40.35	2.08e-24	2.73e-24	8	MYOM2	Body
cg01822537	39.48	6.83e-24	8.93e-24	2	ADAM17	TSS200	Island
cg19283928	39.03	1.17e-23	1.52e-23	19	CLEC4G	3'UTR	N_Shore
cg13714832	57.98	1.87e-23	2.44e-23	19	SH2D3A	Body	S_Shelf
cg01897823	38.71	1.88e-23	2.45e-23	17	SOCS3	TSS200	Island
cg07503203	38.43	2.57e-23	3.34e-23	8	MYOM2	Body	S_Shore
cg13902357	38.41	2.77e-23	3.59e-23	6	HLA-B	Body	Island
cg17724175	56.81	4.89e-23	6.32e-23	1	MCL1	TSS1500	S_Shore
cg01233141	56.78	5e-23	6.46e-23	8	MYOM2	Body
cg23259381	37.75	6.61e-23	8.52e-23	4	CASP3;CCDC111	TSS1500;1stExon;5'UTR	S_Shore
cg10180406	37.59	7.68e-23	9.88e-23	1	PTGS2	TSS1500	Island
cg06337239	54.78	1.14e-22	1.46e-22	9	DDX58	TSS1500	S_Shore
cg11091439	54.7	1.22e-22	1.56e-22	20	ADA	5'UTR;1stExon	Island
cg06046490	36.99	1.72e-22	2.2e-22	11	IFITM3	TSS200	S_Shore
cg05786630	34.91	2.67e-21	3.42e-21	7	TFR2	Body	Island
cg20622019	34.02	8.84e-21	1.13e-20	20	ADA	Body	N_Shore
cg17665357	33.19	2.6e-20	3.31e-20	8	MYOM2	Body
cg21549285	33	3.38e-20	4.29e-20	21	MX1	5'UTR	S_Shore
cg24304050	31.89	1.47e-19	1.87e-19	1	MASP2	TSS1500
cg23923934	31.74	1.81e-19	2.29e-19	6	HLA-B	Body	N_Shore
cg08300117	46.58	2.48e-19	3.14e-19	7	PPIA	3'UTR
cg24495832	45.84	2.54e-19	3.2e-19	6	MAPK14	Body	S_Shore
cg18016565	46.35	3.01e-19	3.79e-19	1	MCL1	TSS1500	S_Shore
cg24232378	46.17	3.52e-19	4.42e-19	7	PIK3CG	3'UTR
cg08462127	31.11	4.18e-19	5.25e-19	8	MYOM2	Body
cg23853484	30.64	7.86e-19	9.84e-19	19	CLEC4G	Body	Island
cg20312581	43.77	1.57e-18	1.96e-18	10	HELLS	TSS200	Island
cg15407226	43.61	1.8e-18	2.25e-18	17	ERN1	TSS200	Island
cg19354750	29.76	2.65e-18	3.29e-18	17	ACE	TSS200	Island
cg22862003	28.39	1.63e-17	2.03e-17	21	MX1	TSS1500;5'UTR	N_Shore
cg11056045	40.57	2.63e-17	3.26e-17	7	PPIA	TSS1500	N_Shore
cg15397231	40.41	3.03e-17	3.75e-17	6	HLA-C	Body	Island
cg18511546	27.42	6.03e-17	7.46e-17	6	HLA-C	Body	N_Shore
cg00622702	38.44	2.71e-16	3.34e-16	21	IFNAR1	3'UTR
cg04205655	26.07	3.79e-16	4.66e-16	16	CTRL	5'UTR;1stExon	N_Shelf
cg24877195	25.2	1.27e-15	1.56e-15	17	ACE	1stExon	Island
cg06334471	24.61	2.8e-15	3.44e-15	10	HELLS;HELLS	1stExon;5'UTR	Island
cg12455187	35.59	3.28e-15	4.02e-15	17	CCL5	TSS1500
cg14286514	24.32	4.07e-15	4.97e-15	9	DDX58	Body	N_Shore
cg02131967	34.54	5.76e-15	7.03e-15	17	ACE	TSS1500	Island
cg26564040	23.93	7.11e-15	8.67e-15	1	PTGS2	TSS1500	Island
cg05265849	23.49	1.27e-14	1.55e-14	7	IL6	Body
cg03342114	23.43	1.42e-14	1.72e-14	19	ICAM1	1stExon;5'UTR	Island
cg04504475	32.75	2.9e-14	3.52e-14	14	MPP5	1stExon;5'UTR	Island
cg12779575	33.06	3.07e-14	3.71e-14	17	ERN1	TSS1500	S_Shore
cg14471096	22.81	3.31e-14	4e-14	4	CCDC111;CASP3	TSS200	Island
cg26337277	22.51	4.98e-14	6.01e-14	21	TMPRSS2	TSS200;5'UTR	Island
cg16101346	32.08	7.29e-14	8.78e-14	1	PTGS2	TSS1500	S_Shore
cg25375420	31.91	8.5e-14	1.02e-13	6	MAPK14	Body
cg05469396	21.47	2.03e-13	2.44e-13	15	FURIN	Body	N_Shelf
cg24885055	20.78	5.36e-13	6.42e-13	2	IFIH1	TSS200
cg16817229	27.96	2.32e-12	2.77e-12	21	MX1	5'UTR	Island
cg09369818	19.35	3.76e-12	4.48e-12	7	TFR2	Body	S_Shore
cg01085225	19.33	3.95e-12	4.7e-12	2	STAT1	5'UTR	Island
cg25837803	19.29	4.19e-12	4.98e-12	1	PTGS2	TSS1500	Island
cg15502888	18.97	6.52e-12	7.74e-12	17	SOCS3	TSS200	Island
cg06436997	18.83	7.86e-12	9.32e-12	7	PPIA	TSS200	Island
cg12291348	17.4	5.64e-11	6.67e-11	6	HLA-C	Body	Island
cg14982276	17.17	7.8e-11	9.22e-11	21	TMPRSS2	TSS1500	Island
cg08596817	23.27	2.14e-10	2.52e-10	11	IFITM3	TSS200	S_Shore
cg04499151	15.53	7.62e-10	8.97e-10	7	TFR2	Body	Island
cg07658280	14.91	1.81e-09	2.13e-09	8	GPT	TSS1500	N_Shore
cg05563672	14.76	2.25e-09	2.64e-09	21	TMPRSS2	1stExon;TSS200;5'UTR	Island
cg01338494	14.67	2.51e-09	2.93e-09	7	TFR2	Body	Island
cg24278218	31.87	6.89e-08	8.06e-08	17	ERN1	Body	Island
cg14352951	12.21	7.91e-08	9.23e-08	21	IFNAR1	TSS1500	Island
cg09265054	12.19	8.09e-08	9.43e-08	8	GPT	TSS1500	S_Shore
cg27281030	11.79	1.42e-07	1.66e-07	19	NLRP12	Body;TSS1500
cg14904363	11.59	1.9e-07	2.2e-07	19	CEACAM1	5'UTR;1stExon
cg05241828	11.55	1.98e-07	2.29e-07	8	GPT	TSS1500	N_Shore
cg21467614	11.04	4.07e-07	4.7e-07	6	TNF	1stExon
cg26118326	26.77	4.07e-07	4.7e-07	1	MCL1	3'UTR	N_Shelf
cg25242556	10.9	4.91e-07	5.67e-07	15	FURIN	Body	Island
cg04739306	14.85	4.99e-07	5.74e-07	7	TFR2	Body	Island
cg16739096	14.79	5.68e-07	6.53e-07	17	ERN1	Body
cg10961099	10.1	1.52e-06	1.74e-06	8	MYOM2	Body	Island
cg08309069	13.48	1.96e-06	2.25e-06	6	HLA-C	TSS1500	S_Shore
cg09804220	12.47	5.19e-06	5.94e-06	1	MCL1	1stExon	Island
cg23702945	8.97	7.42e-06	8.48e-06	17	ERN1	Body
cg04946721	8.88	8.44e-06	9.62e-06	17	ERN1	Body
cg04119774	8.52	1.41e-05	1.61e-05	10	HELLS	Body	S_Shore
cg23760102	11.31	1.49e-05	1.7e-05	2	ATF2	Body
cg21944972	8.35	1.79e-05	2.03e-05	8	MYOM2	Body
cg22454060	8.34	1.79e-05	2.03e-05	19	POLD1	Body	Island
cg23380262	8.08	2.58e-05	2.92e-05	7	PPIA	Body	S_Shelf
cg09957864	7.79	3.88e-05	4.38e-05	8	GPT	TSS1500	N_Shore
cg14190817	6.6	0.000207	0.000233163	9	HSPA5	1stExon;5'UTR	Island
cg21657705	6.6	0.000207	0.000233163	17	ACE	Body
cg17741993	8.57	0.000212	0.00023872	6	TNF	Body	N_Shelf
cg07821354	6.52	0.000233	0.000260809	19	SH2D3A	TSS1500	Island
cg14998329	6.52	0.000233	0.000260969	6	HLA-B	Body	Island
cg00087425	5.94	0.000517	0.000577732	7	IL6	5'UTR;1stExon
cg14721618	5.14	0.00159	0.00177239	17	SOCS3	TSS200	Island
cg01618851	9.27	0.00252	0.00281384	19	CD209	Body
cg24259688	5.99	0.00265	0.00295274	15	FURIN	5'UTR	Island
cg07348311	9.1	0.00294	0.00327082	2	IFIH1	5'UTR;1stExon
cg10279487	5.64	0.00375	0.0041576	17	SOCS3	5'UTR	Island
cg03487983	6.74	0.00987	0.010925	14	MPP5	5'UTR
cg16626670	6.21	0.0132	0.0146374	19	CLEC4G	5'UTR;1stExon	S_Shore
cg21135483	3.46	0.0161	0.0177379	21	MX1	3'UTR
cg08474603	5.29	0.0221	0.0243137	1	CRP	TSS200
cg24701320	3.12	0.0255	0.0280187	8	MYOM2	Body
cg18099632	3.06	0.0276	0.0303352	19	POLD1	Body	Island
cg22740895	3.03	0.0287	0.0314347	8	MYOM2	Body
cg15983520	4.62	0.0324	0.0355221	8	GPT	TSS1500	N_Shore
cg05432003	4.47	0.0353	0.0386225	11	IFITM1	TSS1500	S_Shore
cg02349416	3.29	0.0381	0.041601	8	MYOM2	Body	S_Shore
cg25600446	2.75	0.0416	0.0453387	8	GPT	TSS1500	N_Shore
cg08181258	4.03	0.0454	0.0494516	14	MPP5	5'UTR	S_Shelf

## Sheet: Supplement table S1b_HK
CpGs	F Value	Raw p-value	FDR p-value	Chromosome number	Genes	Gene location	CpG Islands
cg25847024	5.75	0.000676468	0.0270587	1	ATP5F1	Body;TSS1500	Island
cg27563174	3.57	0.0137665	0.187909	1	ATP5F1	Body;TSS1500	N_Shore
cg17512133	3.55	0.0140932	0.187909	4	CCNI	TSS200	Island
cg12955127	3.59	0.0281792	0.229893	4	CCNI	Body
cg14558639	3.03	0.0287367	0.229893	1	SSR2	TSS200	Island
cg26907697	2.8	0.0390879	0.242619	1	SSR2	3'UTR
cg10560514	2.7	0.0448299	0.242619	19	USF2	Body;Body	Island
cg24557248	3.04	0.0485238	0.242619	19	USF2	Body;Body	Island
cg12095397	2.42	0.0649121	0.28726	19	USF2	Body;Body	Island
cg19279529	2.33	0.0729965	0.28726	19	USF2	Body;Body	Island
cg22606062	3.11	0.0789965	0.28726	4	CCNI	5'UTR	N_Shore
cg21551680	2.2	0.0870439	0.290146	19	USF2	Body;Body	S_Shore
cg09478268	1.8	0.14608	0.449476	1	WDR77;ATP5F1	Body;TSS200	Island
cg01511884	1.42	0.235023	0.454796	1	SSR2	1stExon;5'UTR	Island
cg07151560	1.39	0.238768	0.454796	1	WDR77;ATP5F1	TSS200;5'UTR;1stExon	Island
cg08113595	1.56	0.197805	0.454796	19	USF2	3'UTR;3'UTR	Island
cg10500716	1.47	0.220374	0.454796	1	WDR77;ATP5F1	TSS1500;Body	S_Shore
cg10977834	1.42	0.235345	0.454796	4	CCNI	5'UTR;1stExon	Island
cg16923670	1.63	0.182035	0.454796	19	USF2	5'UTR;5'UTR;1stExon;1stExon	N_Shore
cg17080371	1.84	0.175687	0.454796	4	CCNI	5'UTR	N_Shelf
cg23063900	1.57	0.195263	0.454796	19	USF2	Body;Body	Island
cg26411367	1.17	0.279823	0.508769	1	SSR2	Body	N_Shelf
cg21548788	1.23	0.29755	0.517478	4	CCNI	TSS1500	Island
cg10204695	1	0.390212	0.650353	1	WDR77;ATP5F1	Body;TSS200	Island
cg01724336	0.94	0.419215	0.670744	1	WDR77;ATP5F1	TSS1500;5'UTR;1stExon	Island
cg00953069	0.81	0.445624	0.685575	1	SSR2	TSS1500	S_Shore
cg00029640	0.79	0.500256	0.68717	19	USF2	Body;Body	Island
cg08850274	0.73	0.532557	0.68717	1	WDR77;ATP5F1	Body;TSS1500	N_Shore
cg15120635	0.74	0.528343	0.68717	1	SSR2	5'UTR	N_Shore
cg21408061	0.73	0.480062	0.68717	1	SSR2	Body	N_Shore
cg26633751	0.8	0.495841	0.68717	4	CCNI	TSS1500	S_Shore
cg07374465	0.66	0.574305	0.717882	1	ATP5F1	Body	S_Shelf
cg06170754	0.36	0.698449	0.776055	4	CCNI	TSS1500	Island
cg16316472	0.48	0.693984	0.776055	4	CCNI	TSS200	Island
cg18367110	0.52	0.666974	0.776055	1	WDR77;ATP5F1	TSS1500;1stExon	Island
cg26859901	0.16	0.68624	0.776055	19	USF2	TSS1500;TSS1500	Island
cg15770046	0.43	0.732699	0.792107	19	USF2	Body;Body	S_Shelf
cg24348114	0.06	0.800563	0.842698	19	USF2;LSR	TSS1500;3'UTR;3'UTR;TSS1500;3'UTR	Island
cg19848460	0.11	0.951484	0.975881	19	USF2	Body;Body	S_Shore
cg06821274	0.02	0.980684	0.980684	1	SSR2	TSS200	S_Shore
Note: 1/58 (=1.72%) CpGs showed time effects. DNAm data for 18 CpGs were not present at multiple time points and hence their interaction could not be assessed.

## Sheet: Supplement table S1c_immune
CpGs	F Value	Raw p-value	FDR p-value	Chromosome number	Genes	Gene location	CpG Islands
cg22889142	91.93	1.27615e-51	5.23221e-50	19	NCRNA00181;A1BG	TSS1500;Body	Island
cg12461677	74.63	6.47483e-43	1.32734e-41	19	NCRNA00181;A1BG	TSS1500;Body	Island
cg03630821	73.01	4.43765e-42	6.06478e-41	19	A1BG	Body	Island
cg25623524	62.19	2.11264e-36	2.16546e-35	19	NCRNA00181;A1BG	TSS1500;Body	Island
cg08389151	59.29	7.48711e-35	6.13943e-34	19	NCRNA00181;A1BG	TSS1500;Body	Island
cg14222245	40.22	2.48742e-24	1.69974e-23	19	A1BG	Body	Island
cg22568540	13.67	1.02583e-08	6.00841e-08	19	NCRNA00181;A1BG;A1BG	Body;5'UTR;1stExon	N_Shelf
cg02957155	10.81	5.58295e-07	2.86126e-06	19	NCRNA00181;A1BG	Body;TSS200	N_Shelf
cg17498272	5.51	0.000948918	0.00432285	19	NCRNA00181;A1BG	Body;TSS200	N_Shelf
cg10753582	4.78	0.00261226	0.0107103	1	KIFAP3;KIFAP3	5'UTR;1stExon	Island
cg10527635	4.2	0.00580922	0.0216526	3	SNRK;SNRK	Body;Body
cg02970861	3.15	0.0245228	0.0837864	11	TUT1	TSS200	Island
cg10288995	2.82	0.0379379	0.11965	3	SNRK;SNRK	5'UTR;5'UTR
cg19438894	2.52	0.0570205	0.166989	11	TUT1	Body	S_Shelf
cg05329982	1.91	0.125854	0.344	11	TUT1	TSS200	Island
cg06221215	2.02	0.156143	0.38144	11	TUT1	TSS200	Island
cg04244171	1.72	0.160579	0.38144	3	SNRK;SNRK	5'UTR;5'UTR	S_Shelf
cg06798749	1.66	0.174418	0.38144	11	TUT1	TSS1500	S_Shore
cg10162823	1.64	0.178992	0.38144	19	NCRNA00181;ZNF497;A1BG	Body;3'UTR;TSS1500	N_Shore
cg04008913	1.61	0.186068	0.38144	3	SNRK;SNRK	TSS1500;TSS1500	N_Shore
cg22483175	1.57	0.210636	0.40743	1	KIFAP3	3'UTR
cg02219383	1.48	0.218621	0.40743	3	SNRK;SNRK	Body;Body
cg10483461	1.2	0.301084	0.536714	1	KIFAP3;KIFAP3	5'UTR;1stExon	Island
cg07935304	1.18	0.317096	0.541706	11	TUT1	TSS1500	Island
cg22720349	1.12	0.339712	0.556146	11	TUT1	TSS200	Island
cg25606097	1.06	0.364096	0.556146	1	KIFAP3	Body	N_Shelf
cg18129648	1.04	0.373649	0.556146	3	SNRK;SNRK	TSS200;TSS200	Island
cg24505395	1.03	0.379807	0.556146	11	TUT1	Body	N_Shore
cg02474195	0.9	0.440864	0.62329	3	SNRK;SNRK	3'UTR;3'UTR
cg07640412	0.86	0.46219	0.630721	3	SNRK;SNRK	TSS1500;TSS1500	N_Shore
cg11839729	0.72	0.488896	0.630721	11	TUT1	TSS1500	Island
cg03123289	0.8	0.49227	0.630721	19	A1BG	Body	Island
cg07739758	0.76	0.518162	0.643777	19	NCRNA00181;A1BG	Body;TSS1500	N_Shelf
cg20327105	0.69	0.561115	0.676639	1	KIFAP3	TSS200	Island
cg15328005	0.59	0.622361	0.729052	3	SNRK;SNRK	Body;Body
cg03485508	0.38	0.680779	0.775331	3	SNRK;SNRK	Body;Body
cg14073716	0.25	0.862608	0.925163	11	EEF1G;TUT1	TSS1500;Body	S_Shore
cg21643860	0.22	0.885069	0.925163	11	TUT1	Body	Island
cg22169418	0.21	0.886812	0.925163	11	TUT1	TSS200	Island
cg25273340	0.19	0.903423	0.925163	11	TUT1	Body	N_Shelf
cg08913769	0.01	0.925163	0.925163	1	KIFAP3	TSS200	S_Shore

## Sheet: Sheet1
dynamic	candidate	18 non-dynamic genes	Immune_gene cards
ACE	ACE	CASP6	RAG1
ACE2	ACE2	CCR5	RAG2
ADA	ADA	CLEC4M	STAT5B
ADAM17	ADAM17	CREB1	IL10
ALB	ALB	CTSL	FOXP3
ANPEP	ANPEP	CXCL10	PLCG2
ATF2	ATF2	CXCL8	ACP5
BAK1	BAK1	HCVS	IFNG
CASP3	CASP3	HFE	CTLA4
CCL2	CASP6	IFNA1	IL6
CCL5	CCL2	IFNB1	SYK
CD209	CCL5	IFNL1	ZNF627
CD40LG	CCR5	IFTAP	HLA-DRB1
CEACAM1	CD209	PPARG	IKBKG
CLEC4G	CD40LG	PRSS2	TNF
CRP	CEACAM1	SPIDR	TNFRSF13B
CTRL	CLEC4G	STING1	MYD88
CXCL9	CLEC4M	TMPRSS11D	STAT1
DDX1	CREB1		CD27
DDX58	CRP		RIPK1
DPP4	CTRL		TLR2
ERN1	CTSL		ATM
FGL2	CXCL10		ADA
FURIN	CXCL8		TCIRG1
GPT	CXCL9		IL2
HELLS	DDX1		TLR4
HLA-B	DDX58		CD4
HLA-C	DPP4		NFKB1
HSPA5	ERN1		JAK1
ICAM1	FGL2		IL2RA
ICAM3	FURIN		JAK3
IFIH1	GPT		BCL10
IFITM1	HCVS		IL4
IFITM2	HELLS		CD19
IFITM3	HFE		TGFB1
IFNAR1	HLA-B		NOD2
IFNG	HLA-C		IL17A
IL10	HSPA5		IL7R
IL2	ICAM1		PDCD1
IL4	ICAM3		HLA-DQB1
IL6	IFIH1		TLR3
IRF3	IFITM1		CD40LG
MAPK14	IFITM2		FCGR2A
MASP2	IFITM3		NFKBIA
MBL2	IFNA1		IL1B
MCL1	IFNAR1		CR2
MPP5	IFNB1		MR1
MX1	IFNG		FAS
MYOM2	IFNL1		FASLG
NLRP12	IFTAP		HLA-B
PIK3CG	IL10		C3
POLD1	IL2		CD59
PPIA	IL4		FCGR2B
PTGS2	IL6		PTPN22
SH2D3A	IRF3		NFKB2
SOCS3	MAPK14		HLA-A
STAT1	MASP2		MBL2
TFR2	MBL2		TYROBP
TMPRSS2	MCL1		STAT3
TNF	MPP5		TLR9
	MX1		IL21
	MYOM2		ZAP70
	NLRP12		CCL2
	PIK3CG		CD79A
	POLD1		CD40
	PPARG		CIITA
	PPIA		IL13
	PRSS2		C4A
	PTGS2		IL2RB
	SH2D3A		CD274
	SOCS3		IL2RG
	SPIDR		TLR7
	STAT1		ARPC1B
	STING1		IKBKB
	TFR2		CD81
	TMPRSS11D		PTPRC
	TMPRSS2		IL7
	TNF		CD8A
			CXCL8
			TNFRSF13C
			IFIH1
			DDX58
			FCGR3B
			HBA2
			TNFRSF1A
			STAT4
			HMGB1
			IFNGR1
			C4B
			SH2D1A
			CCR6
			CD86
			PNP
			CD247
			IRF3
			PIK3CD
			IL12RB1
			HLA-C
			PRF1
			CCR5
			HAVCR2
			IRGM
			IFNA1
			PRKCD
			CD209
			CCL3
			IL18
			HBA1
			CD27-AS1
			ITGB2
			IL5
			ITGAM
			WAS
			BTK
			TREX1
			HLA-DQA1
			CCL11
			IRAK4
			NEU1
			HLA-DPB1
			ICOS
			CXCL12
			IFNB1
			CD28
			IL17F
			CLEC7A
			ICAM1
			IL12B
			IRF1
			TP53
			IRF5
			B2M
			CARD11
			TNFRSF4
			HLA-G
			RC3H1
			CRP
			CXCL10
			TBK1
			IL1A
			IL4R
			ICOSLG
			IL15
			DCLRE1C
			MEFV
			IDO1
			MIR155
			IL17RA
			KLRK1
			STING1
			CCL5
			TNFSF13B
			XIAP
			TNFAIP3
			LIG4
			PRTN3
			FCGR3A
			CSF2
			RFXANK
			TCIM
			CCR1
			ORAI1
			AIRE
			MPO
			GATA3
			TNFSF12
			MS4A1
			TTC7A
			CD80
			RAPSN
			IRAK1
			ITGAL
			HLA-DPA1
			RFXAP
			TLR5
			IL10RA
			CYBB
			IL12A
			FCGR2C
			ALB
			IRF8
			FOXN1
			TYK2
			NLRP1
			CD3D
			CFI
			NBN
			CDC42
			CX3CR1
			CHUK
			CD70
			MIF
			C5
			IL6R
			PIK3R1
			CFP
			TBX1
			FCGR1A
			DNMT3B
			RAB27A
			IL1R1
			LRBA
			RMRP
			WIPF1
			RAC2
			CCND1
			NLRP3
			AK2
			CD46
			MIR146A
			RFX5
			REL
			TLR1
			RYR1
			LTA
			LCK
			IGLP1
			IRF4
			VCAM1
			PTPN11
			ITK
			JAK2
			CD14
			CGAS
			GUSB
			CASP8
			KRAS
			AKT1
			STIM1
			SPP1
			SAMHD1
			MBP
			DNASE1
			C1QA
			PIEZO1
			CXCR4
			MAGT1
			TNFSF11
			IL23R
			GIMAP6
			CCL4
			TFRC
			IL1RN
			IGLP2
			MAVS
			DOCK8
			BTNL2
			CFB
			THSD1
			CARD9
			CFH
			GCSIR
			TICAM1
			LACC1
			TLR6
			TNFSF4
			IGAT
			ISCW
			ELANE
			TLR8
			SLPI
			CSF1
			KIR3DL1
			CASP10
			IL17RC
			INS
			MIR34A
			IRF7
			TRAF3IP2
			TNFRSF1B
			IGHE
			TRAF3
			UNC13D
			CCR7
			SMARCAL1
			HLA-DRA
			STAT2
			ICAM2
			CR1
			SELL
			SLAMF1
			L1CAM
			CD244
			PSMB8
			ITGB3
			MALT1
			CXCR3
			PTEN
			ADAR
			SFTPD
			NCF2
			HSPD1
			MIR21
			IFNGR2
			CHD7
			IL10RB
			TRIM5
			IL18R1
			VDR
			H2AC18
			TRAF6
			STAT5A
			EIF2AK2
			CYBA
			CD69
			RELA
			IL23A
			BCL6
			PGM3
			MIR15A
			LAT
			RIPK2
			JUN
			STAT6
			TAP1
			HLA-E
			NLRC4
			ETS1
			C1QC
			IL16
			CSF3
			CD3E
			AICDA
			PIK3CA
			MIR17
			CD3G
			CYBC1
			IGHM
			BRCA2
			CLEC4M
			MIR150
			LAG3
			STXBP2
			MIR145
			EGFR
			MIR132
			SLC26A3
			LEP
			CLEC4D
			PSMB9
			NOD1
			RASGRP1
			LEPR
			ISG15
			KLRD1
			LOC100289580
			C1QB
			TNFRSF18
			NOS2
			MECP2
			MSN
			SPINK5
			RNASEL
			CD38
			LIFR
			C2
			STX11
			CCR4
			C5AR1
			DDX41
			LTF
			DPP4
			CXCL1
			BLM
			MYO5A
			LBR
			CTSG
			HLA-DRB3
			CAMP
			CLEC12A
			ACKR2
			SERPINA3
			FOS
			CCR3
			PRKCQ
			TAP2
			CASP1
			CALR
			BRAF
			OTULIN
			ADA2
			NHEJ1
			GZMB
			MYC
			SARM1
			LOC107303343
			CEBPB
			HP
			SKIV2L
			TNIP1
			TBX21
			SLC11A1
			TREM2
			HRAS
			IFNA2
			TEC
			CD5
			CXCR1
			MIR140
			BCL2
			CD55
			BST2
			C1S
			IRGC
			NCF4
			RELB
			SOCS1
			IL9
			INPP5D
			MIR16-1
			TERT
			ATRIP
			HMOX1
			ICAM3
			IL33
			CD79B
			HCK
			KLRC1
			IFNAR2
			APOBEC3G
			UNC93B1
			BLK
			PSTPIP1
			HIRA
			LYN
			MAPK14
			TNFRSF14
			TPP2
			PRKDC
			MUSK
			CXCR5
			IRGQ
			NRAS
			TRAC
			DEFB4A
			MAPK1
			NCF1
			SIGLEC5
			ALOX5
			C11orf65
			CTPS1
			IGHG1
			APOE
			ENG
			FN1
			SELP
			TTC37
			PIK3CG
			UBE2L3
			CD34
			TNFRSF8
			ITGA2B
			VEGFC
			CREBBP
			MIR143
			IFI16
			MPL
			CD96
			CD1A
			FLT4
			XRCC4
			TAPBP
			COMT
			TSHR
			FCGRT
			S100A8
			KARS1
			IRF9
			LILRB1
			CCL7
			ERAP1
			GH1
			VEGFA
			TLR10
			PTPN2
			IL22
			SRC
			CCL8
			FYN
			BRCA1
			BLNK
			MIR19A
			CCDC107
			PSMB4
			FGFR3
			MAP3K14
			INAVA
			ACOD1
			CCR2
			TIRAP
			S100A9
			C7
			TRIM21
			ITGA4
			IL3
			CXCL9
			TRA
			GP1BB
			ARG1
			SOCS3
			MIR142
			ITCH
			NR3C1
			SP1
			LBP
			FCN2
			GBA
			POMC
			IL27
			IL6ST
			CASP3
			MIR125A
			CD2
			GIMAP5
			LCN2
			EPG5
			LYST
			MTOR
			RBPJ
			RNASEH2B
			MIR223
			CCL21
			CTSC
			S100B
			MIR93
			RAC1
			CACNA1C
			TET2
			ERVW-1
			NCKAP1L
			CTNNB1
			XRCC5
			ITGB1
			HELLS
			PRL
			ITIH4
			PTX3
			FCN3
			TSLP
			CFHR2
			ATRIP-TREX1
			SLAMF6
			CCL20
			FLG
			CCL3L1
			THPO
			UFD1
			VTCN1
			TNFRSF17
			MASP2
			LILRB2
			CORO1A
			UNG
			SPN
			IGKC
			PPIA
			P2RX7
			ITGA2
			CD1D
			ERCC6
			MMP2
			EPRS1
			U2AF1
			FCER2
			SH2B3
			MYH7
			TNFSF15
			KIT
			APC
			PML
			MIR29A
			CIB1
			TNFSF13
			PADI4
			MIR126
			RNASEH2A
			SIGLEC10
			KMT2D
			COPA
			TNFSF10
			XRCC6
			C8B
			MIR181A1
			BIRC3
			VWF
			PTGS2
			CLEC4E
			MX1
			IFNL3
			SLC7A7
			FOXC2
			APOBEC3F
			EPHB4
			IGH
			FCRL3
			BTLA
			HSP90AA1
			CD9
			EPX
			CHAT
			PLCG1
			CEACAM1
			MICB
			IL12RB2
			SBDS
			PAK2
			CCR8
			SELE
			MIR9-1
			AIM2
			CXCL11
			APCS
			MIR221
			HLA-DRB5
			ACP1
			PPARG
			CD300LF
			HLA-F
			IGF1
			LY96
			IL32
			TPI1
			PRPS1
			AHR
			MIR30E
			RHD
			CDH1
			ALG12
			MASP1
			FADD
			SLC46A1
			RORC
			MIR92A1
			C8A
			MIR424
			MIR27A
			LMX1B
			DEFB1
			IL36RN
			MIR24-1
			NFATC2
			DHX58
			CYLD
			MIR210
			MPZ
			MIR181A2
			IL27RA
			RECQL4
			SLC35C1
			HEXIM1
			MIR146B
			BANK1
			TGFB2
			CCL18
			MAPK8
			NTRK1
			C1R
			FCN1
			EP300
			MOG
			F2RL1
			PGLYRP1
			CD44
			TMPO
			HBB
			BIRC2
			RNASEH2C
			GP1BA
			AGK
			MIR20A
			GZMM
			RREB1
			FERMT3
			TMC6
			BAX
			MUC1
			BMP6
			HLA-DMA
			CEACAM3
			GATA2
			CFTR
			USB1
			LGALS3
			SEC24C
			DKC1
			ANXA1
			IFNAR1
			GPT
			ERBB2
			S100A12
			SRSF2
			KIAA0319L
			CSF3R
			HLA-DRB4
			TNFRSF9
			EBI3
			NR1H4
			MMP9
			CD84
			CARMIL2
			MIR200B
			TRIM25
			LILRB4
			DGKE
			VAV1
			MAP3K7
			GAPDH
			TRAF3IP2-AS1
			MIR23B
			PF4
			GIMAP4
			TGFBR1
			CLU
			MRE11
			SLAMF7
			MMP1
			DHFR
			BCL11B
			CXCL2
			FLT3
			IL37
			MAPK3
			SERPINA1
			FLT3LG
			IL25
			RNASE3
			NSD2
			NLRC5
			PTK2B
			NFATC1
			CCL19
			PYCARD
			AGER
			CCR9
			CSF1R
			LTBR
			MICA
			IKBKE
			LIF
			GNLY
			PURA
			CTSA
			ARVCF
			ITGAX
			BCL2L1
			RAF1
			MIR23A
			SLC22A4
			PECAM1
			CXCR2
			CD163
			G6PD
			CNR2
			GPI
			TAT
			NT5E
			MIR22
			MIR199A1
			NOTCH1
			ADAM17
			CXCL13
			CD22
			MS4A2
			HSPG2
			SMARCA4
			GZMA
			CHRNA1
			CP
			CCL22
			NFKBIL1
			MIR196A1
			F8
			CCRL2
			TNFRSF11A
			ALOX15
			MDM2
			TYR
			ACTB
			IL11
			MARCHF8
			IGLL1
			APLN
			OCA2
			USP18
			CD160
			CDK4
			CDKN1A
			PRDM1
			HFE
			NKX2-5
			NLRP12
			MAN2B1
			CASR
			MIR222
			IL18BP
			AP3B1
			CLEC6A
			IL21-AS1
			MIR125B1
			SH3KBP1
			ABL1
			ADAMTS13
			ATG5
			IL21R
			POU2AF1
			C9
			VHL
			PRKCE
			PTPN6
			C6
			PSMC3
			ACKR4
			CHRNE
			IL4I1
			CXCR6
			GJC2
			CBL
			CFD
			MIR106B
			FCRL4
			POLR3A
			JMJD1C
			MIR342
			PRODH
			ERCC1
			TARBP2
			FTH1
			CFHR1
			CSK
			TRIM22
			HLA-DOA
			AQP4
			BACH2
			SQSTM1
			CLEC4A
			PIK3CB
			KMT2A
			IRAK3
			AGRN
			SEMA3E
			NLRC3
			PRKAR1A
			LAIR1
			CD58
			TMC8
			IL19
			PMP22
			CAT
			CDK9
			HCST
			KIR2DL3
			PSIP1
			HIF1A
			TASL
			UMPS
			TTN
			SETD2
			KLRC2
			DNASE1L3
			TPO
			CCL17
			TCF3
			GATA1
			IKZF1
			EDA
			LILRB3
			IL17C
			TG
			RPL5
			RSAD2
			ABCB1
			MIR127
			ZBTB24
			TINF2
			PXK
			BPIFB1
			IL18RAP
			SLC30A2
			NSMCE3
			TNFSF9
			NCAM1
			ULBP1
			TF
			PMM2
			SEPTIN9
			TSC2
			CD300LB
			WG
			ADRB2
			DEFA5
			NUP133
			F3
			TGFBR2
			MYOC
			SERPINE1
			CD276
			PMEL
			TRB
			AKT2
			MIR122
			LY9
			GFPT1
			CD83
			HLA-DQA2
			SLC37A4
			PRKG1
			IL17RE
			IL15RA
			ERCC2
			IL36G
			XPO1
			MME
			DDOST
			NLRP10
			BPI
			CD74
			FCAR
			VIP
			CCL26
			PGLYRP3
			APP
			FURIN
			FGA
			MADCAM1
			LILRA2
			ALG1
			TNFSF18
			CCNT1
			TNFRSF10A
			FHL1
			TIFA
			GRB2
			NOS1
			CCBE1
			CBLB
			DEAF1
			CEP128
			ACE
			TPMT
			KIR2DS5
			PSEN1
			MIR29C
			NR1H3
			HSPA4
			MIR29B1
			TSG101
			KAT5
			KIR2DL1
			DOCK2
			NGF
			DDX3X
			PEPD
			EDAR
			IFITM3
			KDM4C
			CHIT1
			MIR214
			JAZF1
			PDGFRA
			TREM1
			LGALS9
			KIR2DS2
			NUP107
			HNRNPA1
			CD36
			CLEC1A
			OCLN
			KLRC4
			MLPH
			GNE
			MIR30A
			ENTPD1
			DEFB103B
			RAB7A
			FFAR2
			KITLG
			CD1C
			EBAG9
			PRDX1
			FMR1
			MIR31
			ESR1
			GBE1
			MMEL1
			CCN2
			LAMB2
			SMAD3
			FCAMR
			APOH
			KIR2DL4
			KIR2DL2
			MAPK10
			HLA-DMB
			TBP
			AFP
			HLA-DOB
			LGALS1
			KLRG1
			COLQ
			KLRB1
			PRG2
			STUB1
			COPB1
			WDR1
			TERC
			ENPP1
			PGLYRP4
			RNF135
			MVK
			CHEK2
			DNMT1
			MIRLET7B
			PVR
			HLA-DQB2
			KIR2DS1
			PLG
			LZTR1
			GPR15
			EGF
			DOK7
			COLEC11
			LRRC8A
			BPIFA1
			CD33
			FGF2
			GIMAP8
			CXCL5
			LILRA4
			TTR
			LOC112533672
			PLA2G2A
			ERCC5
			COL2A1
			TNFAIP8L2
			CDKN2A
			RPSA
			CYP3A4
			THBD
			TRAF1
			CCL24
			GBP5
			MAP2K1
			BCR
			BANF1
			CFHR3
			ROCK2
			TIMP1
			NCR1
			NPHS1
			CRIPT
			PI3
			SDHB
			GIMAP2
			CCL13
			C1QBP
			POT1
			IGHV4-38-2
			RTEL1
			FCER1A
			PRKN
			CHD1
			MIR124-1
			SFTPA1
			MIR15B
			APOB
			MIR423
			RAD51
			MIR182
			CLEC16A
			KIR3DS1
			CD300E
			MIR30B
			ITGAE
			MIR200A
			CYP27B1
			DMBT1
			POLB
			IL1RAPL2
			GJA1
			RET
			TRIM14
			CD200
			MIR192
			CASP4
			SLC29A3
			SERPING1
			DOP1A
			BUB1B
			TXK
			PHB
			IL1RL1
			TANK
			KRT16
			SEMA4A
			ATP6AP1
			SOD1
			FGFR1
			MET
			RNPC3
			SELPLG
			CD24
			DNA2
			HSP90B1
			TBX2
			GPNMB
			CAMK4
			IL5RA
			PIGA
			CD180
			TRIM56
			CLCN7
			TOP2A
			ZBP1
			NF1
			GINS1
			FPR1
			IFI27
			MIR338
			CTSB
			CDCA7
			SLC5A6
			MYO9B
			SEMA7A
			MSH2
			LYZ
			SP110
			IGF2
			OSM
			KHDRBS1
			IL36A
			IL31
			ARID1B
			NOS3
			ATP6V0A2
			FGR
			GZMH
			PGM1
			PARP1
			MUC5B
			CHI3L1
			XDH
			MIRLET7E
			AP4E1
			MIR141
			LRRC56
			SLC15A4
			GPR35
			C4B_2
			GSK3B
			ACTA1
			IGAN1
			MIR486-1
			TGFB3
			KIR2DS4
			PDCD1LG2
			MERTK
			RBCK1
			GDNF
			HES7
			PIGR
			ALPK1
			C5AR2
			ITPR1
			CDKN1B
			IFNL1
			IRF2
			MIR144
			FGB
			FLII
			F2
			CCL27
			BTN3A2
			CD1B
			DEFA6
			IGHV3-21
			RUNX1
			APOBEC1
			TNPO3
			PCCA
			TOLLIP
			RIPK3
			DSG1
			CD48
			ADIPOQ
			PLP1
			IFIT1
			CASP9
			FGF8
			TRAF2
			FCER1G
			OAS1
			HK1
			ALAD
			SST
			ADNP
			KDM6A
			COG7
			ARG2
			KRT1
			IL1R2
			MAL
			PIK3R2
			MIR193A
			LCOR
			KLHDC8B
			CCL1
			ITGAV
			BIRC5
			MIR455
			CISH
			MIR483
			EPO
			ULBP3
			POLE
			ZC3H12A
			IGF1R
			PMS2
			MUC7
			MAP2K2
			CLEC10A
			LCP2
			MC2R
			ASAH1
			MIR574
			ANXA5
			SCGB1A1
			CTSK
			C3AR1
			IGHV3-23
			CD8B
			HRG
			CRKL
			CD300LD
			MIR373
			NCR3
			PLA2G2D
			MAPK11
			CD68
			MIR151A
			SUPT5H
			AP1S3
			RNF125
			GH-LCR
			SLC35A2
			NPM1
			SPINK1
			IL13RA2
			NLRX1
			LTB
			IL12A-AS1
			KIR3DL2
			SIRT1
			LETM1
			MIR148A
			DHX9
			PCCB
			F5
			PDGFRB
			MIR200C
			MST1
			SOCS2
			SLC25A1
			DEFA1
			MIR532
			NAPB
			INDX
			IBD25
			SUOX
			FPR2
			GFI1
			HAMP
			TNFSF14
			GIMAP7
			TET2-AS1
			CEBPD
			ERAP2
			FGG
			CFHR5
			IFIT2
			IFIT3
			BDNF
			SFTPC
			AKT3
			UBB
			CRH
			UBE2N
			TRIM8
			MAPK9
			CCR10
			XBP1
			INSR
			APRT
			MIR106A
			MIR326
			LAMP2
			S100A7
			MDFIC
			RAET1E
			RETN
			NFE2L2
			AXL
			PLA2G10
			MCL1
			TYRO3
			SNAP25
			IL20
			SYT2
			CAV1
			MMP3
			MSR1
			TBXAS1
			HIVEP1
			ALG2
			OPTN
			LOC106029312
			MARCO
			CNTN2
			COL4A5
			SPI1
			GPR1
			GREM1
			MIR149
			IDH1
			ADORA2A
			LGALS3BP
			EOMES
			PPBP
			HNRNPA2B1
			TFEB
			PSMB11
			PSMA7
			ANKRD17
			MMACHC
			GAD2
			APOA1
			MIR34C
			BCL3
			LAMP1
			VSIG4
			DGCR2
			TAB2
			FCGR1B
			PRKCB
			RAI1
			MIR10A
			TCF4
			RPS19
			CD300A
			MIR18A
			TSC1
			MIR139
			SELENOK
			MIR203A
			CAVIN1
			PRDM16
			GP6
			SOS1
			IL31RA
			TRIM29
			NLRP9
			VIM
			EDARADD
			GIMAP1
			MRC1
			SERPINB3
			MLH1
			TBCE
			HAVCR1
			FANCD2
			JAGN1
			VPS13B
			NFKBIB
			MAPK13
			ALK
			ADAMTS3
			SLC39A4
			PIBF1
			MIRLET7D
			SGSH
			ALOX12
			KRT8
			IL1RAP
			NCF4-AS1
			CA2
			NLRP6
			IRF2BP2
			PCNA
			CBLIF
			LY86
			BATF
			CD226
			ISG20
			MIR335
			CXCL6
			CD52
			CD6
			TRAV24
			FANCC
			MRTFA
			RNASET2
			LOC117038795
			MIR19B1
			CD47
			PTGER4
			FLT1
			TICAM2
			TEK
			ANAPC1
			NCR2
			PARN
			ARID1A
			CD7
			APLNR
			IVNS1ABP
			RPS27A
			OPRM1
			GHR
			GNRH1
			RB1
			IFITM1
			ACD
			HGF
			PTGDR2
			BTD
			CLPB
			SERPINC1
			MAP3K8
			TNFRSF11B
			GNA11
			IL26
			OASL
			MATR3
			UBC
			RO60
			RBP3
			MIR28
			CDR1
			PTK2
			CD200R1
			LILRB5
			GSN
			TRIP13
			RBM14
			TRBV11-1
			TRBV17
			TRBV11-3
			SH2D1B
			MUC5AC
			IFNA6
			IFNA8
			IFNA13
			GRK3
			ITPR3
			CTSD
			IFNL2
			CX3CL1
			SERPINB1
			NFKBIE
			CFLAR
			CREB1
			MYH9
			WT1
			EZR
			BCL11A
			KRT17
			BLOC1S6
			WASF1
			IFNA14
			SPTBN2
			KDR
			CLEC5A
			IFNA21
			SEC61A1
			HSPA5
			FAT4
			NEAT1
			PPP3CA
			INPPL1
			PLOD1
			PLAUR
			PLA2G7
			MIRLET7G
			SDHD
			PLA2G6
			KRT19
			PRKCZ
			ATF2
			APOBEC3A
			WDR4
			BUB1
			SNCA
			SHC1
			AIP
			RAD54L
			TRAIP
			F9
			CRAT
			CCL25
			MTHFR
			SP100
			MIR25
			MANBA
			HPS6
			TRAFD1
			HPS1
			IL1F10
			VCL
			CALCA
			ZCCHC3
			SMC1A
			ZEB1
			TAC1
			C4BPA
			CRTAM
			PKM
			IFNLR1
			TARBP1
			LPL
			MYSM1
			SPIB
			NFATC4
			SIRPA
			TRBV11-2
			RNU4ATAC
			FANCA
			ZNF341
			TNFRSF25
			CCL28
			TGM2
			PKLR
			CSF2RA
			LRP4
			SFTPB
			PIN1
			TNFSF8
			IFNA5
			SYNPO
			TRAT1
			CLEC4C
			ADAM10
			LOC107303340
			BMP7
			S1PR1
			PAK1
			PRKCA
			MX2
			XPA
			EFL1
			VTN
			DDA1
			PPARA
			ALG13
			AP2S1
			IL24
			CANX
			ARRB1
			FGF7
			C17orf107
			CTAG1B
			PLA2G1B
			SIGLEC1
			SMAD2
			ELN
			IDUA
			POLG
			PSMB5
			NSD1
			SMARCA2
			TXNRD2
			CD93
			DCT
			RERE
			ZBTB16
			TFE3
			CHIA
			ULBP2
			ERBB3
			SMPD1
			OAS2
			FBXL4
			DPM2
			SPHK1
			DGCR8
			ABCA1
			MEN1
			FSCN1
			ARHGEF2
			SOX2
			RANBP2
			FHL2
			IL22RA1
			PIM1
			WFS1
			FZD6
			STAR
			NFATC3
			FAM189A1
			ATPLS
			PSME3
			IGHG3
			CD177
			MYLK
			DLL1
			CTSE
			PSMB10
			APOL1
			LIG1
			CXCL16
			RPA1
			SMAD4
			RHOA
			DCTN4
			PLA2G4A
			NONO
			IGHG4
			SLC19A1
			DHCR24
			AR
			CD109
			SPATA5
			IGHG2
			GHRH
			ANPEP
			CSN1S1
			IRAK2
			PDE4D
			STK4
			PDGFB
			UNC119
			SNAP29
			SFPQ
			CEACAM5
			KIR2DL5A
			DEFA3
			SOS2
			GP9
			ATR
			MIR32
			ALDH2
			C4BPB
			ARHGEF1
			USH1C
			POLR3B
			EZH2
			DGCR6
			MAP3K5
			ANKRD55
			UBP1
			FOXO3
			FZD4
			PGLYRP2
			CYCS
			HNF1A
			ADCY7
			ALDOA
			ESS2
			LOC106804612
			BUB3
			FGF23
			CMTM6
			KRT18
			LMNA
			CDK2
			SEPSECS
			CYP21A2
			HSPA1A
			SOD2
			SLC39A8
			ATRX
			GPR183
			ANXA2
			CD207
			CNPY3
			RIT1
			IL1RL2
			UMOD
			LILRA5
			KIR2DS3
			KCNAB2
			IRF6
			LYAR
			PSMG2
			EIF2AK4
			FGFR4
			EXO1
			MST1R
			MAP3K1
			OSCAR
			PTPRN
			TNFRSF21
			BTN3A1
			SCN4A
			XRCC1
			SAA1
			UBAC2
			IL9R
			MYCN
			RXRA
			LILRA1
			CLEC4G
			ADGRE3
			MIR99A
			SP140
			WRN
			IRS1
			ATRN
			EDN1
			EGR1
			GNB1
			IKZF3
			C8G
			PRSS3
			CCND3
			ZC3HAV1
			LRRC32
			MUC2
			PIK3R4
			NR1H2
			IL17D
			IL34
			ITGA3
			PSPC1
			PRSS2
			RAP1A
			CNR1
			ATP6AP2
			IGKV4-1
			IGKV5-2
			IGKV3D-11
			SNRPN
			PRKACA
			LTA4H
			MOGS
			OTC
			GALNT14
			SLC17A5
			SSB
			IGLV5-52
			RARRES2
			SEMA4D
			RARA
			FRAXA
			CTSL
			ALOX15B
			H2BC21
			FBXO9
			RORA
			CYP7B1
			ELF4
			MCM4
			CMKLR1
			GNAS
			TJP1
			DAB2IP
			LAIR2
			TRBV12-3
			USP14
			FGFR2
			MAP2K4
			CEP57
			F13A1
			PTH
			NECTIN2
			SPTAN1
			DEFA4
			SRF
			TH
			NRTN
			FLNA
			SLC2A1
			COL17A1
			IL3RA
			C1orf105
			IGLC1
			ENO1
			AGPAT2
			RNF31
			GSS
			RAET1G
			BTN3A3
			PIAS1
			DUSP1
			TRBC1
			PAX5
			CDH2
			HACE1
			IGHA1
			MYLIP
			MAF
			NAIP
			PRKD1
			MAPK12
			HSPA8
			KRT14
			MTHFD1
			CLECL1
			FOXP2
			IRS2
			RTN4
			ALG14
			GAA
			ETV6
			GYPC
			MIR197
			PTMA
			USP8
			STK11
			HVCN1
			ATG16L1
			NECTIN1
			MPIG6B
			TGIF1
			IFNK
			GATA6
			RPS6KB1
			TKT
			DHX36
			BCL2L11
			OAS3
			MYH6
			CXCL14
			TLN1
			ALPL
			ACE2
			MB
			PGR
			SKP2
			SREBF1
			PRKD2
			IFNG-AS1
			G6PC3
			ABCD1
			AZU1
			NPY
			ELK1
			TBKBP1
			ABCB11
			CLDN1
			HGSNAT
			DICER1
			CST3
			RNASE7
			MMP8
			RIPPLY2
			NELFA
			ATXN2
			FOXC2-AS1
			LOC110806306
			ATOD1
			KPNA2
			G3BP1
			PTGER2
			APAF1
			LAMTOR2
			CNTF
			SDC1
			CHGA
			EXTL3
			GNS
			NPC2
			IGF2R
			SAG
			EEF1A1
			IFNA4
			ACTN4
			PELI3
			ORAI2
			NOTCH2
			ODC1
			FBXW11
			SIGLEC9
			GALE
			GNAI2
			EPHB2
			ITGB4
			RNF168
			DLK1
			EDNRB
			CRHR1
			IGHV3-30
			MRAP
			IFI30
			SSR4
			DNMT3A
			MAP2K6
			LFNG
			DLL3
			MPV17
			WDR73
			MESP2
			GAD1
			TGM1
			ALOX12B
			PSMC4
			KMT2E
			TBC1D23
			TXN
			IGHV1-46
			CSF2RB
			IFITM2
			PSMD12
			HDAC1
			LRRK2
			GFAP
			CTTN
			TNIP2
			SLC7A5
			DNAH9
			ACTR3
			TAB3
			TREML1
			JUNB
			IGKV2D-29
			LRP1
			PLEC
			MT-CO1
			BAD
			TUBA1A
			CCDC115
			YY1
			THBS1
			CARD8
			AP2B1
			RNASE2
			ANGPT1
			HDAC9
			SPTA1
			IGLC6
			CCK
			BMP4
			HYOU1
			CDC73
			FUT2
			COL1A2
			MYB
			ACTR2
			CST7
			IFI6
			DUOX2
			RAD50
			PDE4A
			PDPK1
			MSMB
			NRP1
			ELMO1
			APTX
			RAD54B
			ITPR2
			ACTN2
			GRN
			AGO2
			UBE2V1
			SLX4
			YES1
			PPP2CA
			KLK3
			OTUD5
			TNFRSF12A
			CDKN3
			SGPL1
			PTGS1
			COL4A3
			TUSC3
			ADAM33
			GPR65
			HLA-H
			NOP10
			MSH5
			IL13RA1
			TAFAZZIN
			COL3A1
			IGHA2
			HPRT1
			PIK3R3
			KIF11
			UBASH3A
			CPT2
			SECTM1
			DEFB119
			ITGA6
			LMO2
			CDSN
			DCD
			CPLANE1
			GIMAP3P
			KRT10
			OSGEP
			LAGE3
			GLB1
			DEFB103A
			JAM3
			INHA
			TRAF5
			IGHV3-11
			TYRP1
			DEFB124
			BRIP1
			FOXO1
			NPC1
[truncated: 14,474 more rows]
