# Supplementary material for: Methylation of Host Genes Associated with Coronavirus Infection from Birth to 26 Years
Source: Genes (Basel). 2021 Jul 31;12(8):1198. doi: 10.3390/genes12081198 (PMC8392033; doi:10.3390/genes12081198)
Supplement: Supplementary file 1 [file genes-12-01198-s001.zip › Supplement table S3.xlsx]

## Sheet: Dynamic vs whole genome
Category	ID	Name	Source	p-value	q-value Bonferroni	q-value FDR B&H	q-value FDR B&Y	Hit Count in Query List	Hit Count in Genome	Hit in Query List
GO: Biological Process	GO:0002252	immune effector process		3.278e-28	1.17e-24	6.673e-25	5.844e-24	37	1393	IFNG,IL10,IFIH1,DPP4,MAPK14,ANPEP,DDX58,HLA-B,HLA-C,IFITM3,PIK3CG,ICAM1,MBL2,CLEC4G,CXCL9,CD40LG,IFITM1,CCL2,IRF3,CCL5,ADAM17,TNF,IFITM2,ACE,ADA,IL2,PPIA,IL4,IL6,STAT1,DDX1,MX1,CRP,CEACAM1,FGL2,MASP2,IFNAR1
GO: Biological Process	GO:0006952	defense response		3.74e-28	1.335e-24	6.673e-25	5.844e-24	41	1935	IFNG,IL10,IFIH1,ACE2,DPP4,NLRP12,MAPK14,DDX58,HLA-B,HLA-C,IFITM3,PIK3CG,ICAM1,ICAM3,MBL2,CXCL9,SOCS3,CD40LG,IFITM1,CCL2,IRF3,CCL5,ADAM17,TNF,IFITM2,ACE,ADA,IL2,IL4,PTGS2,IL6,CD209,STAT1,DDX1,MX1,CRP,CEACAM1,FGL2,MASP2,TFR2,IFNAR1
GO: Biological Process	GO:0009607	response to biotic stimulus		2.635e-27	9.403e-24	3.134e-24	2.745e-23	39	1741	IFNG,IL10,IFIH1,MAPK14,DDX58,HLA-B,HLA-C,IFITM3,PIK3CG,ICAM1,ICAM3,MBL2,CXCL9,SOCS3,CD40LG,BAK1,CASP3,IFITM1,CCL2,IRF3,CCL5,ADAM17,TNF,IFITM2,ACE,IL2,HSPA5,IL4,PTGS2,IL6,CD209,STAT1,DDX1,MX1,CRP,CEACAM1,FGL2,MASP2,IFNAR1
GO: Biological Process	GO:0034097	response to cytokine		4.065e-24	1.451e-20	3.627e-21	3.176e-20	33	1290	IFNG,IL10,IFIH1,NLRP12,MAPK14,DDX58,HLA-B,HLA-C,IFITM3,ICAM1,CXCL9,SOCS3,CD40LG,CASP3,IFITM1,MCL1,CCL2,IRF3,CCL5,ADAM17,TNF,IFITM2,IL2,PPIA,HSPA5,IL4,PTGS2,IL6,STAT1,MX1,CEACAM1,HELLS,IFNAR1
GO: Biological Process	GO:0051707	response to other organism		6.764e-24	2.414e-20	4.189e-21	3.668e-20	36	1700	IFNG,IL10,IFIH1,MAPK14,DDX58,HLA-B,HLA-C,IFITM3,PIK3CG,ICAM1,ICAM3,MBL2,CXCL9,SOCS3,BAK1,CASP3,IFITM1,CCL2,IRF3,CCL5,ADAM17,TNF,IFITM2,ACE,IL4,PTGS2,IL6,CD209,STAT1,DDX1,MX1,CRP,CEACAM1,FGL2,MASP2,IFNAR1
GO: Biological Process	GO:0043207	response to external biotic stimulus		7.042e-24	2.513e-20	4.189e-21	3.668e-20	36	1702	IFNG,IL10,IFIH1,MAPK14,DDX58,HLA-B,HLA-C,IFITM3,PIK3CG,ICAM1,ICAM3,MBL2,CXCL9,SOCS3,BAK1,CASP3,IFITM1,CCL2,IRF3,CCL5,ADAM17,TNF,IFITM2,ACE,IL4,PTGS2,IL6,CD209,STAT1,DDX1,MX1,CRP,CEACAM1,FGL2,MASP2,IFNAR1
GO: Biological Process	GO:0071345	cellular response to cytokine stimulus		1.285e-22	4.585e-19	6.55e-20	5.736e-19	31	1196	IFNG,IL10,NLRP12,MAPK14,HLA-B,HLA-C,IFITM3,ICAM1,CXCL9,SOCS3,CD40LG,CASP3,IFITM1,MCL1,CCL2,IRF3,CCL5,ADAM17,TNF,IFITM2,IL2,PPIA,HSPA5,IL4,PTGS2,IL6,STAT1,MX1,CEACAM1,HELLS,IFNAR1
GO: Biological Process	GO:0019221	cytokine-mediated signaling pathway		4.563e-22	1.629e-18	2.036e-19	1.783e-18	27	822	IFNG,IL10,HLA-B,HLA-C,IFITM3,ICAM1,CXCL9,SOCS3,CD40LG,CASP3,IFITM1,MCL1,CCL2,IRF3,CCL5,ADAM17,TNF,IFITM2,IL2,PPIA,IL4,PTGS2,IL6,STAT1,MX1,CEACAM1,IFNAR1
GO: Biological Process	GO:0098542	defense response to other organism		1.071e-21	3.824e-18	4.249e-19	3.721e-18	31	1285	IFNG,IL10,IFIH1,DDX58,HLA-B,HLA-C,IFITM3,PIK3CG,ICAM1,ICAM3,MBL2,CXCL9,SOCS3,IFITM1,CCL2,IRF3,CCL5,ADAM17,TNF,IFITM2,IL4,IL6,CD209,STAT1,DDX1,MX1,CRP,CEACAM1,FGL2,MASP2,IFNAR1
GO: Biological Process	GO:0016032	viral process		2.698e-20	9.63e-17	9.63e-18	8.434e-17	27	962	IFNG,IFIH1,ACE2,DPP4,ANPEP,DDX58,HLA-B,HLA-C,IFITM3,FURIN,ICAM1,MBL2,CLEC4G,BAK1,IFITM1,TMPRSS2,CCL2,IRF3,CCL5,TNF,IFITM2,PPIA,CD209,STAT1,DDX1,MX1,CRP
GO: Biological Process	GO:0044403	biological process involved in symbiotic interaction		1.524e-19	5.44e-16	4.946e-17	4.331e-16	27	1029	IFNG,IFIH1,ACE2,DPP4,ANPEP,DDX58,HLA-B,HLA-C,IFITM3,FURIN,ICAM1,MBL2,CLEC4G,BAK1,IFITM1,TMPRSS2,CCL2,IRF3,CCL5,TNF,IFITM2,PPIA,CD209,STAT1,DDX1,MX1,CRP
GO: Biological Process	GO:0002443	leukocyte mediated immunity		3.239e-19	1.156e-15	9.634e-17	8.437e-16	26	950	IFNG,IL10,DPP4,MAPK14,ANPEP,DDX58,HLA-B,HLA-C,PIK3CG,ICAM1,MBL2,CLEC4G,CD40LG,CCL2,ADAM17,TNF,ACE,IL2,PPIA,IL4,IL6,DDX1,CRP,CEACAM1,FGL2,MASP2
GO: Biological Process	GO:0001816	cytokine production		7.721e-19	2.756e-15	2.12e-16	1.856e-15	26	984	IFNG,IL10,IFIH1,ACE2,NLRP12,MAPK14,DDX58,HLA-B,PIK3CG,FURIN,CD40LG,CCL2,IRF3,CCL5,ADAM17,TNF,IL2,ATF2,IL4,PTGS2,IL6,STAT1,DDX1,CRP,CEACAM1,IFNAR1
GO: Biological Process	GO:0001819	positive regulation of cytokine production		1.244e-18	4.439e-15	3.062e-16	2.682e-15	21	529	IFNG,IL10,IFIH1,NLRP12,MAPK14,DDX58,FURIN,CD40LG,CCL2,IRF3,CCL5,ADAM17,TNF,IL2,ATF2,IL4,PTGS2,IL6,STAT1,DDX1,IFNAR1
GO: Biological Process	GO:0001817	regulation of cytokine production		1.287e-18	4.594e-15	3.062e-16	2.682e-15	25	897	IFNG,IL10,IFIH1,ACE2,NLRP12,MAPK14,DDX58,HLA-B,FURIN,CD40LG,CCL2,IRF3,CCL5,ADAM17,TNF,IL2,ATF2,IL4,PTGS2,IL6,STAT1,DDX1,CRP,CEACAM1,IFNAR1
GO: Biological Process	GO:0006954	inflammatory response		8.018e-18	2.862e-14	1.694e-15	1.484e-14	24	862	IFNG,IL10,ACE2,NLRP12,MAPK14,PIK3CG,ICAM1,MBL2,CXCL9,SOCS3,CD40LG,CCL2,IRF3,CCL5,ADAM17,TNF,ACE,ADA,IL2,IL4,PTGS2,IL6,CRP,TFR2
GO: Biological Process	GO:0002682	regulation of immune system process		8.071e-18	2.881e-14	1.694e-15	1.484e-14	31	1747	IFNG,IL10,DPP4,MAPK14,DDX58,HLA-B,HLA-C,ICAM1,ICAM3,MBL2,CLEC4G,SOCS3,CD40LG,CASP3,IFITM1,CCL2,IRF3,CCL5,ADAM17,TNF,ADA,IL2,IL4,IL6,CD209,STAT1,DDX1,CRP,CEACAM1,FGL2,MASP2
GO: Biological Process	GO:0009615	response to virus		3.269e-17	1.167e-13	6.481e-15	5.676e-14	18	385	IFNG,IFIH1,MAPK14,DDX58,IFITM3,CXCL9,IFITM1,IRF3,CCL5,TNF,IFITM2,IL4,IL6,STAT1,DDX1,MX1,FGL2,IFNAR1
GO: Biological Process	GO:0045087	innate immune response		4.749e-17	1.695e-13	8.715e-15	7.632e-14	25	1045	IFNG,IFIH1,DDX58,HLA-B,HLA-C,IFITM3,PIK3CG,ICAM1,ICAM3,MBL2,SOCS3,IFITM1,CCL2,IRF3,CCL5,IFITM2,IL4,CD209,STAT1,DDX1,MX1,CRP,CEACAM1,MASP2,IFNAR1
GO: Biological Process	GO:0080134	regulation of response to stress		4.884e-17	1.743e-13	8.715e-15	7.632e-14	29	1563	IFNG,IL10,ACE2,NLRP12,ERN1,DDX58,HLA-B,PIK3CG,ICAM3,SOCS3,BAK1,MCL1,CCL2,IRF3,CCL5,ADAM17,TNF,ACE,ADA,IL2,PPIA,HSPA5,IL4,PTGS2,IL6,CD209,STAT1,CEACAM1,FGL2
GO: Biological Process	GO:0050776	regulation of immune response		7.572e-17	2.702e-13	1.287e-14	1.127e-13	25	1066	IFNG,IL10,DPP4,HLA-B,HLA-C,ICAM1,ICAM3,MBL2,CLEC4G,SOCS3,CD40LG,IFITM1,IRF3,CCL5,TNF,ADA,IL2,IL4,IL6,CD209,STAT1,CRP,CEACAM1,FGL2,MASP2
GO: Biological Process	GO:0140546	defense response to symbiont		1.451e-16	5.179e-13	2.252e-14	1.972e-13	16	286	IFNG,IFIH1,DDX58,IFITM3,CXCL9,IFITM1,IRF3,CCL5,IFITM2,IL4,IL6,STAT1,DDX1,MX1,FGL2,IFNAR1
GO: Biological Process	GO:0051607	defense response to virus		1.451e-16	5.179e-13	2.252e-14	1.972e-13	16	286	IFNG,IFIH1,DDX58,IFITM3,CXCL9,IFITM1,IRF3,CCL5,IFITM2,IL4,IL6,STAT1,DDX1,MX1,FGL2,IFNAR1
GO: Biological Process	GO:0031347	regulation of defense response		1.572e-16	5.609e-13	2.337e-14	2.047e-13	22	769	IFNG,IL10,ACE2,NLRP12,DDX58,HLA-B,PIK3CG,ICAM3,SOCS3,IRF3,CCL5,TNF,ACE,ADA,IL2,IL4,PTGS2,IL6,CD209,STAT1,CEACAM1,FGL2
GO: Biological Process	GO:0002460	adaptive immune response based on somatic recombination of immune receptors built from immunoglobulin superfamily domains		1.641e-16	5.856e-13	2.343e-14	2.051e-13	18	422	IFNG,IL10,DPP4,HLA-B,ICAM1,MBL2,CLEC4G,CD40LG,ADAM17,TNF,ADA,IL2,IL4,IL6,CRP,CEACAM1,FGL2,MASP2
GO: Biological Process	GO:1903037	regulation of leukocyte cell-cell adhesion		3.044e-16	1.086e-12	4.179e-14	3.659e-13	17	365	IFNG,IL10,DPP4,ICAM1,CLEC4G,CD40LG,CASP3,CCL2,CCL5,TNF,ADA,IL2,IL4,IL6,CD209,CEACAM1,FGL2
GO: Biological Process	GO:0032101	regulation of response to external stimulus		4.182e-16	1.493e-12	5.528e-14	4.841e-13	25	1147	IFNG,IL10,ACE2,DPP4,NLRP12,DDX58,HLA-B,PIK3CG,ICAM3,SOCS3,CCL2,IRF3,CCL5,ADAM17,TNF,ACE,ADA,IL2,IL4,PTGS2,IL6,CD209,STAT1,CEACAM1,FGL2
GO: Biological Process	GO:0002697	regulation of immune effector process		4.452e-16	1.589e-12	5.675e-14	4.97e-13	19	527	IFNG,IL10,DPP4,DDX58,HLA-B,ICAM1,CLEC4G,CD40LG,CCL2,IRF3,CCL5,TNF,IL2,IL4,IL6,STAT1,DDX1,CEACAM1,FGL2
GO: Biological Process	GO:0045321	leukocyte activation		8.333e-16	2.974e-12	1.026e-13	8.981e-13	27	1447	IFNG,IL10,DPP4,MAPK14,ANPEP,HLA-B,HLA-C,PIK3CG,ICAM1,CLEC4G,CD40LG,BAK1,CASP3,CCL2,CCL5,ADAM17,TNF,ADA,IL2,PPIA,IL4,IL6,CD209,CEACAM1,FGL2,HELLS,IFNAR1
GO: Biological Process	GO:0042110	T cell activation		1.638e-15	5.844e-12	1.948e-13	1.706e-12	19	566	IFNG,IL10,DPP4,PIK3CG,ICAM1,CLEC4G,CD40LG,CASP3,CCL2,CCL5,ADAM17,ADA,IL2,IL4,IL6,CD209,CEACAM1,FGL2,IFNAR1
GO: Biological Process	GO:0007159	leukocyte cell-cell adhesion		1.707e-15	6.091e-12	1.965e-13	1.721e-12	17	405	IFNG,IL10,DPP4,ICAM1,CLEC4G,CD40LG,CASP3,CCL2,CCL5,TNF,ADA,IL2,IL4,IL6,CD209,CEACAM1,FGL2
GO: Biological Process	GO:0002250	adaptive immune response		1.979e-15	7.064e-12	2.207e-13	1.933e-12	21	763	IFNG,IL10,DPP4,HLA-B,HLA-C,PIK3CG,ICAM1,MBL2,CLEC4G,CD40LG,ADAM17,TNF,ADA,IL2,IL4,IL6,CD209,CRP,CEACAM1,FGL2,MASP2
GO: Biological Process	GO:0022407	regulation of cell-cell adhesion		2.299e-15	8.203e-12	2.486e-13	2.177e-12	18	491	IFNG,IL10,DPP4,MAPK14,ICAM1,CLEC4G,CD40LG,CASP3,CCL2,CCL5,TNF,ADA,IL2,IL4,IL6,CD209,CEACAM1,FGL2
GO: Biological Process	GO:0019058	viral life cycle		7.61e-15	2.716e-11	7.76e-13	6.796e-12	16	368	ACE2,DPP4,ANPEP,IFITM3,FURIN,ICAM1,CLEC4G,IFITM1,TMPRSS2,CCL2,CCL5,TNF,IFITM2,PPIA,CD209,MX1
GO: Biological Process	GO:0032496	response to lipopolysaccharide		7.61e-15	2.716e-11	7.76e-13	6.796e-12	16	368	IFNG,IL10,MAPK14,ICAM1,CXCL9,CASP3,CCL2,IRF3,CCL5,ADAM17,TNF,ACE,PTGS2,IL6,STAT1,IFNAR1
GO: Biological Process	GO:0001775	cell activation		1.409e-14	5.028e-11	1.373e-12	1.203e-11	27	1623	IFNG,IL10,DPP4,MAPK14,ANPEP,HLA-B,HLA-C,PIK3CG,ICAM1,CLEC4G,CD40LG,BAK1,CASP3,CCL2,CCL5,ADAM17,TNF,ADA,IL2,PPIA,IL4,IL6,CD209,CEACAM1,FGL2,HELLS,IFNAR1
GO: Biological Process	GO:0002703	regulation of leukocyte mediated immunity		1.424e-14	5.081e-11	1.373e-12	1.203e-11	14	250	IFNG,IL10,DPP4,DDX58,HLA-B,ICAM1,CLEC4G,CCL2,TNF,IL2,IL4,IL6,DDX1,CEACAM1
GO: Biological Process	GO:0002237	response to molecule of bacterial origin		1.803e-14	6.433e-11	1.693e-12	1.483e-11	16	389	IFNG,IL10,MAPK14,ICAM1,CXCL9,CASP3,CCL2,IRF3,CCL5,ADAM17,TNF,ACE,PTGS2,IL6,STAT1,IFNAR1
GO: Biological Process	GO:0046649	lymphocyte activation		2.347e-14	8.376e-11	2.148e-12	1.881e-11	21	865	IFNG,IL10,DPP4,PIK3CG,ICAM1,CLEC4G,CD40LG,BAK1,CASP3,CCL2,CCL5,ADAM17,ADA,IL2,IL4,IL6,CD209,CEACAM1,FGL2,HELLS,IFNAR1
GO: Biological Process	GO:0002449	lymphocyte mediated immunity		3.631e-14	1.296e-10	3.24e-12	2.837e-11	16	407	IFNG,IL10,DPP4,HLA-B,ICAM1,MBL2,CLEC4G,CD40LG,TNF,IL2,IL4,IL6,CRP,CEACAM1,FGL2,MASP2
GO: Biological Process	GO:0051240	positive regulation of multicellular organismal process		3.889e-14	1.388e-10	3.385e-12	2.965e-11	27	1692	IFNG,IL10,IFIH1,ACE2,NLRP12,MAPK14,DDX58,FURIN,ICAM1,CD40LG,CCL2,IRF3,CCL5,ADAM17,TNF,ALB,ACE,ADA,IL2,ATF2,HSPA5,IL4,PTGS2,IL6,STAT1,DDX1,IFNAR1
GO: Biological Process	GO:0032943	mononuclear cell proliferation		4.615e-14	1.647e-10	3.921e-12	3.434e-11	15	339	IFNG,IL10,PIK3CG,CLEC4G,CD40LG,CASP3,CCL5,ACE,ADA,IL2,IL4,IL6,CD209,CRP,HELLS
GO: Biological Process	GO:0002684	positive regulation of immune system process		6e-14	2.141e-10	4.98e-12	4.361e-11	23	1152	IFNG,IL10,DPP4,DDX58,HLA-B,ICAM1,ICAM3,MBL2,CD40LG,CCL2,IRF3,CCL5,ADAM17,TNF,ADA,IL2,IL4,IL6,CD209,DDX1,CRP,CEACAM1,MASP2
GO: Biological Process	GO:0010628	positive regulation of gene expression		9.533e-14	3.402e-10	7.733e-12	6.772e-11	24	1312	IFNG,IL10,IFIH1,NLRP12,MAPK14,ERN1,DDX58,FURIN,CD40LG,CCL2,IRF3,CCL5,ADAM17,TNF,IL2,ATF2,IL4,PTGS2,IL6,STAT1,DDX1,CRP,TFR2,IFNAR1
GO: Biological Process	GO:0070661	leukocyte proliferation		1.524e-13	5.44e-10	1.209e-11	1.059e-10	15	368	IFNG,IL10,PIK3CG,CLEC4G,CD40LG,CASP3,CCL5,ACE,ADA,IL2,IL4,IL6,CD209,CRP,HELLS
GO: Biological Process	GO:0098609	cell-cell adhesion		1.824e-13	6.51e-10	1.408e-11	1.233e-10	21	961	IFNG,IL10,DPP4,MAPK14,PIK3CG,ICAM1,ICAM3,CLEC4G,CD40LG,CASP3,CCL2,CCL5,TNF,ADA,IL2,PPIA,IL4,IL6,CD209,CEACAM1,FGL2
GO: Biological Process	GO:0050863	regulation of T cell activation		1.854e-13	6.617e-10	1.408e-11	1.233e-10	15	373	IFNG,IL10,DPP4,CLEC4G,CD40LG,CASP3,CCL2,CCL5,ADA,IL2,IL4,IL6,CD209,CEACAM1,FGL2
GO: Biological Process	GO:0050792	regulation of viral process		5.178e-13	1.848e-09	3.85e-11	3.372e-10	12	198	IFITM3,MBL2,CLEC4G,IFITM1,TMPRSS2,CCL5,TNF,IFITM2,PPIA,CD209,STAT1,MX1
GO: Biological Process	GO:0042981	regulation of apoptotic process		6.265e-13	2.236e-09	4.563e-11	3.996e-10	26	1736	IFNG,IL10,PIK3CG,ICAM1,SOCS3,CD40LG,BAK1,CASP3,MCL1,CCL2,IRF3,CCL5,ADAM17,TNF,ALB,ACE,ADA,IL2,PPIA,ATF2,HSPA5,IL4,PTGS2,IL6,STAT1,HELLS
GO: Biological Process	GO:0071216	cellular response to biotic stimulus		6.829e-13	2.437e-09	4.875e-11	4.269e-10	13	263	IFNG,IL10,MAPK14,ICAM1,CXCL9,CCL2,IRF3,CCL5,TNF,IL2,HSPA5,IL6,STAT1
GO: Biological Process	GO:0046718	viral entry into host cell		7.003e-13	2.499e-09	4.901e-11	4.292e-10	11	151	ACE2,DPP4,ANPEP,IFITM3,ICAM1,CLEC4G,IFITM1,TMPRSS2,IFITM2,PPIA,CD209
GO: Biological Process	GO:0050727	regulation of inflammatory response		1.028e-12	3.668e-09	6.888e-11	6.032e-10	15	420	IFNG,IL10,ACE2,NLRP12,PIK3CG,SOCS3,IRF3,CCL5,TNF,ACE,ADA,IL2,IL4,PTGS2,IL6
GO: Biological Process	GO:0034341	response to interferon-gamma		1.042e-12	3.719e-09	6.888e-11	6.032e-10	12	210	IFNG,HLA-B,HLA-C,IFITM3,ICAM1,SOCS3,IFITM1,CCL2,IRF3,CCL5,IFITM2,STAT1
GO: Biological Process	GO:0043903	regulation of biological process involved in symbiotic interaction		1.042e-12	3.719e-09	6.888e-11	6.032e-10	12	210	IFITM3,MBL2,CLEC4G,IFITM1,TMPRSS2,CCL5,TNF,IFITM2,PPIA,CD209,STAT1,MX1
GO: Biological Process	GO:0043067	regulation of programmed cell death		1.074e-12	3.833e-09	6.97e-11	6.104e-10	26	1777	IFNG,IL10,PIK3CG,ICAM1,SOCS3,CD40LG,BAK1,CASP3,MCL1,CCL2,IRF3,CCL5,ADAM17,TNF,ALB,ACE,ADA,IL2,PPIA,ATF2,HSPA5,IL4,PTGS2,IL6,STAT1,HELLS
GO: Biological Process	GO:0030155	regulation of cell adhesion		1.446e-12	5.162e-09	9.217e-11	8.072e-10	19	827	IFNG,IL10,DPP4,MAPK14,PIK3CG,ICAM1,CLEC4G,CD40LG,CASP3,CCL2,CCL5,TNF,ADA,IL2,IL4,IL6,CD209,CEACAM1,FGL2
GO: Biological Process	GO:0042127	regulation of cell population proliferation		1.566e-12	5.588e-09	9.686e-11	8.482e-10	27	1973	IFNG,IL10,ACE2,DPP4,MAPK14,ERN1,CLEC4G,CXCL9,CD40LG,BAK1,CASP3,IFITM1,CCL2,CCL5,ADAM17,TNF,ACE,ADA,IL2,ATF2,IL4,PTGS2,IL6,CD209,STAT1,CRP,CEACAM1
GO: Biological Process	GO:0009617	response to bacterium		1.574e-12	5.618e-09	9.686e-11	8.482e-10	19	831	IFNG,IL10,MAPK14,HLA-B,ICAM1,MBL2,CXCL9,CASP3,CCL2,IRF3,CCL5,ADAM17,TNF,ACE,PTGS2,IL6,STAT1,CRP,IFNAR1
GO: Biological Process	GO:0044409	entry into host		1.739e-12	6.207e-09	1.052e-10	9.213e-10	11	164	ACE2,DPP4,ANPEP,IFITM3,ICAM1,CLEC4G,IFITM1,TMPRSS2,IFITM2,PPIA,CD209
GO: Biological Process	GO:0051247	positive regulation of protein metabolic process		3.357e-12	1.198e-08	1.997e-10	1.749e-09	25	1704	IFNG,NLRP12,MAPK14,ERN1,DDX58,PIK3CG,FURIN,ICAM1,SH2D3A,SOCS3,CD40LG,BAK1,CASP3,CCL5,ADAM17,TNF,ACE,IL2,PPIA,HSPA5,IL4,PTGS2,IL6,STAT1,TFR2
GO: Biological Process	GO:1901700	response to oxygen-containing compound		3.683e-12	1.314e-08	2.155e-10	1.887e-09	26	1875	IFNG,IL10,MAPK14,ERN1,PIK3CG,ICAM1,CXCL9,GPT,SOCS3,BAK1,CASP3,CCL2,IRF3,CCL5,ADAM17,TNF,ACE,ADA,IL2,ATF2,HSPA5,PTGS2,IL6,STAT1,CEACAM1,IFNAR1
GO: Biological Process	GO:0002526	acute inflammatory response		3.868e-12	1.381e-08	2.227e-10	1.95e-09	10	127	PIK3CG,ICAM1,MBL2,CCL5,TNF,IL4,PTGS2,IL6,CRP,TFR2
GO: Biological Process	GO:0050900	leukocyte migration		4.017e-12	1.434e-08	2.276e-10	1.993e-09	16	554	IFNG,IL10,DPP4,NLRP12,PIK3CG,ICAM1,CXCL9,CCL2,CCL5,ADAM17,TNF,ADA,PPIA,IL4,IL6,CEACAM1
GO: Biological Process	GO:0002822	regulation of adaptive immune response based on somatic recombination of immune receptors built from immunoglobulin superfamily domains		6.125e-12	2.186e-08	3.392e-10	2.97e-09	11	184	IFNG,IL10,DPP4,HLA-B,CLEC4G,TNF,ADA,IL2,IL4,IL6,CEACAM1
GO: Biological Process	GO:0022409	positive regulation of cell-cell adhesion		6.177e-12	2.205e-08	3.392e-10	2.97e-09	13	313	IFNG,IL10,DPP4,ICAM1,CD40LG,CCL2,CCL5,TNF,ADA,IL2,IL4,IL6,CD209
GO: Biological Process	GO:0051241	negative regulation of multicellular organismal process		6.296e-12	2.247e-08	3.405e-10	2.982e-09	22	1295	IFNG,IL10,IFIH1,NLRP12,ANPEP,DDX58,PIK3CG,FURIN,CCL2,IRF3,ADAM17,TNF,ACE,ADA,IL2,ATF2,IL4,PTGS2,IL6,STAT1,CEACAM1,FGL2
GO: Biological Process	GO:0071887	leukocyte apoptotic process		6.639e-12	2.37e-08	3.537e-10	3.097e-09	10	134	IFNG,IL10,BAK1,CASP3,IRF3,CCL5,ADAM17,ADA,IL2,IL6
GO: Biological Process	GO:0052126	movement in host environment		7.305e-12	2.607e-08	3.779e-10	3.309e-09	11	187	ACE2,DPP4,ANPEP,IFITM3,ICAM1,CLEC4G,IFITM1,TMPRSS2,IFITM2,PPIA,CD209
GO: Biological Process	GO:0007259	receptor signaling pathway via JAK-STAT		7.305e-12	2.607e-08	3.779e-10	3.309e-09	11	187	IFNG,IL10,SOCS3,CCL2,CCL5,TNF,IL2,IL4,IL6,STAT1,IFNAR1
GO: Biological Process	GO:0048585	negative regulation of response to stimulus		8.49e-12	3.03e-08	4.329e-10	3.791e-09	26	1945	IL10,ACE2,DPP4,NLRP12,MAPK14,HLA-B,ICAM1,CLEC4G,SOCS3,MCL1,CCL2,IRF3,CCL5,ADAM17,TNF,ADA,IL2,PPIA,HSPA5,IL4,PTGS2,IL6,STAT1,CEACAM1,FGL2,HELLS
GO: Biological Process	GO:0010941	regulation of cell death		9.211e-12	3.287e-08	4.569e-10	4.002e-09	26	1952	IFNG,IL10,PIK3CG,ICAM1,SOCS3,CD40LG,BAK1,CASP3,MCL1,CCL2,IRF3,CCL5,ADAM17,TNF,ALB,ACE,ADA,IL2,PPIA,ATF2,HSPA5,IL4,PTGS2,IL6,STAT1,HELLS
GO: Biological Process	GO:0060337	type I interferon signaling pathway		9.218e-12	3.29e-08	4.569e-10	4.002e-09	9	95	HLA-B,HLA-C,IFITM3,IFITM1,IRF3,IFITM2,STAT1,MX1,IFNAR1
GO: Biological Process	GO:0071357	cellular response to type I interferon		1.015e-11	3.622e-08	4.952e-10	4.337e-09	9	96	HLA-B,HLA-C,IFITM3,IFITM1,IRF3,IFITM2,STAT1,MX1,IFNAR1
GO: Biological Process	GO:0032944	regulation of mononuclear cell proliferation		1.027e-11	3.665e-08	4.952e-10	4.337e-09	12	255	IFNG,IL10,CLEC4G,CD40LG,CASP3,CCL5,ADA,IL2,IL4,IL6,CD209,CRP
GO: Biological Process	GO:0043066	negative regulation of apoptotic process		1.134e-11	4.046e-08	5.395e-10	4.724e-09	20	1058	IL10,PIK3CG,ICAM1,SOCS3,CD40LG,CASP3,MCL1,CCL2,CCL5,ADAM17,TNF,ALB,ADA,IL2,PPIA,HSPA5,IL4,PTGS2,IL6,HELLS
GO: Biological Process	GO:0097696	receptor signaling pathway via STAT		1.218e-11	4.346e-08	5.718e-10	5.008e-09	11	196	IFNG,IL10,SOCS3,CCL2,CCL5,TNF,IL2,IL4,IL6,STAT1,IFNAR1
GO: Biological Process	GO:0048525	negative regulation of viral process		1.346e-11	4.803e-08	6.237e-10	5.462e-09	9	99	IFITM3,MBL2,IFITM1,CCL5,TNF,IFITM2,PPIA,STAT1,MX1
GO: Biological Process	GO:0046651	lymphocyte proliferation		1.448e-11	5.167e-08	6.625e-10	5.802e-09	13	335	IFNG,IL10,PIK3CG,CLEC4G,CD40LG,CASP3,CCL5,ADA,IL2,IL4,IL6,CD209,HELLS
GO: Biological Process	GO:1903039	positive regulation of leukocyte cell-cell adhesion		1.54e-11	5.497e-08	6.958e-10	6.093e-09	12	264	IFNG,DPP4,ICAM1,CD40LG,CCL2,CCL5,TNF,ADA,IL2,IL4,IL6,CD209
GO: Biological Process	GO:0002819	regulation of adaptive immune response		1.6e-11	5.711e-08	7.121e-10	6.236e-09	11	201	IFNG,IL10,DPP4,HLA-B,CLEC4G,TNF,ADA,IL2,IL4,IL6,CEACAM1
GO: Biological Process	GO:0034340	response to type I interferon		1.616e-11	5.768e-08	7.121e-10	6.236e-09	9	101	HLA-B,HLA-C,IFITM3,IFITM1,IRF3,IFITM2,STAT1,MX1,IFNAR1
GO: Biological Process	GO:0001932	regulation of protein phosphorylation		1.696e-11	6.052e-08	7.38e-10	6.463e-09	22	1362	IFNG,NLRP12,MAPK14,ERN1,PIK3CG,ICAM1,SH2D3A,SOCS3,CD40LG,BAK1,CASP3,CCL5,ADAM17,TNF,ACE,IL2,PPIA,IL4,PTGS2,IL6,CEACAM1,IFNAR1
GO: Biological Process	GO:0043069	negative regulation of programmed cell death		1.758e-11	6.273e-08	7.558e-10	6.619e-09	20	1084	IL10,PIK3CG,ICAM1,SOCS3,CD40LG,CASP3,MCL1,CCL2,CCL5,ADAM17,TNF,ALB,ADA,IL2,PPIA,HSPA5,IL4,PTGS2,IL6,HELLS
GO: Biological Process	GO:0070663	regulation of leukocyte proliferation		2.478e-11	8.846e-08	1.051e-09	9.201e-09	12	275	IFNG,IL10,CLEC4G,CD40LG,CASP3,CCL5,ADA,IL2,IL4,IL6,CD209,CRP
GO: Biological Process	GO:0002521	leukocyte differentiation		2.502e-11	8.931e-08	1.051e-09	9.201e-09	16	626	IFNG,IL10,MAPK14,HLA-B,CD40LG,BAK1,CCL5,ADAM17,TNF,ADA,IL2,IL4,IL6,CEACAM1,FGL2,HELLS
GO: Biological Process	GO:1903900	regulation of viral life cycle		3.036e-11	1.083e-07	1.26e-09	1.103e-08	10	156	IFITM3,CLEC4G,IFITM1,TMPRSS2,CCL5,TNF,IFITM2,PPIA,CD209,MX1
GO: Biological Process	GO:0022610	biological adhesion		3.996e-11	1.426e-07	1.639e-09	1.436e-08	23	1578	IFNG,IL10,ACE2,DPP4,MAPK14,PIK3CG,ICAM1,ICAM3,CLEC4G,CD40LG,CASP3,CCL2,CCL5,ADAM17,TNF,ADA,IL2,PPIA,IL4,IL6,CD209,CEACAM1,FGL2
GO: Biological Process	GO:0032103	positive regulation of response to external stimulus		5.102e-11	1.821e-07	2.069e-09	1.812e-08	15	553	IFNG,NLRP12,PIK3CG,ICAM3,CCL2,IRF3,CCL5,ADAM17,TNF,ACE,IL2,IL4,PTGS2,IL6,CD209
GO: Biological Process	GO:0071222	cellular response to lipopolysaccharide		5.405e-11	1.929e-07	2.167e-09	1.898e-08	11	225	IFNG,IL10,MAPK14,ICAM1,CXCL9,CCL2,IRF3,CCL5,TNF,IL6,STAT1
GO: Biological Process	GO:0002683	negative regulation of immune system process		5.478e-11	1.955e-07	2.172e-09	1.902e-08	14	460	IFNG,IL10,DPP4,HLA-B,CLEC4G,CASP3,CCL2,IRF3,TNF,ADA,IL2,IL4,CEACAM1,FGL2
GO: Biological Process	GO:0051249	regulation of lymphocyte activation		7.987e-11	2.851e-07	3.132e-09	2.743e-08	15	571	IFNG,IL10,DPP4,CLEC4G,CD40LG,CASP3,CCL2,CCL5,ADA,IL2,IL4,IL6,CD209,CEACAM1,FGL2
GO: Biological Process	GO:0002694	regulation of leukocyte activation		8.524e-11	3.042e-07	3.307e-09	2.896e-08	16	680	IFNG,IL10,DPP4,CLEC4G,CD40LG,CASP3,CCL2,CCL5,TNF,ADA,IL2,IL4,IL6,CD209,CEACAM1,FGL2
GO: Biological Process	GO:0051701	biological process involved in interaction with host		8.619e-11	3.076e-07	3.308e-09	2.897e-08	11	235	ACE2,DPP4,ANPEP,IFITM3,ICAM1,CLEC4G,IFITM1,TMPRSS2,IFITM2,PPIA,CD209
GO: Biological Process	GO:0071219	cellular response to molecule of bacterial origin		9.02e-11	3.219e-07	3.423e-09	2.998e-08	11	236	IFNG,IL10,MAPK14,ICAM1,CXCL9,CCL2,IRF3,CCL5,TNF,IL6,STAT1
GO: Biological Process	GO:0045428	regulation of nitric oxide biosynthetic process		9.113e-11	3.252e-07	3.423e-09	2.998e-08	8	80	IFNG,IL10,ICAM1,TNF,IL4,PTGS2,IL6,CRP
GO: Biological Process	GO:0016477	cell migration		9.35e-11	3.337e-07	3.476e-09	3.044e-08	24	1812	IFNG,IL10,DPP4,NLRP12,MAPK14,DDX58,PIK3CG,FURIN,ICAM1,CXCL9,IFITM1,CCL2,CCL5,ADAM17,TNF,ACE,ADA,PPIA,HSPA5,IL4,PTGS2,IL6,STAT1,CEACAM1
GO: Biological Process	GO:1903706	regulation of hemopoiesis		1.014e-10	3.619e-07	3.731e-09	3.267e-08	14	482	IFNG,IL10,MAPK14,HLA-B,CD40LG,CCL5,TNF,ADA,IL2,IL4,IL6,STAT1,CEACAM1,FGL2
GO: Biological Process	GO:0042098	T cell proliferation		1.033e-10	3.685e-07	3.756e-09	3.29e-08	11	239	IFNG,IL10,PIK3CG,CLEC4G,CD40LG,CASP3,CCL5,IL2,IL4,IL6,CD209
GO: Biological Process	GO:2000379	positive regulation of reactive oxygen species metabolic process		1.042e-10	3.719e-07	3.756e-09	3.29e-08	9	124	IFNG,ACE2,MAPK14,ICAM1,TNF,IL4,PTGS2,IL6,CRP
GO: Biological Process	GO:0080164	regulation of nitric oxide metabolic process		1.115e-10	3.981e-07	3.981e-09	3.486e-08	8	82	IFNG,IL10,ICAM1,TNF,IL4,PTGS2,IL6,CRP
GO: Biological Process	GO:0050778	positive regulation of immune response		1.13e-10	4.034e-07	3.994e-09	3.498e-08	17	809	IFNG,IL10,HLA-B,ICAM3,MBL2,CD40LG,IRF3,CCL5,TNF,ADA,IL2,IL4,IL6,CD209,CRP,CEACAM1,MASP2
GO: Biological Process	GO:0030097	hemopoiesis		1.325e-10	4.728e-07	4.621e-09	4.047e-08	19	1074	IFNG,IL10,MAPK14,HLA-B,CD40LG,BAK1,CASP3,CCL5,ADAM17,TNF,ACE,ADA,IL2,IL4,IL6,STAT1,CEACAM1,FGL2,HELLS
GO: Biological Process	GO:0060548	negative regulation of cell death		1.334e-10	4.759e-07	4.621e-09	4.047e-08	20	1214	IL10,PIK3CG,ICAM1,SOCS3,CD40LG,CASP3,MCL1,CCL2,CCL5,ADAM17,TNF,ALB,ADA,IL2,PPIA,HSPA5,IL4,PTGS2,IL6,HELLS
GO: Biological Process	GO:0006953	acute-phase response		1.479e-10	5.279e-07	5.076e-09	4.445e-08	7	51	MBL2,CCL5,TNF,PTGS2,IL6,CRP,TFR2
GO: Biological Process	GO:0002706	regulation of lymphocyte mediated immunity		1.554e-10	5.547e-07	5.283e-09	4.626e-08	10	184	IFNG,IL10,DPP4,HLA-B,CLEC4G,TNF,IL2,IL4,IL6,CEACAM1
GO: Biological Process	GO:0030334	regulation of cell migration		1.677e-10	5.984e-07	5.645e-09	4.944e-08	19	1089	IFNG,DPP4,MAPK14,DDX58,PIK3CG,FURIN,ICAM1,IFITM1,CCL2,CCL5,ADAM17,TNF,ACE,ADA,HSPA5,IL4,PTGS2,IL6,CEACAM1
GO: Biological Process	GO:0050670	regulation of lymphocyte proliferation		1.818e-10	6.489e-07	6.064e-09	5.311e-08	11	252	IFNG,IL10,CLEC4G,CD40LG,CASP3,CCL5,ADA,IL2,IL4,IL6,CD209
GO: Biological Process	GO:0030595	leukocyte chemotaxis		1.897e-10	6.769e-07	6.267e-09	5.489e-08	11	253	IFNG,IL10,DPP4,PIK3CG,CXCL9,CCL2,CCL5,ADAM17,PPIA,IL4,IL6
GO: Biological Process	GO:0019079	viral genome replication		1.958e-10	6.987e-07	6.41e-09	5.614e-08	9	133	IFITM3,IFITM1,CCL2,CCL5,TNF,IFITM2,PPIA,CD209,MX1
GO: Biological Process	GO:0042325	regulation of phosphorylation		2.289e-10	8.17e-07	7.427e-09	6.504e-08	22	1558	IFNG,NLRP12,MAPK14,ERN1,PIK3CG,ICAM1,SH2D3A,SOCS3,CD40LG,BAK1,CASP3,CCL5,ADAM17,TNF,ACE,IL2,PPIA,IL4,PTGS2,IL6,CEACAM1,IFNAR1
GO: Biological Process	GO:0050865	regulation of cell activation		2.465e-10	8.799e-07	7.927e-09	6.942e-08	16	731	IFNG,IL10,DPP4,CLEC4G,CD40LG,CASP3,CCL2,CCL5,TNF,ADA,IL2,IL4,IL6,CD209,CEACAM1,FGL2
GO: Biological Process	GO:0007155	cell adhesion		2.684e-10	9.578e-07	8.515e-09	7.457e-08	22	1571	IFNG,IL10,DPP4,MAPK14,PIK3CG,ICAM1,ICAM3,CLEC4G,CD40LG,CASP3,CCL2,CCL5,ADAM17,TNF,ADA,IL2,PPIA,IL4,IL6,CD209,CEACAM1,FGL2
GO: Biological Process	GO:0048534	hematopoietic or lymphoid organ development		2.696e-10	9.622e-07	8.515e-09	7.457e-08	19	1120	IFNG,IL10,MAPK14,HLA-B,CD40LG,BAK1,CASP3,CCL5,ADAM17,TNF,ACE,ADA,IL2,IL4,IL6,STAT1,CEACAM1,FGL2,HELLS
GO: Biological Process	GO:1902105	regulation of leukocyte differentiation		2.869e-10	1.024e-06	8.89e-09	7.785e-08	12	340	IFNG,IL10,HLA-B,CD40LG,CCL5,TNF,ADA,IL2,IL4,IL6,CEACAM1,FGL2
GO: Biological Process	GO:0060759	regulation of response to cytokine stimulus		2.889e-10	1.031e-06	8.89e-09	7.785e-08	10	196	IFNG,IFIH1,DDX58,SOCS3,IRF3,CCL5,ADAM17,TNF,IL6,STAT1
GO: Biological Process	GO:0042129	regulation of T cell proliferation		2.889e-10	1.031e-06	8.89e-09	7.785e-08	10	196	IFNG,IL10,CLEC4G,CD40LG,CASP3,CCL5,IL2,IL4,IL6,CD209
GO: Biological Process	GO:0006809	nitric oxide biosynthetic process		3.692e-10	1.318e-06	1.126e-08	9.862e-08	8	95	IFNG,IL10,ICAM1,TNF,IL4,PTGS2,IL6,CRP
GO: Biological Process	GO:0002705	positive regulation of leukocyte mediated immunity		3.989e-10	1.423e-06	1.206e-08	1.056e-07	9	144	IFNG,DDX58,HLA-B,CCL2,TNF,IL2,IL4,IL6,DDX1
GO: Biological Process	GO:0006468	protein phosphorylation		4.239e-10	1.513e-06	1.262e-08	1.105e-07	23	1776	IFNG,NLRP12,MAPK14,ERN1,PIK3CG,ICAM1,SH2D3A,SOCS3,CD40LG,BAK1,CASP3,CCL2,CCL5,ADAM17,TNF,ACE,IL2,PPIA,IL4,PTGS2,IL6,CEACAM1,IFNAR1
GO: Biological Process	GO:0002698	negative regulation of immune effector process		4.243e-10	1.514e-06	1.262e-08	1.105e-07	9	145	IL10,HLA-B,CLEC4G,IRF3,TNF,IL2,IL4,CEACAM1,FGL2
GO: Biological Process	GO:0002366	leukocyte activation involved in immune response		4.349e-10	1.552e-06	1.283e-08	1.123e-07	16	760	IFNG,IL10,MAPK14,ANPEP,HLA-B,HLA-C,PIK3CG,ICAM1,CD40LG,ADA,IL2,PPIA,IL4,IL6,CEACAM1,FGL2
GO: Biological Process	GO:0002263	cell activation involved in immune response		4.694e-10	1.675e-06	1.366e-08	1.196e-07	16	764	IFNG,IL10,MAPK14,ANPEP,HLA-B,HLA-C,PIK3CG,ICAM1,CD40LG,ADA,IL2,PPIA,IL4,IL6,CEACAM1,FGL2
GO: Biological Process	GO:0032102	negative regulation of response to external stimulus		4.707e-10	1.68e-06	1.366e-08	1.196e-07	13	444	IL10,DPP4,NLRP12,HLA-B,SOCS3,CCL2,IRF3,TNF,ADA,IL2,IL4,CEACAM1,FGL2
GO: Biological Process	GO:0032270	positive regulation of cellular protein metabolic process		4.763e-10	1.7e-06	1.367e-08	1.197e-07	22	1619	IFNG,NLRP12,MAPK14,ERN1,PIK3CG,FURIN,ICAM1,SH2D3A,SOCS3,CD40LG,BAK1,CCL5,ADAM17,TNF,ACE,IL2,PPIA,HSPA5,IL4,PTGS2,IL6,STAT1
GO: Biological Process	GO:2000145	regulation of cell motility		4.799e-10	1.713e-06	1.367e-08	1.197e-07	19	1159	IFNG,DPP4,MAPK14,DDX58,PIK3CG,FURIN,ICAM1,IFITM1,CCL2,CCL5,ADAM17,TNF,ACE,ADA,HSPA5,IL4,PTGS2,IL6,CEACAM1
GO: Biological Process	GO:0008285	negative regulation of cell population proliferation		4.827e-10	1.723e-06	1.367e-08	1.197e-07	17	889	IFNG,IL10,ACE2,CLEC4G,BAK1,CASP3,IFITM1,CCL2,TNF,IL2,ATF2,IL4,PTGS2,IL6,STAT1,CRP,CEACAM1
GO: Biological Process	GO:0046209	nitric oxide metabolic process		5.152e-10	1.839e-06	1.448e-08	1.268e-07	8	99	IFNG,IL10,ICAM1,TNF,IL4,PTGS2,IL6,CRP
GO: Biological Process	GO:0002831	regulation of response to biotic stimulus		6.344e-10	2.264e-06	1.769e-08	1.549e-07	13	455	IFNG,DDX58,HLA-B,ICAM3,SOCS3,CD40LG,IRF3,CCL5,IL4,CD209,STAT1,CEACAM1,FGL2
GO: Biological Process	GO:2001057	reactive nitrogen species metabolic process		6.555e-10	2.339e-06	1.813e-08	1.588e-07	8	102	IFNG,IL10,ICAM1,TNF,IL4,PTGS2,IL6,CRP
GO: Biological Process	GO:0002520	immune system development		6.962e-10	2.485e-06	1.911e-08	1.673e-07	19	1185	IFNG,IL10,MAPK14,HLA-B,CD40LG,BAK1,CASP3,CCL5,ADAM17,TNF,ACE,ADA,IL2,IL4,IL6,STAT1,CEACAM1,FGL2,HELLS
GO: Biological Process	GO:0045859	regulation of protein kinase activity		7.013e-10	2.503e-06	1.911e-08	1.673e-07	17	911	IFNG,NLRP12,MAPK14,ERN1,PIK3CG,SOCS3,CD40LG,CASP3,CCL5,ADAM17,TNF,ACE,IL2,PPIA,IL4,IL6,CEACAM1
GO: Biological Process	GO:0002285	lymphocyte activation involved in immune response		7.129e-10	2.544e-06	1.928e-08	1.688e-07	10	215	IFNG,IL10,ICAM1,CD40LG,ADA,IL2,IL4,IL6,CEACAM1,FGL2
GO: Biological Process	GO:0031399	regulation of protein modification process		7.248e-10	2.587e-06	1.945e-08	1.703e-07	23	1825	IFNG,NLRP12,MAPK14,ERN1,PIK3CG,ICAM1,SH2D3A,SOCS3,CD40LG,BAK1,CASP3,CCL5,ADAM17,TNF,ACE,IL2,PPIA,HSPA5,IL4,PTGS2,IL6,CEACAM1,IFNAR1
GO: Biological Process	GO:0050731	positive regulation of peptidyl-tyrosine phosphorylation		8.529e-10	3.044e-06	2.272e-08	1.989e-07	10	219	IFNG,ICAM1,SOCS3,CCL5,ADAM17,TNF,ACE,IL2,IL4,IL6
GO: Biological Process	GO:0050729	positive regulation of inflammatory response		9.111e-10	3.252e-06	2.409e-08	2.109e-07	9	158	IFNG,NLRP12,PIK3CG,CCL5,TNF,ACE,IL2,PTGS2,IL6
GO: Biological Process	GO:0040012	regulation of locomotion		9.869e-10	3.522e-06	2.59e-08	2.268e-07	19	1210	IFNG,DPP4,MAPK14,DDX58,PIK3CG,FURIN,ICAM1,IFITM1,CCL2,CCL5,ADAM17,TNF,ACE,ADA,HSPA5,IL4,PTGS2,IL6,CEACAM1
GO: Biological Process	GO:0050730	regulation of peptidyl-tyrosine phosphorylation		1.074e-09	3.831e-06	2.797e-08	2.449e-07	11	298	IFNG,ICAM1,SOCS3,CCL5,ADAM17,TNF,ACE,IL2,IL4,IL6,IFNAR1
GO: Biological Process	GO:0002444	myeloid leukocyte mediated immunity		1.13e-09	4.034e-06	2.923e-08	2.56e-07	14	580	MAPK14,ANPEP,DDX58,HLA-B,HLA-C,PIK3CG,ADAM17,ACE,PPIA,IL4,IL6,DDX1,CEACAM1,FGL2
GO: Biological Process	GO:0001934	positive regulation of protein phosphorylation		1.244e-09	4.441e-06	3.195e-08	2.798e-07	17	946	IFNG,MAPK14,ERN1,PIK3CG,ICAM1,SH2D3A,SOCS3,CD40LG,CCL5,ADAM17,TNF,ACE,IL2,PPIA,IL4,PTGS2,IL6
GO: Biological Process	GO:0001776	leukocyte homeostasis		1.491e-09	5.323e-06	3.802e-08	3.33e-07	8	113	IFNG,BAK1,CASP3,CCL2,ADAM17,ADA,IL2,IL6
GO: Biological Process	GO:0048646	anatomical structure formation involved in morphogenesis		1.528e-09	5.453e-06	3.855e-08	3.376e-07	20	1395	IL10,PALS1,MAPK14,ANPEP,PIK3CG,FURIN,CXCL9,CASP3,CCL2,CCL5,ADAM17,TNF,ACE,ADA,ATF2,IL4,PTGS2,IL6,STAT1,CEACAM1
GO: Biological Process	GO:0031349	positive regulation of defense response		1.534e-09	5.474e-06	3.855e-08	3.376e-07	12	394	IFNG,NLRP12,PIK3CG,ICAM3,IRF3,CCL5,TNF,ACE,IL2,PTGS2,IL6,CD209
GO: Biological Process	GO:2000377	regulation of reactive oxygen species metabolic process		1.621e-09	5.785e-06	4.045e-08	3.543e-07	10	234	IFNG,IL10,ACE2,MAPK14,ICAM1,TNF,IL4,PTGS2,IL6,CRP
GO: Biological Process	GO:0002700	regulation of production of molecular mediator of immune response		1.654e-09	5.902e-06	4.098e-08	3.589e-07	9	169	IFNG,IL10,DDX58,CD40LG,TNF,IL2,IL4,IL6,DDX1
GO: Biological Process	GO:0045785	positive regulation of cell adhesion		1.678e-09	5.989e-06	4.13e-08	3.617e-07	13	493	IFNG,IL10,DPP4,ICAM1,CD40LG,CCL2,CCL5,TNF,ADA,IL2,IL4,IL6,CD209
GO: Biological Process	GO:0051270	regulation of cellular component movement		1.696e-09	6.051e-06	4.145e-08	3.63e-07	19	1250	IFNG,DPP4,MAPK14,DDX58,PIK3CG,FURIN,ICAM1,IFITM1,CCL2,CCL5,ADAM17,TNF,ACE,ADA,HSPA5,IL4,PTGS2,IL6,CEACAM1
GO: Biological Process	GO:0008284	positive regulation of cell population proliferation		2.042e-09	7.289e-06	4.958e-08	4.342e-07	18	1117	IFNG,IL10,DPP4,MAPK14,ERN1,CD40LG,CCL2,CCL5,ADAM17,TNF,ADA,IL2,ATF2,IL4,PTGS2,IL6,CD209,STAT1
GO: Biological Process	GO:0050870	positive regulation of T cell activation		2.154e-09	7.689e-06	5.154e-08	4.514e-07	10	241	IFNG,DPP4,CD40LG,CCL2,CCL5,ADA,IL2,IL4,IL6,CD209
GO: Biological Process	GO:0016064	immunoglobulin mediated immune response		2.154e-09	7.689e-06	5.154e-08	4.514e-07	10	241	IFNG,IL10,MBL2,CD40LG,TNF,IL2,IL4,CRP,FGL2,MASP2
GO: Biological Process	GO:1903428	positive regulation of reactive oxygen species biosynthetic process		2.181e-09	7.783e-06	5.154e-08	4.514e-07	7	74	IFNG,ICAM1,TNF,IL4,PTGS2,IL6,CRP
GO: Biological Process	GO:0042531	positive regulation of tyrosine phosphorylation of STAT protein		2.181e-09	7.783e-06	5.154e-08	4.514e-07	7	74	IFNG,SOCS3,CCL5,TNF,IL2,IL4,IL6
GO: Biological Process	GO:0019724	B cell mediated immunity		2.525e-09	9.012e-06	5.929e-08	5.192e-07	10	245	IFNG,IL10,MBL2,CD40LG,TNF,IL2,IL4,CRP,FGL2,MASP2
GO: Biological Process	GO:0010647	positive regulation of cell communication		2.695e-09	9.619e-06	6.287e-08	5.506e-07	23	1952	IFNG,IL10,NLRP12,MAPK14,ERN1,PIK3CG,FURIN,ICAM1,CD40LG,BAK1,MCL1,CCL2,IRF3,CCL5,ADAM17,TNF,ADA,PPIA,IL4,PTGS2,IL6,DDX1,TFR2
GO: Biological Process	GO:0023056	positive regulation of signaling		2.804e-09	1.001e-05	6.499e-08	5.691e-07	23	1956	IFNG,IL10,NLRP12,MAPK14,ERN1,PIK3CG,FURIN,ICAM1,CD40LG,BAK1,MCL1,CCL2,IRF3,CCL5,ADAM17,TNF,ADA,PPIA,IL4,PTGS2,IL6,DDX1,TFR2
GO: Biological Process	GO:0001568	blood vessel development		2.862e-09	1.021e-05	6.59e-08	5.771e-07	16	866	IFNG,IL10,MAPK14,ANPEP,PIK3CG,SOCS3,BAK1,CCL2,CCL5,TNF,ACE,ATF2,PTGS2,IL6,STAT1,CEACAM1
GO: Biological Process	GO:0019220	regulation of phosphate metabolic process		3.154e-09	1.126e-05	7.199e-08	6.304e-07	22	1790	IFNG,NLRP12,MAPK14,ERN1,PIK3CG,ICAM1,SH2D3A,SOCS3,CD40LG,BAK1,CASP3,CCL5,ADAM17,TNF,ACE,IL2,PPIA,IL4,PTGS2,IL6,CEACAM1,IFNAR1
GO: Biological Process	GO:0002637	regulation of immunoglobulin production		3.172e-09	1.132e-05	7.199e-08	6.304e-07	7	78	IFNG,IL10,CD40LG,TNF,IL2,IL4,IL6
GO: Biological Process	GO:0051174	regulation of phosphorus metabolic process		3.187e-09	1.137e-05	7.199e-08	6.304e-07	22	1791	IFNG,NLRP12,MAPK14,ERN1,PIK3CG,ICAM1,SH2D3A,SOCS3,CD40LG,BAK1,CASP3,CCL5,ADAM17,TNF,ACE,IL2,PPIA,IL4,PTGS2,IL6,CEACAM1,IFNAR1
GO: Biological Process	GO:0043549	regulation of kinase activity		3.547e-09	1.266e-05	7.961e-08	6.972e-07	17	1014	IFNG,NLRP12,MAPK14,ERN1,PIK3CG,SOCS3,CD40LG,CASP3,CCL5,ADAM17,TNF,ACE,IL2,PPIA,IL4,IL6,CEACAM1
GO: Biological Process	GO:0002699	positive regulation of immune effector process		3.852e-09	1.375e-05	8.567e-08	7.503e-07	10	256	IFNG,IL10,DDX58,HLA-B,CCL2,TNF,IL2,IL4,IL6,DDX1
GO: Biological Process	GO:0045597	positive regulation of cell differentiation		3.875e-09	1.383e-05	8.567e-08	7.503e-07	17	1020	IFNG,IL10,MAPK14,CXCL9,SOCS3,CD40LG,IFITM1,CCL5,TNF,ACE,ADA,IL2,IL4,PTGS2,IL6,STAT1,CEACAM1
GO: Biological Process	GO:0060326	cell chemotaxis		3.889e-09	1.388e-05	8.567e-08	7.503e-07	11	337	IFNG,IL10,DPP4,PIK3CG,CXCL9,CCL2,CCL5,ADAM17,PPIA,IL4,IL6
GO: Biological Process	GO:1903426	regulation of reactive oxygen species biosynthetic process		4.282e-09	1.528e-05	9.376e-08	8.211e-07	8	129	IFNG,IL10,ICAM1,TNF,IL4,PTGS2,IL6,CRP
GO: Biological Process	GO:0050688	regulation of defense response to virus		4.523e-09	1.614e-05	9.843e-08	8.62e-07	7	82	IFNG,DDX58,IRF3,CCL5,IL4,STAT1,FGL2
GO: Biological Process	GO:1903708	positive regulation of hemopoiesis		4.634e-09	1.654e-05	9.904e-08	8.673e-07	9	190	IFNG,IL10,CD40LG,CCL5,TNF,ADA,IL2,IL4,IL6
GO: Biological Process	GO:1902107	positive regulation of leukocyte differentiation		4.634e-09	1.654e-05	9.904e-08	8.673e-07	9	190	IFNG,IL10,CD40LG,CCL5,TNF,ADA,IL2,IL4,IL6
GO: Biological Process	GO:0071346	cellular response to interferon-gamma		4.634e-09	1.654e-05	9.904e-08	8.673e-07	9	190	IFNG,HLA-B,HLA-C,ICAM1,SOCS3,CCL2,IRF3,CCL5,STAT1
GO: Biological Process	GO:0042327	positive regulation of phosphorylation		4.684e-09	1.672e-05	9.952e-08	8.715e-07	17	1033	IFNG,MAPK14,ERN1,PIK3CG,ICAM1,SH2D3A,SOCS3,CD40LG,CCL5,ADAM17,TNF,ACE,IL2,PPIA,IL4,PTGS2,IL6
GO: Biological Process	GO:0001944	vasculature development		5.197e-09	1.855e-05	1.098e-07	9.612e-07	16	903	IFNG,IL10,MAPK14,ANPEP,PIK3CG,SOCS3,BAK1,CCL2,CCL5,TNF,ACE,ATF2,PTGS2,IL6,STAT1,CEACAM1
GO: Biological Process	GO:0031348	negative regulation of defense response		5.365e-09	1.915e-05	1.126e-07	9.863e-07	10	265	IL10,NLRP12,HLA-B,SOCS3,IRF3,ADA,IL2,IL4,CEACAM1,FGL2
GO: Biological Process	GO:0045069	regulation of viral genome replication		6.334e-09	2.261e-05	1.322e-07	1.158e-06	7	86	IFITM3,IFITM1,CCL5,TNF,IFITM2,PPIA,MX1
GO: Biological Process	GO:0031401	positive regulation of protein modification process		6.476e-09	2.311e-05	1.344e-07	1.177e-06	18	1202	IFNG,MAPK14,ERN1,PIK3CG,ICAM1,SH2D3A,SOCS3,CD40LG,CCL5,ADAM17,TNF,ACE,IL2,PPIA,HSPA5,IL4,PTGS2,IL6
GO: Biological Process	GO:0050691	regulation of defense response to virus by host		6.702e-09	2.392e-05	1.383e-07	1.211e-06	6	49	IFNG,DDX58,IRF3,CCL5,IL4,STAT1
GO: Biological Process	GO:0018193	peptidyl-amino acid modification		7.398e-09	2.64e-05	1.517e-07	1.329e-06	19	1367	IFNG,IFIH1,MAPK14,ERN1,ICAM1,SH2D3A,SOCS3,BAK1,CCL5,ADAM17,TNF,ACE,IL2,PPIA,ATF2,IL4,PTGS2,IL6,IFNAR1
GO: Biological Process	GO:0002696	positive regulation of leukocyte activation		7.707e-09	2.751e-05	1.572e-07	1.377e-06	12	455	IFNG,IL10,DPP4,CD40LG,CCL2,CCL5,TNF,ADA,IL2,IL4,IL6,CD209
GO: Biological Process	GO:0006508	proteolysis		7.909e-09	2.823e-05	1.604e-07	1.404e-06	22	1881	IFNG,IL10,IFIH1,ACE2,DPP4,NLRP12,ANPEP,DDX58,FURIN,BAK1,CASP3,TMPRSS2,ADAM17,TNF,CTRL,ACE,HSPA5,PTGS2,IL6,STAT1,FGL2,MASP2
GO: Biological Process	GO:0071674	mononuclear cell migration		8.626e-09	3.079e-05	1.739e-07	1.523e-06	9	204	NLRP12,PIK3CG,ICAM1,CCL2,CCL5,ADAM17,TNF,IL4,IL6
GO: Biological Process	GO:0002312	B cell activation involved in immune response		8.726e-09	3.114e-05	1.75e-07	1.532e-06	7	90	IFNG,IL10,CD40LG,ADA,IL2,IL4,IL6
GO: Biological Process	GO:0071621	granulocyte chemotaxis		9.147e-09	3.264e-05	1.824e-07	1.597e-06	8	142	IFNG,DPP4,PIK3CG,CXCL9,CCL2,CCL5,PPIA,IL4
GO: Biological Process	GO:1904019	epithelial cell apoptotic process		9.667e-09	3.45e-05	1.917e-07	1.678e-06	8	143	IL10,PIK3CG,ICAM1,CD40LG,CCL2,TNF,IL4,IL6
GO: Biological Process	GO:0060333	interferon-gamma-mediated signaling pathway		1.019e-08	3.635e-05	2.008e-07	1.759e-06	7	92	IFNG,HLA-B,HLA-C,ICAM1,SOCS3,IRF3,STAT1
GO: Biological Process	GO:0050867	positive regulation of cell activation		1.159e-08	4.135e-05	2.272e-07	1.99e-06	12	472	IFNG,IL10,DPP4,CD40LG,CCL2,CCL5,TNF,ADA,IL2,IL4,IL6,CD209
GO: Biological Process	GO:0042509	regulation of tyrosine phosphorylation of STAT protein		1.185e-08	4.228e-05	2.31e-07	2.023e-06	7	94	IFNG,SOCS3,CCL5,TNF,IL2,IL4,IL6
GO: Biological Process	GO:0043065	positive regulation of apoptotic process		1.2e-08	4.284e-05	2.326e-07	2.037e-06	14	698	IFNG,IL10,CD40LG,BAK1,CASP3,MCL1,CCL2,CCL5,ADAM17,TNF,ACE,ATF2,PTGS2,IL6
GO: Biological Process	GO:0048660	regulation of smooth muscle cell proliferation		1.206e-08	4.303e-05	2.326e-07	2.037e-06	9	212	IFNG,IL10,ACE2,ERN1,CCL5,TNF,PTGS2,IL6,STAT1
GO: Biological Process	GO:0045429	positive regulation of nitric oxide biosynthetic process		1.37e-08	4.891e-05	2.615e-07	2.29e-06	6	55	IFNG,ICAM1,TNF,PTGS2,IL6,CRP
GO: Biological Process	GO:0045071	negative regulation of viral genome replication		1.37e-08	4.891e-05	2.615e-07	2.29e-06	6	55	IFITM3,IFITM1,CCL5,TNF,IFITM2,MX1
GO: Biological Process	GO:0033002	muscle cell proliferation		1.398e-08	4.988e-05	2.653e-07	2.324e-06	10	293	IFNG,IL10,ACE2,MAPK14,ERN1,CCL5,TNF,PTGS2,IL6,STAT1
GO: Biological Process	GO:0002274	myeloid leukocyte activation		1.411e-08	5.034e-05	2.664e-07	2.333e-06	14	707	IFNG,IL10,MAPK14,ANPEP,HLA-B,HLA-C,PIK3CG,CCL5,TNF,PPIA,IL4,IL6,CEACAM1,FGL2
GO: Biological Process	GO:0048659	smooth muscle cell proliferation		1.476e-08	5.268e-05	2.773e-07	2.428e-06	9	217	IFNG,IL10,ACE2,ERN1,CCL5,TNF,PTGS2,IL6,STAT1
GO: Biological Process	GO:0002673	regulation of acute inflammatory response		1.531e-08	5.465e-05	2.846e-07	2.493e-06	6	56	PIK3CG,CCL5,TNF,IL4,PTGS2,IL6
GO: Biological Process	GO:1904407	positive regulation of nitric oxide metabolic process		1.531e-08	5.465e-05	2.846e-07	2.493e-06	6	56	IFNG,ICAM1,TNF,PTGS2,IL6,CRP
GO: Biological Process	GO:0010562	positive regulation of phosphorus metabolic process		1.579e-08	5.637e-05	2.889e-07	2.53e-06	17	1121	IFNG,MAPK14,ERN1,PIK3CG,ICAM1,SH2D3A,SOCS3,CD40LG,CCL5,ADAM17,TNF,ACE,IL2,PPIA,IL4,PTGS2,IL6
GO: Biological Process	GO:0045937	positive regulation of phosphate metabolic process		1.579e-08	5.637e-05	2.889e-07	2.53e-06	17	1121	IFNG,MAPK14,ERN1,PIK3CG,ICAM1,SH2D3A,SOCS3,CD40LG,CCL5,ADAM17,TNF,ACE,IL2,PPIA,IL4,PTGS2,IL6
GO: Biological Process	GO:0033993	response to lipid		1.582e-08	5.645e-05	2.889e-07	2.53e-06	16	977	IFNG,IL10,MAPK14,ICAM1,CXCL9,CASP3,CCL2,IRF3,CCL5,ADAM17,TNF,ACE,PTGS2,IL6,STAT1,IFNAR1
GO: Biological Process	GO:0007260	tyrosine phosphorylation of STAT protein		1.586e-08	5.662e-05	2.889e-07	2.53e-06	7	98	IFNG,SOCS3,CCL5,TNF,IL2,IL4,IL6
GO: Biological Process	GO:1903131	mononuclear cell differentiation		1.601e-08	5.715e-05	2.901e-07	2.541e-06	12	486	IFNG,IL10,HLA-B,CD40LG,BAK1,ADAM17,ADA,IL2,IL4,IL6,FGL2,HELLS
GO: Biological Process	GO:0043068	positive regulation of programmed cell death		1.625e-08	5.8e-05	2.929e-07	2.565e-06	14	715	IFNG,IL10,CD40LG,BAK1,CASP3,MCL1,CCL2,CCL5,ADAM17,TNF,ACE,ATF2,PTGS2,IL6
GO: Biological Process	GO:0050671	positive regulation of lymphocyte proliferation		1.644e-08	5.867e-05	2.948e-07	2.582e-06	8	153	IFNG,CD40LG,CCL5,ADA,IL2,IL4,IL6,CD209
GO: Biological Process	GO:0051338	regulation of transferase activity		1.8e-08	6.426e-05	3.213e-07	2.814e-06	17	1131	IFNG,NLRP12,MAPK14,ERN1,PIK3CG,SOCS3,CD40LG,CASP3,CCL5,ADAM17,TNF,ACE,IL2,PPIA,IL4,IL6,CEACAM1
GO: Biological Process	GO:0032946	positive regulation of mononuclear cell proliferation		1.82e-08	6.496e-05	3.232e-07	2.83e-06	8	155	IFNG,CD40LG,CCL5,ADA,IL2,IL4,IL6,CD209
GO: Biological Process	GO:1903409	reactive oxygen species biosynthetic process		1.914e-08	6.831e-05	3.382e-07	2.962e-06	8	156	IFNG,IL10,ICAM1,TNF,IL4,PTGS2,IL6,CRP
GO: Biological Process	GO:0051251	positive regulation of lymphocyte activation		2.059e-08	7.349e-05	3.62e-07	3.17e-06	11	396	IFNG,IL10,DPP4,CD40LG,CCL2,CCL5,ADA,IL2,IL4,IL6,CD209
GO: Biological Process	GO:0030183	B cell differentiation		2.115e-08	7.547e-05	3.7e-07	3.24e-06	8	158	IL10,CD40LG,BAK1,ADAM17,ADA,IL2,IL4,IL6
GO: Biological Process	GO:0001818	negative regulation of cytokine production		2.464e-08	8.793e-05	4.289e-07	3.756e-06	11	403	IFNG,IL10,IFIH1,NLRP12,DDX58,FURIN,IRF3,TNF,IL4,IL6,CEACAM1
GO: Biological Process	GO:0051091	positive regulation of DNA-binding transcription factor activity		2.484e-08	8.864e-05	4.303e-07	3.768e-06	13	618	IL10,NLRP12,DDX58,ICAM1,CD40LG,IRF3,TNF,PPIA,ATF2,IL4,IL6,STAT1,DDX1
GO: Biological Process	GO:0008015	blood circulation		2.679e-08	9.563e-05	4.62e-07	4.046e-06	13	622	IFNG,ACE2,ANPEP,PIK3CG,ICAM1,TNF,ACE,ADA,IL2,PTGS2,STAT1,CRP,CEACAM1
GO: Biological Process	GO:0018108	peptidyl-tyrosine phosphorylation		2.726e-08	9.728e-05	4.677e-07	4.096e-06	11	407	IFNG,ICAM1,SOCS3,CCL5,ADAM17,TNF,ACE,IL2,IL4,IL6,IFNAR1
GO: Biological Process	GO:0032642	regulation of chemokine production		2.744e-08	9.792e-05	4.685e-07	4.103e-06	7	106	IFNG,IL10,CCL5,ADAM17,TNF,IL4,IL6
GO: Biological Process	GO:0000165	MAPK cascade		2.889e-08	0.0001031	4.911e-07	4.301e-06	16	1020	ACE2,NLRP12,MAPK14,ERN1,PIK3CG,ICAM1,SH2D3A,CD40LG,CCL2,CCL5,ADAM17,TNF,IL2,PPIA,IL6,CEACAM1
GO: Biological Process	GO:0018212	peptidyl-tyrosine modification		2.938e-08	0.0001049	4.97e-07	4.352e-06	11	410	IFNG,ICAM1,SOCS3,CCL5,ADAM17,TNF,ACE,IL2,IL4,IL6,IFNAR1
GO: Biological Process	GO:0032647	regulation of interferon-alpha production		3.113e-08	0.0001111	5.24e-07	4.589e-06	5	31	IL10,IFIH1,DDX58,IRF3,STAT1
GO: Biological Process	GO:0002685	regulation of leukocyte migration		3.163e-08	0.0001129	5.3e-07	4.641e-06	9	237	DPP4,ICAM1,CCL2,CCL5,ADAM17,TNF,ADA,IL4,IL6
GO: Biological Process	GO:0030335	positive regulation of cell migration		3.292e-08	0.0001175	5.49e-07	4.808e-06	13	633	IFNG,MAPK14,PIK3CG,FURIN,ICAM1,CCL2,CCL5,ADAM17,TNF,HSPA5,IL4,PTGS2,IL6
GO: Biological Process	GO:0002676	regulation of chronic inflammatory response		3.41e-08	0.0001217	5.661e-07	4.958e-06	4	12	IL10,CCL5,TNF,IL4
GO: Biological Process	GO:0070665	positive regulation of leukocyte proliferation		3.575e-08	0.0001276	5.907e-07	5.173e-06	8	169	IFNG,CD40LG,CCL5,ADA,IL2,IL4,IL6,CD209
GO: Biological Process	GO:0014070	response to organic cyclic compound		3.637e-08	0.0001298	5.982e-07	5.239e-06	16	1037	IL10,IFIH1,DDX58,PIK3CG,ICAM1,BAK1,CASP3,CCL2,IRF3,CCL5,TNF,ADA,HSPA5,IL6,STAT1,DDX1
GO: Biological Process	GO:0031663	lipopolysaccharide-mediated signaling pathway		3.816e-08	0.0001362	6.248e-07	5.471e-06	6	65	MAPK14,CCL2,IRF3,CCL5,TNF,STAT1
GO: Biological Process	GO:0048514	blood vessel morphogenesis		3.974e-08	0.0001418	6.476e-07	5.671e-06	14	768	IL10,MAPK14,ANPEP,PIK3CG,BAK1,CCL2,CCL5,TNF,ACE,ATF2,PTGS2,IL6,STAT1,CEACAM1
GO: Biological Process	GO:0097530	granulocyte migration		4.099e-08	0.0001463	6.65e-07	5.824e-06	8	172	IFNG,DPP4,PIK3CG,CXCL9,CCL2,CCL5,PPIA,IL4
GO: Biological Process	GO:0034612	response to tumor necrosis factor		4.175e-08	0.000149	6.712e-07	5.878e-06	10	329	MAPK14,ICAM1,CD40LG,CASP3,CCL2,CCL5,ADAM17,TNF,IL6,STAT1
GO: Biological Process	GO:0072593	reactive oxygen species metabolic process		4.175e-08	0.000149	6.712e-07	5.878e-06	10	329	IFNG,IL10,ACE2,MAPK14,ICAM1,TNF,IL4,PTGS2,IL6,CRP
GO: Biological Process	GO:0031341	regulation of cell killing		4.278e-08	0.0001527	6.847e-07	5.997e-06	7	113	IFNG,IL10,HLA-B,ICAM1,CCL2,IL4,CEACAM1
GO: Biological Process	GO:0051094	positive regulation of developmental process		4.331e-08	0.0001546	6.9e-07	6.043e-06	19	1525	IFNG,IL10,MAPK14,CXCL9,SOCS3,CD40LG,IFITM1,CCL5,TNF,ACE,ADA,IL2,HSPA5,IL4,PTGS2,IL6,STAT1,CRP,CEACAM1
GO: Biological Process	GO:0097529	myeloid leukocyte migration		4.672e-08	0.0001667	7.41e-07	6.49e-06	9	248	IFNG,DPP4,PIK3CG,CXCL9,CCL2,CCL5,PPIA,IL4,IL6
GO: Biological Process	GO:0030098	lymphocyte differentiation		4.773e-08	0.0001703	7.465e-07	6.537e-06	11	430	IFNG,IL10,CD40LG,BAK1,ADAM17,ADA,IL2,IL4,IL6,FGL2,HELLS
GO: Biological Process	GO:0002824	positive regulation of adaptive immune response based on somatic recombination of immune receptors built from immunoglobulin superfamily domains		4.832e-08	0.0001724	7.465e-07	6.537e-06	7	115	IFNG,HLA-B,TNF,ADA,IL2,IL4,IL6
GO: Biological Process	GO:1904035	regulation of epithelial cell apoptotic process		4.832e-08	0.0001724	7.465e-07	6.537e-06	7	115	IL10,ICAM1,CD40LG,CCL2,TNF,IL4,IL6
GO: Biological Process	GO:0046425	regulation of receptor signaling pathway via JAK-STAT		4.832e-08	0.0001724	7.465e-07	6.537e-06	7	115	IFNG,IL10,SOCS3,CCL5,TNF,IL4,IL6
GO: Biological Process	GO:0042102	positive regulation of T cell proliferation		4.832e-08	0.0001724	7.465e-07	6.537e-06	7	115	IFNG,CD40LG,CCL5,IL2,IL4,IL6,CD209
GO: Biological Process	GO:0032602	chemokine production		4.832e-08	0.0001724	7.465e-07	6.537e-06	7	115	IFNG,IL10,CCL5,ADAM17,TNF,IL4,IL6
GO: Biological Process	GO:0009968	negative regulation of signal transduction		4.908e-08	0.0001752	7.529e-07	6.593e-06	19	1537	IL10,ACE2,NLRP12,MAPK14,ICAM1,SOCS3,MCL1,CCL5,ADAM17,TNF,ADA,PPIA,HSPA5,IL4,PTGS2,IL6,STAT1,CEACAM1,HELLS
GO: Biological Process	GO:0045348	positive regulation of MHC class II biosynthetic process		4.915e-08	0.0001754	7.529e-07	6.593e-06	4	13	IFNG,IL10,CD40LG,IL4
GO: Biological Process	GO:0051090	regulation of DNA-binding transcription factor activity		4.974e-08	0.0001775	7.586e-07	6.643e-06	14	782	IL10,NLRP12,MAPK14,DDX58,ICAM1,CD40LG,IRF3,TNF,PPIA,ATF2,IL4,IL6,STAT1,DDX1
GO: Biological Process	GO:2000351	regulation of endothelial cell apoptotic process		5.022e-08	0.0001792	7.595e-07	6.651e-06	6	68	IL10,ICAM1,CD40LG,CCL2,TNF,IL4
GO: Biological Process	GO:0030888	regulation of B cell proliferation		5.022e-08	0.0001792	7.595e-07	6.651e-06	6	68	IL10,CD40LG,CASP3,ADA,IL2,IL4
GO: Biological Process	GO:0002675	positive regulation of acute inflammatory response		5.063e-08	0.0001807	7.624e-07	6.677e-06	5	34	PIK3CG,CCL5,TNF,PTGS2,IL6
GO: Biological Process	GO:0002702	positive regulation of production of molecular mediator of immune response		5.13e-08	0.0001831	7.661e-07	6.709e-06	7	116	IFNG,IL10,DDX58,IL2,IL4,IL6,DDX1
GO: Biological Process	GO:0030593	neutrophil chemotaxis		5.13e-08	0.0001831	7.661e-07	6.709e-06	7	116	IFNG,DPP4,PIK3CG,CXCL9,CCL2,CCL5,PPIA
GO: Biological Process	GO:0001525	angiogenesis		5.178e-08	0.0001848	7.701e-07	6.744e-06	13	658	IL10,MAPK14,ANPEP,PIK3CG,CCL2,CCL5,TNF,ACE,ATF2,PTGS2,IL6,STAT1,CEACAM1
GO: Biological Process	GO:0002381	immunoglobulin production involved in immunoglobulin-mediated immune response		5.488e-08	0.0001959	8.127e-07	7.117e-06	6	69	IFNG,IL10,CD40LG,IL2,IL4,FGL2
GO: Biological Process	GO:0002440	production of molecular mediator of immune response		5.528e-08	0.0001973	8.153e-07	7.14e-06	10	339	IFNG,IL10,DDX58,CD40LG,TNF,IL2,IL4,IL6,DDX1,FGL2
GO: Biological Process	GO:2000147	positive regulation of cell motility		5.557e-08	0.0001983	8.162e-07	7.148e-06	13	662	IFNG,MAPK14,PIK3CG,FURIN,ICAM1,CCL2,CCL5,ADAM17,TNF,HSPA5,IL4,PTGS2,IL6
GO: Biological Process	GO:0043269	regulation of ion transport		5.612e-08	0.0002003	8.209e-07	7.189e-06	19	1550	IFNG,ACE2,DPP4,MAPK14,PIK3CG,FURIN,ICAM1,CXCL9,BAK1,CCL2,CCL5,TNF,ACE,ADA,PPIA,IL4,PTGS2,IL6,TFR2
GO: Biological Process	GO:0010942	positive regulation of cell death		5.822e-08	0.0002078	8.481e-07	7.428e-06	14	792	IFNG,IL10,CD40LG,BAK1,CASP3,MCL1,CCL2,CCL5,ADAM17,TNF,ACE,ATF2,PTGS2,IL6
GO: Biological Process	GO:0032607	interferon-alpha production		5.893e-08	0.0002103	8.55e-07	7.488e-06	5	35	IL10,IFIH1,DDX58,IRF3,STAT1
GO: Biological Process	GO:0009967	positive regulation of signal transduction		6.078e-08	0.0002169	8.783e-07	7.691e-06	20	1733	IL10,NLRP12,MAPK14,ERN1,PIK3CG,FURIN,ICAM1,CD40LG,BAK1,MCL1,CCL2,IRF3,CCL5,ADAM17,TNF,ADA,PPIA,IL4,IL6,DDX1
GO: Biological Process	GO:1901698	response to nitrogen compound		6.593e-08	0.0002353	9.488e-07	8.309e-06	17	1236	IL10,IFIH1,MAPK14,DDX58,PIK3CG,ICAM1,GPT,SOCS3,CASP3,IRF3,TNF,ADA,HSPA5,IL6,STAT1,DDX1,CEACAM1
GO: Biological Process	GO:0001959	regulation of cytokine-mediated signaling pathway		6.915e-08	0.0002468	9.912e-07	8.68e-06	8	184	IFNG,SOCS3,IRF3,CCL5,ADAM17,TNF,IL6,STAT1
GO: Biological Process	GO:0040017	positive regulation of locomotion		7.338e-08	0.0002619	1.048e-06	9.174e-06	13	678	IFNG,MAPK14,PIK3CG,FURIN,ICAM1,CCL2,CCL5,ADAM17,TNF,HSPA5,IL4,PTGS2,IL6
GO: Biological Process	GO:0002821	positive regulation of adaptive immune response		7.69e-08	0.0002744	1.085e-06	9.504e-06	7	123	IFNG,HLA-B,TNF,ADA,IL2,IL4,IL6
GO: Biological Process	GO:0032722	positive regulation of chemokine production		7.722e-08	0.0002756	1.085e-06	9.504e-06	6	73	IFNG,CCL5,ADAM17,TNF,IL4,IL6
GO: Biological Process	GO:0072577	endothelial cell apoptotic process		7.722e-08	0.0002756	1.085e-06	9.504e-06	6	73	IL10,ICAM1,CD40LG,CCL2,TNF,IL4
GO: Biological Process	GO:0051272	positive regulation of cellular component movement		7.724e-08	0.0002757	1.085e-06	9.504e-06	13	681	IFNG,MAPK14,PIK3CG,FURIN,ICAM1,CCL2,CCL5,ADAM17,TNF,HSPA5,IL4,PTGS2,IL6
GO: Biological Process	GO:0043408	regulation of MAPK cascade		7.924e-08	0.0002828	1.109e-06	9.713e-06	14	812	ACE2,NLRP12,MAPK14,ERN1,PIK3CG,ICAM1,CD40LG,CCL2,CCL5,ADAM17,TNF,PPIA,IL6,CEACAM1
GO: Biological Process	GO:0048872	homeostasis of number of cells		8.286e-08	0.0002957	1.155e-06	1.012e-05	10	354	IFNG,MAPK14,BAK1,CASP3,CCL2,ADAM17,ADA,IL2,IL6,STAT1
GO: Biological Process	GO:1904892	regulation of receptor signaling pathway via STAT		8.593e-08	0.0003067	1.193e-06	1.045e-05	7	125	IFNG,IL10,SOCS3,CCL5,TNF,IL4,IL6
GO: Biological Process	GO:0032675	regulation of interleukin-6 production		8.86e-08	0.0003162	1.226e-06	1.073e-05	8	190	IFNG,IL10,IFIH1,NLRP12,DDX58,HLA-B,TNF,IL6
GO: Biological Process	GO:0002286	T cell activation involved in immune response		9.078e-08	0.000324	1.248e-06	1.093e-05	7	126	IFNG,ICAM1,IL2,IL4,IL6,CEACAM1,FGL2
GO: Biological Process	GO:0033627	cell adhesion mediated by integrin		9.092e-08	0.0003245	1.248e-06	1.093e-05	6	75	DPP4,PIK3CG,ICAM1,CCL5,ADAM17,ADA
GO: Biological Process	GO:0042113	B cell activation		9.442e-08	0.000337	1.291e-06	1.131e-05	10	359	IFNG,IL10,CD40LG,BAK1,CASP3,ADAM17,ADA,IL2,IL4,IL6
GO: Biological Process	GO:0048661	positive regulation of smooth muscle cell proliferation		9.586e-08	0.0003421	1.306e-06	1.144e-05	7	127	IL10,ERN1,CCL5,TNF,PTGS2,IL6,STAT1
GO: Biological Process	GO:0002262	myeloid cell homeostasis		1.082e-07	0.0003863	1.469e-06	1.286e-05	8	195	IFNG,MAPK14,BAK1,CASP3,CCL2,ADAM17,IL6,STAT1
GO: Biological Process	GO:0032652	regulation of interleukin-1 production		1.125e-07	0.0004017	1.521e-06	1.332e-05	7	130	IFNG,IL10,NLRP12,TNF,IL6,CEACAM1,IFNAR1
GO: Biological Process	GO:0003013	circulatory system process		1.135e-07	0.000405	1.528e-06	1.338e-05	13	704	IFNG,ACE2,ANPEP,PIK3CG,ICAM1,TNF,ACE,ADA,IL2,PTGS2,STAT1,CRP,CEACAM1
GO: Biological Process	GO:1902533	positive regulation of intracellular signal transduction		1.175e-07	0.0004194	1.577e-06	1.381e-05	16	1129	NLRP12,MAPK14,ERN1,PIK3CG,ICAM1,CD40LG,MCL1,CCL2,IRF3,CCL5,ADAM17,TNF,ADA,PPIA,IL6,DDX1
GO: Biological Process	GO:0033028	myeloid cell apoptotic process		1.181e-07	0.0004215	1.579e-06	1.383e-05	5	40	IFNG,IRF3,CCL5,ADAM17,IL6
GO: Biological Process	GO:0002456	T cell mediated immunity		1.316e-07	0.0004697	1.753e-06	1.535e-05	7	133	DPP4,HLA-B,ICAM1,CLEC4G,IL4,IL6,CEACAM1
GO: Biological Process	GO:0032635	interleukin-6 production		1.42e-07	0.0005067	1.883e-06	1.649e-05	8	202	IFNG,IL10,IFIH1,NLRP12,DDX58,HLA-B,TNF,IL6
GO: Biological Process	GO:0050868	negative regulation of T cell activation		1.534e-07	0.0005473	2.027e-06	1.775e-05	7	136	IL10,CLEC4G,CASP3,IL2,IL4,CEACAM1,FGL2
GO: Biological Process	GO:0010648	negative regulation of cell communication		1.626e-07	0.0005805	2.142e-06	1.876e-05	19	1658	IL10,ACE2,NLRP12,MAPK14,ICAM1,SOCS3,MCL1,CCL5,ADAM17,TNF,ADA,PPIA,HSPA5,IL4,PTGS2,IL6,STAT1,CEACAM1,HELLS
GO: Biological Process	GO:0023057	negative regulation of signaling		1.673e-07	0.0005971	2.195e-06	1.923e-05	19	1661	IL10,ACE2,NLRP12,MAPK14,ICAM1,SOCS3,MCL1,CCL5,ADAM17,TNF,ADA,PPIA,HSPA5,IL4,PTGS2,IL6,STAT1,CEACAM1,HELLS
GO: Biological Process	GO:0010631	epithelial cell migration		1.764e-07	0.0006294	2.305e-06	2.019e-05	10	384	IFNG,DPP4,MAPK14,PIK3CG,ADAM17,TNF,IL4,PTGS2,STAT1,CEACAM1
GO: Biological Process	GO:0038034	signal transduction in absence of ligand		1.798e-07	0.0006417	2.333e-06	2.043e-05	6	84	BAK1,CASP3,MCL1,TNF,IL2,IL4
GO: Biological Process	GO:0097192	extrinsic apoptotic signaling pathway in absence of ligand		1.798e-07	0.0006417	2.333e-06	2.043e-05	6	84	BAK1,CASP3,MCL1,TNF,IL2,IL4
GO: Biological Process	GO:0046903	secretion		1.855e-07	0.0006621	2.399e-06	2.101e-05	19	1672	IFNG,DPP4,MAPK14,ANPEP,HLA-B,HLA-C,PIK3CG,FURIN,CCL5,TNF,ALB,ACE,ADA,PPIA,IL4,IL6,CEACAM1,FGL2,TFR2
GO: Biological Process	GO:1901701	cellular response to oxygen-containing compound		1.893e-07	0.0006757	2.433e-06	2.131e-05	17	1330	IFNG,IL10,MAPK14,ERN1,PIK3CG,ICAM1,CXCL9,GPT,SOCS3,CCL2,IRF3,CCL5,TNF,HSPA5,IL6,STAT1,CEACAM1
GO: Biological Process	GO:0090132	epithelium migration		1.895e-07	0.0006763	2.433e-06	2.131e-05	10	387	IFNG,DPP4,MAPK14,PIK3CG,ADAM17,TNF,IL4,PTGS2,STAT1,CEACAM1
GO: Biological Process	GO:0045595	regulation of cell differentiation		1.928e-07	0.000688	2.466e-06	2.159e-05	20	1859	IFNG,IL10,MAPK14,HLA-B,CXCL9,SOCS3,CD40LG,IFITM1,CCL5,TNF,ACE,ADA,IL2,IL4,PTGS2,IL6,STAT1,CRP,CEACAM1,FGL2
GO: Biological Process	GO:0032612	interleukin-1 production		1.963e-07	0.0007006	2.502e-06	2.191e-05	7	141	IFNG,IL10,NLRP12,TNF,IL6,CEACAM1,IFNAR1
GO: Biological Process	GO:0045860	positive regulation of protein kinase activity		2.012e-07	0.000718	2.555e-06	2.238e-05	12	613	IFNG,MAPK14,ERN1,PIK3CG,CD40LG,CCL5,ADAM17,TNF,ACE,IL2,PPIA,IL4
GO: Biological Process	GO:1990266	neutrophil migration		2.06e-07	0.0007352	2.607e-06	2.283e-05	7	142	IFNG,DPP4,PIK3CG,CXCL9,CCL2,CCL5,PPIA
GO: Biological Process	GO:0072359	circulatory system development		2.107e-07	0.0007519	2.657e-06	2.327e-05	17	1340	IFNG,IL10,MAPK14,ANPEP,PIK3CG,SOCS3,BAK1,CASP3,CCL2,CCL5,TNF,ACE,ATF2,PTGS2,IL6,STAT1,CEACAM1
GO: Biological Process	GO:0050864	regulation of B cell activation		2.131e-07	0.0007606	2.672e-06	2.34e-05	8	213	IFNG,IL10,CD40LG,CASP3,ADA,IL2,IL4,IL6
GO: Biological Process	GO:0090130	tissue migration		2.133e-07	0.0007614	2.672e-06	2.34e-05	10	392	IFNG,DPP4,MAPK14,PIK3CG,ADAM17,TNF,IL4,PTGS2,STAT1,CEACAM1
GO: Biological Process	GO:0001906	cell killing		2.544e-07	0.0009081	3.175e-06	2.781e-05	8	218	IFNG,IL10,HLA-B,ICAM1,MBL2,CCL2,IL4,CEACAM1
GO: Biological Process	GO:0071407	cellular response to organic cyclic compound		2.607e-07	0.0009304	3.242e-06	2.839e-05	12	628	IL10,IFIH1,DDX58,PIK3CG,ICAM1,CASP3,CCL2,IRF3,CCL5,TNF,HSPA5,STAT1
GO: Biological Process	GO:0045346	regulation of MHC class II biosynthetic process		2.629e-07	0.0009384	3.258e-06	2.853e-05	4	19	IFNG,IL10,CD40LG,IL4
GO: Biological Process	GO:0071356	cellular response to tumor necrosis factor		2.639e-07	0.000942	3.26e-06	2.855e-05	9	304	MAPK14,ICAM1,CD40LG,CCL2,CCL5,ADAM17,TNF,IL6,STAT1
GO: Biological Process	GO:0150076	neuroinflammatory response		2.71e-07	0.0009672	3.335e-06	2.921e-05	5	47	IFNG,TNF,IL4,PTGS2,IL6
GO: Biological Process	GO:0006979	response to oxidative stress		2.817e-07	0.001005	3.454e-06	3.025e-05	11	513	IL10,ERN1,MBL2,BAK1,CASP3,MCL1,TNF,ADA,PPIA,PTGS2,IL6
GO: Biological Process	GO:0050673	epithelial cell proliferation		2.928e-07	0.001045	3.579e-06	3.134e-05	11	515	IFNG,IL10,ERN1,CCL2,CCL5,ADAM17,TNF,ATF2,IL6,STAT1,CEACAM1
GO: Biological Process	GO:0045342	MHC class II biosynthetic process		3.279e-07	0.00117	3.995e-06	3.498e-05	4	20	IFNG,IL10,CD40LG,IL4
GO: Biological Process	GO:0046427	positive regulation of receptor signaling pathway via JAK-STAT		3.354e-07	0.001197	4.057e-06	3.553e-05	5	49	IL10,CCL5,TNF,IL4,IL6
GO: Biological Process	GO:0006509	membrane protein ectodomain proteolysis		3.354e-07	0.001197	4.057e-06	3.553e-05	5	49	IFNG,IL10,FURIN,ADAM17,TNF
GO: Biological Process	GO:0006959	humoral immune response		3.525e-07	0.001258	4.251e-06	3.722e-05	10	414	IFNG,IL10,MBL2,CXCL9,CCL2,TNF,IL4,IL6,CRP,MASP2
GO: Biological Process	GO:0035239	tube morphogenesis		3.58e-07	0.001278	4.288e-06	3.755e-05	15	1068	IL10,MAPK14,ANPEP,PIK3CG,BAK1,CASP3,CCL2,CCL5,TNF,ACE,ATF2,PTGS2,IL6,STAT1,CEACAM1
GO: Biological Process	GO:0002377	immunoglobulin production		3.58e-07	0.001278	4.288e-06	3.755e-05	8	228	IFNG,IL10,CD40LG,TNF,IL2,IL4,IL6,FGL2
GO: Biological Process	GO:1903038	negative regulation of leukocyte cell-cell adhesion		3.906e-07	0.001394	4.662e-06	4.083e-05	7	156	IL10,CLEC4G,CASP3,IL2,IL4,CEACAM1,FGL2
GO: Biological Process	GO:0043330	response to exogenous dsRNA		4.113e-07	0.001468	4.893e-06	4.285e-05	5	51	IFIH1,DDX58,IRF3,STAT1,DDX1
GO: Biological Process	GO:0002687	positive regulation of leukocyte migration		4.443e-07	0.001586	5.269e-06	4.614e-05	7	159	ICAM1,CCL2,CCL5,ADAM17,TNF,IL4,IL6
GO: Biological Process	GO:0002639	positive regulation of immunoglobulin production		4.54e-07	0.00162	5.365e-06	4.698e-05	5	52	IFNG,IL10,IL2,IL4,IL6
GO: Biological Process	GO:0035455	response to interferon-alpha		4.929e-07	0.001759	5.806e-06	5.085e-05	4	22	IFITM3,IFITM1,IFITM2,IFNAR1
GO: Biological Process	GO:0050871	positive regulation of B cell activation		5.042e-07	0.0018	5.92e-06	5.184e-05	7	162	IFNG,IL10,CD40LG,ADA,IL2,IL4,IL6
GO: Biological Process	GO:0045088	regulation of innate immune response		5.255e-07	0.001875	6.149e-06	5.385e-05	9	330	IFNG,HLA-B,ICAM3,SOCS3,IRF3,CCL5,CD209,STAT1,CEACAM1
GO: Biological Process	GO:0097190	apoptotic signaling pathway		5.361e-07	0.001913	6.253e-06	5.476e-05	12	672	IFNG,ERN1,ICAM1,BAK1,CASP3,MCL1,TNF,IL2,PPIA,IL4,PTGS2,HELLS
GO: Biological Process	GO:1904894	positive regulation of receptor signaling pathway via STAT		5.499e-07	0.001963	6.393e-06	5.599e-05	5	54	IL10,CCL5,TNF,IL4,IL6
GO: Biological Process	GO:0033674	positive regulation of kinase activity		6.268e-07	0.002237	7.263e-06	6.361e-05	12	682	IFNG,MAPK14,ERN1,PIK3CG,CD40LG,CCL5,ADAM17,TNF,ACE,IL2,PPIA,IL4
GO: Biological Process	GO:2000026	regulation of multicellular organismal development		6.704e-07	0.002393	7.744e-06	6.782e-05	18	1632	IFNG,IL10,MAPK14,HLA-B,CD40LG,CCL2,CCL5,TNF,ACE,ADA,IL2,ATF2,HSPA5,IL4,IL6,STAT1,CEACAM1,FGL2
GO: Biological Process	GO:0042100	B cell proliferation		6.784e-07	0.002421	7.81e-06	6.84e-05	6	105	IL10,CD40LG,CASP3,ADA,IL2,IL4
GO: Biological Process	GO:0002204	somatic recombination of immunoglobulin genes involved in immune response		7.231e-07	0.002581	8.208e-06	7.188e-05	5	57	IFNG,IL10,CD40LG,IL2,IL4
GO: Biological Process	GO:0002208	somatic diversification of immunoglobulins involved in immune response		7.231e-07	0.002581	8.208e-06	7.188e-05	5	57	IFNG,IL10,CD40LG,IL2,IL4
GO: Biological Process	GO:0045190	isotype switching		7.231e-07	0.002581	8.208e-06	7.188e-05	5	57	IFNG,IL10,CD40LG,IL2,IL4
GO: Biological Process	GO:0070997	neuron death		7.244e-07	0.002585	8.208e-06	7.188e-05	10	448	IFNG,IL10,CASP3,MCL1,CCL2,CCL5,TNF,ATF2,HSPA5,IL6
GO: Biological Process	GO:0050678	regulation of epithelial cell proliferation		7.244e-07	0.002585	8.208e-06	7.188e-05	10	448	IFNG,IL10,CCL2,CCL5,ADAM17,TNF,ATF2,IL6,STAT1,CEACAM1
GO: Biological Process	GO:0061025	membrane fusion		7.751e-07	0.002766	8.754e-06	7.667e-05	15	1135	IFNG,MAPK14,ANPEP,HLA-B,HLA-C,PIK3CG,CXCL9,CCL5,ALB,PPIA,IL4,STAT1,MX1,CEACAM1,FGL2
GO: Biological Process	GO:0050777	negative regulation of immune response		7.853e-07	0.002803	8.842e-06	7.743e-05	7	173	IL10,HLA-B,CLEC4G,IL2,IL4,CEACAM1,FGL2
GO: Biological Process	GO:0043331	response to dsRNA		7.896e-07	0.002818	8.861e-06	7.76e-05	5	58	IFIH1,DDX58,IRF3,STAT1,DDX1
GO: Biological Process	GO:0097191	extrinsic apoptotic signaling pathway		8.105e-07	0.002893	9.068e-06	7.941e-05	8	254	IFNG,ICAM1,BAK1,CASP3,MCL1,TNF,IL2,IL4
GO: Biological Process	GO:0032727	positive regulation of interferon-alpha production		8.468e-07	0.003022	9.386e-06	8.219e-05	4	25	IFIH1,DDX58,IRF3,STAT1
GO: Biological Process	GO:0051043	regulation of membrane protein ectodomain proteolysis		8.468e-07	0.003022	9.386e-06	8.219e-05	4	25	IFNG,IL10,FURIN,TNF
GO: Biological Process	GO:0002544	chronic inflammatory response		8.468e-07	0.003022	9.386e-06	8.219e-05	4	25	IL10,CCL5,TNF,IL4
GO: Biological Process	GO:0032731	positive regulation of interleukin-1 beta production		8.607e-07	0.003072	9.511e-06	8.329e-05	5	59	IFNG,NLRP12,TNF,IL6,IFNAR1
GO: Biological Process	GO:0035295	tube development		8.722e-07	0.003113	9.607e-06	8.414e-05	16	1310	IL10,MAPK14,ANPEP,PIK3CG,BAK1,CASP3,CCL2,CCL5,TNF,ACE,ADA,ATF2,PTGS2,IL6,STAT1,CEACAM1
GO: Biological Process	GO:1903522	regulation of blood circulation		8.784e-07	0.003135	9.646e-06	8.448e-05	9	351	IFNG,ACE2,PIK3CG,ICAM1,TNF,ACE,ADA,IL2,PTGS2
GO: Biological Process	GO:0051250	negative regulation of lymphocyte activation		8.815e-07	0.003146	9.651e-06	8.452e-05	7	176	IL10,CLEC4G,CASP3,IL2,IL4,CEACAM1,FGL2
GO: Biological Process	GO:0006935	chemotaxis		9.577e-07	0.003418	1.045e-05	9.153e-05	12	710	IFNG,IL10,DPP4,MAPK14,PIK3CG,CXCL9,CCL2,CCL5,ADAM17,PPIA,IL4,IL6
GO: Biological Process	GO:0070372	regulation of ERK1 and ERK2 cascade		9.878e-07	0.003525	1.075e-05	9.412e-05	9	356	ACE2,NLRP12,ICAM1,CCL2,CCL5,ADAM17,TNF,IL6,CEACAM1
GO: Biological Process	GO:0042330	taxis		1.031e-06	0.003679	1.118e-05	9.793e-05	12	715	IFNG,IL10,DPP4,MAPK14,PIK3CG,CXCL9,CCL2,CCL5,ADAM17,PPIA,IL4,IL6
GO: Biological Process	GO:0042326	negative regulation of phosphorylation		1.055e-06	0.003766	1.141e-05	9.995e-05	10	467	IFNG,NLRP12,SOCS3,BAK1,CASP3,TNF,IL2,PPIA,IL6,CEACAM1
GO: Biological Process	GO:0002889	regulation of immunoglobulin mediated immune response		1.198e-06	0.004274	1.287e-05	0.0001127	5	63	IFNG,IL10,TNF,IL2,IL4
GO: Biological Process	GO:0002712	regulation of B cell mediated immunity		1.198e-06	0.004274	1.287e-05	0.0001127	5	63	IFNG,IL10,TNF,IL2,IL4
GO: Biological Process	GO:0032940	secretion by cell		1.205e-06	0.0043	1.291e-05	0.0001131	17	1517	IFNG,DPP4,MAPK14,ANPEP,HLA-B,HLA-C,PIK3CG,FURIN,CCL5,TNF,ALB,PPIA,IL4,IL6,CEACAM1,FGL2,TFR2
GO: Biological Process	GO:0016447	somatic recombination of immunoglobulin gene segments		1.296e-06	0.004626	1.381e-05	0.0001209	5	64	IFNG,IL10,CD40LG,IL2,IL4
GO: Biological Process	GO:0033619	membrane protein proteolysis		1.296e-06	0.004626	1.381e-05	0.0001209	5	64	IFNG,IL10,FURIN,ADAM17,TNF
GO: Biological Process	GO:0043410	positive regulation of MAPK cascade		1.338e-06	0.004776	1.422e-05	0.0001245	11	601	MAPK14,ERN1,PIK3CG,ICAM1,CD40LG,CCL2,CCL5,ADAM17,TNF,PPIA,IL6
GO: Biological Process	GO:0002313	mature B cell differentiation involved in immune response		1.362e-06	0.004859	1.438e-05	0.0001259	4	28	IL10,ADA,IL2,IL6
GO: Biological Process	GO:0006925	inflammatory cell apoptotic process		1.362e-06	0.004859	1.438e-05	0.0001259	4	28	IFNG,IRF3,CCL5,IL6
GO: Biological Process	GO:0031622	positive regulation of fever generation		1.378e-06	0.004917	1.451e-05	0.000127	3	8	CCL5,TNF,PTGS2
GO: Biological Process	GO:0002367	cytokine production involved in immune response		1.417e-06	0.005056	1.487e-05	0.0001302	6	119	IL10,DDX58,TNF,IL4,IL6,DDX1
GO: Biological Process	GO:0044057	regulation of system process		1.436e-06	0.005124	1.503e-05	0.0001316	12	738	IFNG,IL10,ACE2,ANPEP,PIK3CG,ICAM1,TNF,ACE,ADA,IL2,PTGS2,IL6
GO: Biological Process	GO:0032680	regulation of tumor necrosis factor production		1.578e-06	0.005633	1.647e-05	0.0001442	7	192	IFNG,IL10,IFIH1,DDX58,CCL2,IL4,IL6
GO: Biological Process	GO:0070371	ERK1 and ERK2 cascade		1.586e-06	0.00566	1.65e-05	0.0001445	9	377	ACE2,NLRP12,ICAM1,CCL2,CCL5,ADAM17,TNF,IL6,CEACAM1
GO: Biological Process	GO:0044070	regulation of anion transport		1.591e-06	0.005678	1.651e-05	0.0001445	14	1041	IFNG,ACE2,DPP4,MAPK14,FURIN,CCL2,CCL5,TNF,ACE,ADA,PPIA,PTGS2,IL6,TFR2
GO: Biological Process	GO:0032655	regulation of interleukin-12 production		1.756e-06	0.006267	1.817e-05	0.0001591	5	68	IFNG,IL10,MAPK14,HLA-B,CD40LG
GO: Biological Process	GO:0002708	positive regulation of lymphocyte mediated immunity		1.802e-06	0.006432	1.859e-05	0.0001628	6	124	IFNG,HLA-B,TNF,IL2,IL4,IL6
GO: Biological Process	GO:1903901	negative regulation of viral life cycle		1.814e-06	0.006475	1.866e-05	0.0001634	4	30	IFITM3,IFITM1,IFITM2,PPIA
GO: Biological Process	GO:1903555	regulation of tumor necrosis factor superfamily cytokine production		1.873e-06	0.006686	1.921e-05	0.0001682	7	197	IFNG,IL10,IFIH1,DDX58,CCL2,IL4,IL6
GO: Biological Process	GO:0045621	positive regulation of lymphocyte differentiation		1.889e-06	0.006741	1.926e-05	0.0001687	6	125	IFNG,IL10,ADA,IL2,IL4,IL6
GO: Biological Process	GO:0032732	positive regulation of interleukin-1 production		1.889e-06	0.006741	1.926e-05	0.0001687	5	69	IFNG,NLRP12,TNF,IL6,IFNAR1
GO: Biological Process	GO:0032640	tumor necrosis factor production		1.937e-06	0.006915	1.97e-05	0.0001725	7	198	IFNG,IL10,IFIH1,DDX58,CCL2,IL4,IL6
GO: Biological Process	GO:0140352	export from cell		1.951e-06	0.006965	1.979e-05	0.0001733	17	1571	IFNG,DPP4,MAPK14,ANPEP,HLA-B,HLA-C,PIK3CG,FURIN,CCL5,TNF,ALB,PPIA,IL4,IL6,CEACAM1,FGL2,TFR2
GO: Biological Process	GO:0071677	positive regulation of mononuclear cell migration		2.03e-06	0.007243	2.052e-05	0.0001797	5	70	CCL2,CCL5,ADAM17,TNF,IL4
GO: Biological Process	GO:0071396	cellular response to lipid		2.05e-06	0.007315	2.066e-05	0.000181	11	628	IFNG,IL10,MAPK14,ICAM1,CXCL9,CCL2,IRF3,CCL5,TNF,IL6,STAT1
GO: Biological Process	GO:0060142	regulation of syncytium formation by plasma membrane fusion		2.078e-06	0.007418	2.066e-05	0.000181	4	31	MAPK14,CXCL9,IL4,STAT1
GO: Biological Process	GO:0001783	B cell apoptotic process		2.078e-06	0.007418	2.066e-05	0.000181	4	31	IL10,BAK1,ADA,IL2
GO: Biological Process	GO:0072575	epithelial cell proliferation involved in liver morphogenesis		2.078e-06	0.007418	2.066e-05	0.000181	4	31	IFNG,TNF,IL6,CEACAM1
GO: Biological Process	GO:0072574	hepatocyte proliferation		2.078e-06	0.007418	2.066e-05	0.000181	4	31	IFNG,TNF,IL6,CEACAM1
GO: Biological Process	GO:0042832	defense response to protozoan		2.078e-06	0.007418	2.066e-05	0.000181	4	31	IFNG,IL10,IL4,IL6
GO: Biological Process	GO:0051347	positive regulation of transferase activity		2.143e-06	0.007649	2.125e-05	0.0001861	12	767	IFNG,MAPK14,ERN1,PIK3CG,CD40LG,CCL5,ADAM17,TNF,ACE,IL2,PPIA,IL4
GO: Biological Process	GO:1901699	cellular response to nitrogen compound		2.202e-06	0.007859	2.177e-05	0.0001906	12	769	IFIH1,DDX58,PIK3CG,ICAM1,GPT,SOCS3,CASP3,IRF3,TNF,HSPA5,STAT1,CEACAM1
GO: Biological Process	GO:0072678	T cell migration		2.336e-06	0.008336	2.296e-05	0.0002011	5	72	PIK3CG,ICAM1,CCL2,CCL5,ADAM17
GO: Biological Process	GO:0032615	interleukin-12 production		2.336e-06	0.008336	2.296e-05	0.0002011	5	72	IFNG,IL10,MAPK14,HLA-B,CD40LG
GO: Biological Process	GO:0010035	response to inorganic substance		2.351e-06	0.008392	2.306e-05	0.0002019	11	637	IL10,ERN1,ICAM1,BAK1,CASP3,ADA,ATF2,HSPA5,IL6,CRP,TFR2
GO: Biological Process	GO:0071706	tumor necrosis factor superfamily cytokine production		2.363e-06	0.008432	2.31e-05	0.0002023	7	204	IFNG,IL10,IFIH1,DDX58,CCL2,IL4,IL6
GO: Biological Process	GO:0035456	response to interferon-beta		2.37e-06	0.008459	2.311e-05	0.0002024	4	32	IFITM3,IFITM1,IFITM2,STAT1
GO: Biological Process	GO:0071363	cellular response to growth factor stimulus		2.386e-06	0.008517	2.321e-05	0.0002032	12	775	IL10,PALS1,MAPK14,ERN1,FURIN,CASP3,CCL2,CCL5,ADAM17,HSPA5,IL4,IL6
GO: Biological Process	GO:0002446	neutrophil mediated immunity		2.41e-06	0.008603	2.338e-05	0.0002047	10	512	MAPK14,ANPEP,HLA-B,HLA-C,ADAM17,ACE,PPIA,IL6,CEACAM1,FGL2
GO: Biological Process	GO:0051050	positive regulation of transport		2.477e-06	0.008841	2.396e-05	0.0002098	14	1081	IFNG,ACE2,MAPK14,MBL2,CXCL9,BAK1,CCL2,CCL5,TNF,PPIA,IL4,PTGS2,IL6,TFR2
GO: Biological Process	GO:0043085	positive regulation of catalytic activity		2.507e-06	0.008946	2.418e-05	0.0002117	17	1600	IFNG,NLRP12,MAPK14,ERN1,PIK3CG,ICAM1,CD40LG,BAK1,CCL2,CCL5,ADAM17,TNF,ACE,IL2,PPIA,IL4,STAT1
GO: Biological Process	GO:0043542	endothelial cell migration		2.543e-06	0.009077	2.447e-05	0.0002143	8	296	DPP4,MAPK14,PIK3CG,ADAM17,TNF,PTGS2,STAT1,CEACAM1
GO: Biological Process	GO:0002688	regulation of leukocyte chemotaxis		2.594e-06	0.009259	2.489e-05	0.000218	6	132	DPP4,CCL2,CCL5,ADAM17,IL4,IL6
GO: Biological Process	GO:0051046	regulation of secretion		2.689e-06	0.009596	2.568e-05	0.0002249	12	784	IFNG,DPP4,ANPEP,CCL5,TNF,ACE,ADA,PPIA,IL4,IL6,CEACAM1,TFR2
GO: Biological Process	GO:0072576	liver morphogenesis		2.691e-06	0.009604	2.568e-05	0.0002249	4	33	IFNG,TNF,IL6,CEACAM1
GO: Biological Process	GO:0001667	ameboidal-type cell migration		2.768e-06	0.009878	2.634e-05	0.0002307	10	520	IFNG,DPP4,MAPK14,PIK3CG,ADAM17,TNF,IL4,PTGS2,STAT1,CEACAM1
GO: Biological Process	GO:0016445	somatic diversification of immunoglobulins		2.862e-06	0.01021	2.716e-05	0.0002379	5	75	IFNG,IL10,CD40LG,IL2,IL4
GO: Biological Process	GO:1901214	regulation of neuron death		2.911e-06	0.01039	2.756e-05	0.0002414	9	406	IFNG,IL10,CASP3,MCL1,CCL2,CCL5,TNF,ATF2,IL6
GO: Biological Process	GO:0031620	regulation of fever generation		2.94e-06	0.01049	2.769e-05	0.0002425	3	10	CCL5,TNF,PTGS2
GO: Biological Process	GO:0019062	virion attachment to host cell		2.94e-06	0.01049	2.769e-05	0.0002425	3	10	ACE2,ICAM1,CD209
GO: Biological Process	GO:0002695	negative regulation of leukocyte activation		2.954e-06	0.01054	2.775e-05	0.000243	7	211	IL10,CLEC4G,CASP3,IL2,IL4,CEACAM1,FGL2
GO: Biological Process	GO:0001562	response to protozoan		3.043e-06	0.01086	2.851e-05	0.0002496	4	34	IFNG,IL10,IL4,IL6
GO: Biological Process	GO:0045619	regulation of lymphocyte differentiation		3.145e-06	0.01122	2.938e-05	0.0002573	7	213	IFNG,IL10,ADA,IL2,IL4,IL6,FGL2
GO: Biological Process	GO:0001933	negative regulation of protein phosphorylation		3.153e-06	0.01125	2.939e-05	0.0002573	9	410	IFNG,NLRP12,SOCS3,BAK1,CASP3,IL2,PPIA,IL6,CEACAM1
GO: Biological Process	GO:0032479	regulation of type I interferon production		3.219e-06	0.01149	2.992e-05	0.000262	6	137	IL10,IFIH1,DDX58,IRF3,STAT1,IFNAR1
GO: Biological Process	GO:0051924	regulation of calcium ion transport		3.253e-06	0.01161	3.007e-05	0.0002634	8	306	PIK3CG,ICAM1,CXCL9,BAK1,CCL2,CCL5,ACE,PTGS2
GO: Biological Process	GO:0016444	somatic cell DNA recombination		3.261e-06	0.01164	3.007e-05	0.0002634	5	77	IFNG,IL10,CD40LG,IL2,IL4
GO: Biological Process	GO:0002562	somatic diversification of immune receptors via germline recombination within a single locus		3.261e-06	0.01164	3.007e-05	0.0002634	5	77	IFNG,IL10,CD40LG,IL2,IL4
GO: Biological Process	GO:0016050	vesicle organization		3.365e-06	0.01201	3.096e-05	0.0002711	18	1825	IFNG,MAPK14,ANPEP,HLA-B,HLA-C,PIK3CG,MBL2,TMPRSS2,CCL5,ALB,PPIA,IL4,CD209,MX1,CRP,CEACAM1,FGL2,TFR2
GO: Biological Process	GO:0002230	positive regulation of defense response to virus by host		3.428e-06	0.01223	3.137e-05	0.0002747	4	35	DDX58,CCL5,IL4,STAT1
GO: Biological Process	GO:0002335	mature B cell differentiation		3.428e-06	0.01223	3.137e-05	0.0002747	4	35	IL10,ADA,IL2,IL6
GO: Biological Process	GO:0070848	response to growth factor		3.53e-06	0.0126	3.222e-05	0.0002822	12	805	IL10,PALS1,MAPK14,ERN1,FURIN,CASP3,CCL2,CCL5,ADAM17,HSPA5,IL4,IL6
GO: Biological Process	GO:0022408	negative regulation of cell-cell adhesion		3.665e-06	0.01308	3.337e-05	0.0002922	7	218	IL10,CLEC4G,CASP3,IL2,IL4,CEACAM1,FGL2
GO: Biological Process	GO:0098586	cellular response to virus		3.703e-06	0.01322	3.363e-05	0.0002945	5	79	IFIH1,MAPK14,DDX58,IRF3,IL6
GO: Biological Process	GO:0043270	positive regulation of ion transport		3.714e-06	0.01326	3.364e-05	0.0002946	12	809	IFNG,ACE2,MAPK14,CXCL9,BAK1,CCL2,CCL5,TNF,PPIA,PTGS2,IL6,TFR2
GO: Biological Process	GO:0010632	regulation of epithelial cell migration		3.754e-06	0.0134	3.391e-05	0.000297	8	312	IFNG,MAPK14,PIK3CG,ADAM17,TNF,IL4,PTGS2,CEACAM1
GO: Biological Process	GO:0042493	response to drug		3.763e-06	0.01343	3.391e-05	0.000297	9	419	IL10,ICAM1,BAK1,CASP3,ADAM17,TNF,ADA,HSPA5,STAT1
GO: Biological Process	GO:0046637	regulation of alpha-beta T cell differentiation		3.941e-06	0.01407	3.543e-05	0.0003103	5	80	IFNG,ADA,IL2,IL4,IL6
GO: Biological Process	GO:0032606	type I interferon production		3.962e-06	0.01414	3.553e-05	0.0003111	6	142	IL10,IFIH1,DDX58,IRF3,STAT1,IFNAR1
GO: Biological Process	GO:0035747	natural killer cell chemotaxis		4.034e-06	0.0144	3.608e-05	0.000316	3	11	PIK3CG,CCL2,CCL5
GO: Biological Process	GO:0010959	regulation of metal ion transport		4.22e-06	0.01506	3.766e-05	0.0003298	8	317	PIK3CG,ICAM1,CXCL9,BAK1,CCL2,CCL5,ACE,PTGS2
GO: Biological Process	GO:0045123	cellular extravasation		4.453e-06	0.01589	3.953e-05	0.0003462	5	82	PIK3CG,ICAM1,CCL2,CCL5,TNF
GO: Biological Process	GO:0032481	positive regulation of type I interferon production		4.453e-06	0.01589	3.953e-05	0.0003462	5	82	IFIH1,DDX58,IRF3,STAT1,IFNAR1
GO: Biological Process	GO:0097193	intrinsic apoptotic signaling pathway		4.735e-06	0.0169	4.193e-05	0.0003672	8	322	ERN1,BAK1,CASP3,MCL1,TNF,PPIA,PTGS2,HELLS
GO: Biological Process	GO:0032728	positive regulation of interferon-beta production		4.801e-06	0.01713	4.241e-05	0.0003714	4	38	IFIH1,DDX58,IRF3,IFNAR1
GO: Biological Process	GO:0051604	protein maturation		5.302e-06	0.01892	4.672e-05	0.0004092	8	327	ACE2,FURIN,BAK1,CASP3,TMPRSS2,ADAM17,ACE,TFR2
GO: Biological Process	GO:0031652	positive regulation of heat generation		5.367e-06	0.01916	4.672e-05	0.0004092	3	12	CCL5,TNF,PTGS2
GO: Biological Process	GO:0032661	regulation of interleukin-18 production		5.367e-06	0.01916	4.672e-05	0.0004092	3	12	IL10,NLRP12,TNF
GO: Biological Process	GO:0044650	adhesion of symbiont to host cell		5.367e-06	0.01916	4.672e-05	0.0004092	3	12	ACE2,ICAM1,CD209
GO: Biological Process	GO:0048304	positive regulation of isotype switching to IgG isotypes		5.367e-06	0.01916	4.672e-05	0.0004092	3	12	IFNG,IL2,IL4
GO: Biological Process	GO:0033632	regulation of cell-cell adhesion mediated by integrin		5.367e-06	0.01916	4.672e-05	0.0004092	3	12	DPP4,CCL5,ADA
GO: Biological Process	GO:0002292	T cell differentiation involved in immune response		5.632e-06	0.0201	4.891e-05	0.0004283	5	86	IFNG,IL2,IL4,IL6,FGL2
GO: Biological Process	GO:0050866	negative regulation of cell activation		6.174e-06	0.02203	5.348e-05	0.0004684	7	236	IL10,CLEC4G,CASP3,IL2,IL4,CEACAM1,FGL2
GO: Biological Process	GO:0002275	myeloid cell activation involved in immune response		6.328e-06	0.02259	5.469e-05	0.0004789	10	571	IFNG,MAPK14,ANPEP,HLA-B,HLA-C,PIK3CG,PPIA,IL4,CEACAM1,FGL2
GO: Biological Process	GO:0018105	peptidyl-serine phosphorylation		6.468e-06	0.02309	5.576e-05	0.0004883	8	336	IFNG,MAPK14,ERN1,SH2D3A,BAK1,TNF,PTGS2,IL6
GO: Biological Process	GO:0150077	regulation of neuroinflammatory response		6.543e-06	0.02335	5.613e-05	0.0004916	4	41	TNF,IL4,PTGS2,IL6
GO: Biological Process	GO:0045191	regulation of isotype switching		6.543e-06	0.02335	5.613e-05	0.0004916	4	41	IFNG,IL10,IL2,IL4
GO: Biological Process	GO:0002200	somatic diversification of immune receptors		6.667e-06	0.02379	5.706e-05	0.0004997	5	89	IFNG,IL10,CD40LG,IL2,IL4
GO: Biological Process	GO:0045188	regulation of circadian sleep/wake cycle, non-REM sleep		6.963e-06	0.02485	5.931e-05	0.0005194	3	13	ALB,ADA,IL6
GO: Biological Process	GO:0001660	fever generation		6.963e-06	0.02485	5.931e-05	0.0005194	3	13	CCL5,TNF,PTGS2
GO: Biological Process	GO:0019882	antigen processing and presentation		7.081e-06	0.02527	6.017e-05	0.000527	7	241	IFNG,HLA-B,HLA-C,ICAM1,ACE,CD209,FGL2
GO: Biological Process	GO:0002709	regulation of T cell mediated immunity		7.436e-06	0.02654	6.304e-05	0.000552	5	91	DPP4,HLA-B,CLEC4G,IL6,CEACAM1
GO: Biological Process	GO:0033135	regulation of peptidyl-serine phosphorylation		7.598e-06	0.02712	6.426e-05	0.0005627	6	159	IFNG,SH2D3A,BAK1,TNF,PTGS2,IL6
GO: Biological Process	GO:0048878	chemical homeostasis		7.85e-06	0.02802	6.623e-05	0.00058	15	1369	IFNG,ERN1,ANPEP,PIK3CG,POLD1,ICAM1,CXCL9,BAK1,CCL2,CCL5,ACE,IL2,IL6,STAT1,TFR2
GO: Biological Process	GO:0045936	negative regulation of phosphate metabolic process		8.68e-06	0.03098	7.269e-05	0.0006366	10	592	IFNG,NLRP12,SOCS3,BAK1,CASP3,TNF,IL2,PPIA,IL6,CEACAM1
GO: Biological Process	GO:0060557	positive regulation of vitamin D biosynthetic process		8.69e-06	0.03101	7.269e-05	0.0006366	2	2	IFNG,TNF
GO: Biological Process	GO:0030890	positive regulation of B cell proliferation		8.712e-06	0.03109	7.269e-05	0.0006366	4	44	CD40LG,ADA,IL2,IL4
GO: Biological Process	GO:0048524	positive regulation of viral process		8.717e-06	0.03111	7.269e-05	0.0006366	5	94	CLEC4G,TMPRSS2,CCL5,PPIA,CD209
GO: Biological Process	GO:0070227	lymphocyte apoptotic process		8.717e-06	0.03111	7.269e-05	0.0006366	5	94	IL10,BAK1,CCL5,ADA,IL2
GO: Biological Process	GO:0010563	negative regulation of phosphorus metabolic process		8.809e-06	0.03144	7.323e-05	0.0006413	10	593	IFNG,NLRP12,SOCS3,BAK1,CASP3,TNF,IL2,PPIA,IL6,CEACAM1
GO: Biological Process	GO:0042748	circadian sleep/wake cycle, non-REM sleep		8.843e-06	0.03156	7.323e-05	0.0006413	3	14	ALB,ADA,IL6
GO: Biological Process	GO:0032621	interleukin-18 production		8.843e-06	0.03156	7.323e-05	0.0006413	3	14	IL10,NLRP12,TNF
GO: Biological Process	GO:0042060	wound healing		8.939e-06	0.0319	7.385e-05	0.0006468	10	594	PIK3CG,CD40LG,CASP3,CCL2,ADAM17,TNF,PPIA,IL6,CRP,CEACAM1
GO: Biological Process	GO:0042542	response to hydrogen peroxide		9.071e-06	0.03238	7.477e-05	0.0006548	6	164	IL10,ERN1,BAK1,CASP3,ADA,IL6
GO: Biological Process	GO:0002253	activation of immune response		9.341e-06	0.03334	7.681e-05	0.0006727	10	597	IFNG,IL10,ICAM3,MBL2,ADA,IL4,CD209,CRP,CEACAM1,MASP2
GO: Biological Process	GO:0071902	positive regulation of protein serine/threonine kinase activity		9.857e-06	0.03518	8.088e-05	0.0007083	8	356	IFNG,MAPK14,ERN1,PIK3CG,CD40LG,ADAM17,TNF,PPIA
GO: Biological Process	GO:0016485	protein processing		9.973e-06	0.03559	8.164e-05	0.0007149	7	254	ACE2,FURIN,BAK1,CASP3,TMPRSS2,ADAM17,ACE
GO: Biological Process	GO:0035296	regulation of tube diameter		1.006e-05	0.03591	8.198e-05	0.000718	6	167	ACE2,ICAM1,TNF,ACE,PTGS2,CRP
GO: Biological Process	GO:0097746	blood vessel diameter maintenance		1.006e-05	0.03591	8.198e-05	0.000718	6	167	ACE2,ICAM1,TNF,ACE,PTGS2,CRP
GO: Biological Process	GO:0032945	negative regulation of mononuclear cell proliferation		1.017e-05	0.03628	8.246e-05	0.0007221	5	97	IL10,CLEC4G,CASP3,IL2,CRP
GO: Biological Process	GO:0002718	regulation of cytokine production involved in immune response		1.017e-05	0.03628	8.246e-05	0.0007221	5	97	IL10,DDX58,TNF,IL6,DDX1
GO: Biological Process	GO:0035150	regulation of tube size		1.041e-05	0.03715	8.4e-05	0.0007357	6	168	ACE2,ICAM1,TNF,ACE,PTGS2,CRP
GO: Biological Process	GO:0002891	positive regulation of immunoglobulin mediated immune response		1.043e-05	0.03721	8.4e-05	0.0007357	4	46	IFNG,TNF,IL2,IL4
GO: Biological Process	GO:0002714	positive regulation of B cell mediated immunity		1.043e-05	0.03721	8.4e-05	0.0007357	4	46	IFNG,TNF,IL2,IL4
GO: Biological Process	GO:0009719	response to endogenous stimulus		1.051e-05	0.03752	8.449e-05	0.0007399	17	1780	IL10,PALS1,PIK3CG,FURIN,ICAM1,GPT,SOCS3,CASP3,CCL2,CCL5,ADAM17,TNF,HSPA5,IL4,IL6,STAT1,CEACAM1
GO: Biological Process	GO:0009611	response to wounding		1.057e-05	0.03772	8.477e-05	0.0007424	11	746	IL10,PIK3CG,CD40LG,CASP3,CCL2,ADAM17,TNF,PPIA,IL6,CRP,CEACAM1
GO: Biological Process	GO:0018209	peptidyl-serine modification		1.069e-05	0.03815	8.554e-05	0.0007491	8	360	IFNG,MAPK14,ERN1,SH2D3A,BAK1,TNF,PTGS2,IL6
GO: Biological Process	GO:0031650	regulation of heat generation		1.103e-05	0.03937	8.787e-05	0.0007695	3	15	CCL5,TNF,PTGS2
GO: Biological Process	GO:0072683	T cell extravasation		1.103e-05	0.03937	8.787e-05	0.0007695	3	15	ICAM1,CCL2,CCL5
GO: Biological Process	GO:0046596	regulation of viral entry into host cell		1.137e-05	0.04059	9.039e-05	0.0007916	4	47	IFITM3,IFITM1,TMPRSS2,IFITM2
GO: Biological Process	GO:0048284	organelle fusion		1.146e-05	0.04091	9.091e-05	0.0007961	13	1065	IFNG,MAPK14,ANPEP,HLA-B,HLA-C,PIK3CG,BAK1,CCL5,ALB,PPIA,IL4,CEACAM1,FGL2
GO: Biological Process	GO:0032677	regulation of interleukin-8 production		1.18e-05	0.0421	9.319e-05	0.0008161	5	100	IL10,DDX58,TNF,IL6,CRP
GO: Biological Process	GO:0010557	positive regulation of macromolecule biosynthetic process		1.18e-05	0.04212	9.319e-05	0.0008161	18	1996	IFNG,IL10,NLRP12,MAPK14,DDX58,CD40LG,CCL2,IRF3,CCL5,TNF,IL2,ATF2,HSPA5,IL4,IL6,STAT1,TFR2,IFNAR1
GO: Biological Process	GO:0045580	regulation of T cell differentiation		1.314e-05	0.04688	0.0001035	0.0009063	6	175	IFNG,ADA,IL2,IL4,IL6,FGL2
GO: Biological Process	GO:2000273	positive regulation of signaling receptor activity		1.345e-05	0.048	0.0001057	0.0009258	4	49	IFNG,IL10,CCL2,ADAM17
GO: Biological Process	GO:0048302	regulation of isotype switching to IgG isotypes		1.355e-05	0.04835	0.000106	0.0009285	3	16	IFNG,IL2,IL4
GO: Biological Process	GO:0044406	adhesion of symbiont to host		1.355e-05	0.04835	0.000106	0.0009285	3	16	ACE2,ICAM1,CD209
GO: Biological Process	GO:0002690	positive regulation of leukocyte chemotaxis		1.362e-05	0.04862	0.0001061	0.0009296	5	103	CCL2,CCL5,ADAM17,IL4,IL6
GO: Biological Process	GO:0070664	negative regulation of leukocyte proliferation		1.362e-05	0.04862	0.0001061	0.0009296	5	103	IL10,CLEC4G,CASP3,IL2,CRP
GO: Biological Process	GO:0031400	negative regulation of protein modification process		1.371e-05	0.04894	0.0001066	0.0009337	10	624	IFNG,NLRP12,SOCS3,BAK1,CASP3,TNF,IL2,PPIA,IL6,CEACAM1
GO: Biological Process	GO:2001234	negative regulation of apoptotic signaling pathway		1.378e-05	0.04919	0.0001069	0.0009365	7	267	ICAM1,MCL1,TNF,PPIA,IL4,PTGS2,HELLS
GO: Biological Process	GO:0001889	liver development		1.447e-05	0.05163	0.000112	0.0009809	6	178	IFNG,IL10,TNF,ADA,IL6,CEACAM1
GO: Biological Process	GO:0032480	negative regulation of type I interferon production		1.459e-05	0.05206	0.0001124	0.0009846	4	50	IL10,IFIH1,DDX58,IRF3
GO: Biological Process	GO:0033628	regulation of cell adhesion mediated by integrin		1.459e-05	0.05206	0.0001124	0.0009846	4	50	DPP4,PIK3CG,CCL5,ADA
GO: Biological Process	GO:0032760	positive regulation of tumor necrosis factor production		1.496e-05	0.05338	0.0001151	0.001008	5	105	IFNG,IFIH1,DDX58,CCL2,IL6
GO: Biological Process	GO:0006469	negative regulation of protein kinase activity		1.554e-05	0.05546	0.0001193	0.001044	7	272	IFNG,NLRP12,SOCS3,CASP3,PPIA,IL6,CEACAM1
GO: Biological Process	GO:0032637	interleukin-8 production		1.566e-05	0.0559	0.00012	0.00105	5	106	IL10,DDX58,TNF,IL6,CRP
GO: Biological Process	GO:0061008	hepaticobiliary system development		1.591e-05	0.05677	0.0001216	0.001065	6	181	IFNG,IL10,TNF,ADA,IL6,CEACAM1
GO: Biological Process	GO:2000106	regulation of leukocyte apoptotic process		1.639e-05	0.05851	0.0001241	0.001087	5	107	IL10,CCL5,ADAM17,ADA,IL2
GO: Biological Process	GO:0032755	positive regulation of interleukin-6 production		1.639e-05	0.05851	0.0001241	0.001087	5	107	IFNG,IFIH1,DDX58,TNF,IL6
GO: Biological Process	GO:0045765	regulation of angiogenesis		1.641e-05	0.05856	0.0001241	0.001087	8	382	IL10,CCL2,CCL5,TNF,ATF2,IL6,STAT1,CEACAM1
GO: Biological Process	GO:0048291	isotype switching to IgG isotypes		1.642e-05	0.05859	0.0001241	0.001087	3	17	IFNG,IL2,IL4
GO: Biological Process	GO:0051044	positive regulation of membrane protein ectodomain proteolysis		1.642e-05	0.05859	0.0001241	0.001087	3	17	IFNG,FURIN,TNF
GO: Biological Process	GO:0050728	negative regulation of inflammatory response		1.693e-05	0.06042	0.0001277	0.001119	6	183	IL10,NLRP12,SOCS3,ADA,IL2,IL4
GO: Biological Process	GO:0002823	negative regulation of adaptive immune response based on somatic recombination of immune receptors built from immunoglobulin superfamily domains		1.707e-05	0.06092	0.0001285	0.001126	4	52	CLEC4G,IL2,IL4,CEACAM1
GO: Biological Process	GO:1903557	positive regulation of tumor necrosis factor superfamily cytokine production		1.715e-05	0.06121	0.0001286	0.001126	5	108	IFNG,IFIH1,DDX58,CCL2,IL6
GO: Biological Process	GO:0045582	positive regulation of T cell differentiation		1.715e-05	0.06121	0.0001286	0.001126	5	108	IFNG,ADA,IL2,IL4,IL6
GO: Biological Process	GO:0019725	cellular homeostasis		1.763e-05	0.06293	0.0001319	0.001155	13	1109	IFNG,ERN1,PIK3CG,POLD1,ICAM1,CXCL9,BAK1,MCL1,CCL2,CCL5,IL2,IL6,TFR2
GO: Biological Process	GO:0051092	positive regulation of NF-kappaB transcription factor activity		1.791e-05	0.06391	0.0001337	0.001171	9	509	NLRP12,ICAM1,CD40LG,IRF3,TNF,PPIA,IL6,STAT1,DDX1
GO: Biological Process	GO:0032147	activation of protein kinase activity		1.802e-05	0.0643	0.0001342	0.001176	8	387	MAPK14,ERN1,CD40LG,CCL5,TNF,IL2,PPIA,IL4
GO: Biological Process	GO:0042119	neutrophil activation		1.819e-05	0.06491	0.0001352	0.001184	9	510	MAPK14,ANPEP,HLA-B,HLA-C,CCL5,TNF,PPIA,CEACAM1,FGL2
GO: Biological Process	GO:1901342	regulation of vasculature development		1.835e-05	0.0655	0.0001362	0.001193	8	388	IL10,CCL2,CCL5,TNF,ATF2,IL6,STAT1,CEACAM1
GO: Biological Process	GO:0071354	cellular response to interleukin-6		1.842e-05	0.06575	0.0001364	0.001195	4	53	ICAM1,SOCS3,IL6,STAT1
GO: Biological Process	GO:0042310	vasoconstriction		1.875e-05	0.0669	0.0001382	0.001211	5	110	ACE2,ICAM1,ACE,PTGS2,CRP
GO: Biological Process	GO:0032651	regulation of interleukin-1 beta production		1.875e-05	0.0669	0.0001382	0.001211	5	110	IFNG,NLRP12,TNF,IL6,IFNAR1
GO: Biological Process	GO:1901741	positive regulation of myoblast fusion		1.966e-05	0.07015	0.0001446	0.001267	3	18	MAPK14,CXCL9,IL4
GO: Biological Process	GO:0042307	positive regulation of protein import into nucleus		1.985e-05	0.07085	0.0001455	0.001274	4	54	IFNG,MAPK14,PTGS2,IL6
GO: Biological Process	GO:0052372	modulation by symbiont of entry into host		1.985e-05	0.07085	0.0001455	0.001274	4	54	IFITM3,IFITM1,TMPRSS2,IFITM2
GO: Biological Process	GO:0036230	granulocyte activation		1.995e-05	0.07119	0.0001459	0.001278	9	516	MAPK14,ANPEP,HLA-B,HLA-C,CCL5,TNF,PPIA,CEACAM1,FGL2
GO: Biological Process	GO:0062197	cellular response to chemical stress		2.012e-05	0.0718	0.0001468	0.001286	8	393	IL10,ERN1,CASP3,MCL1,TNF,PPIA,PTGS2,IL6
GO: Biological Process	GO:0001774	microglial cell activation		2.136e-05	0.07624	0.0001556	0.001363	4	55	IFNG,TNF,IL4,IL6
GO: Biological Process	GO:0006887	exocytosis		2.312e-05	0.0825	0.0001673	0.001466	12	970	IFNG,MAPK14,ANPEP,HLA-B,HLA-C,PIK3CG,CCL5,ALB,PPIA,IL4,CEACAM1,FGL2
GO: Biological Process	GO:0140029	exocytic process		2.312e-05	0.0825	0.0001673	0.001466	12	970	IFNG,MAPK14,ANPEP,HLA-B,HLA-C,PIK3CG,CCL5,ALB,PPIA,IL4,CEACAM1,FGL2
GO: Biological Process	GO:0099500	vesicle fusion to plasma membrane		2.312e-05	0.0825	0.0001673	0.001466	12	970	IFNG,MAPK14,ANPEP,HLA-B,HLA-C,PIK3CG,CCL5,ALB,PPIA,IL4,CEACAM1,FGL2
GO: Biological Process	GO:0048245	eosinophil chemotaxis		2.329e-05	0.08313	0.0001676	0.001468	3	19	CCL2,CCL5,IL4
GO: Biological Process	GO:0071360	cellular response to exogenous dsRNA		2.329e-05	0.08313	0.0001676	0.001468	3	19	IFIH1,DDX58,IRF3
GO: Biological Process	GO:0033631	cell-cell adhesion mediated by integrin		2.329e-05	0.08313	0.0001676	0.001468	3	19	DPP4,CCL5,ADA
GO: Biological Process	GO:0030316	osteoclast differentiation		2.423e-05	0.08649	0.000174	0.001524	5	116	IFNG,MAPK14,CCL5,TNF,IL4
GO: Biological Process	GO:0045637	regulation of myeloid cell differentiation		2.452e-05	0.0875	0.0001755	0.001537	7	292	IFNG,MAPK14,CCL5,TNF,IL4,STAT1,CEACAM1
GO: Biological Process	GO:0048608	reproductive structure development		2.462e-05	0.08788	0.0001755	0.001537	9	530	IL10,MAPK14,ICAM1,SOCS3,BAK1,CASP3,ADA,HSPA5,PTGS2
GO: Biological Process	GO:0002820	negative regulation of adaptive immune response		2.463e-05	0.08791	0.0001755	0.001537	4	57	CLEC4G,IL2,IL4,CEACAM1
GO: Biological Process	GO:0070741	response to interleukin-6		2.463e-05	0.08791	0.0001755	0.001537	4	57	ICAM1,SOCS3,IL6,STAT1
GO: Biological Process	GO:0032269	negative regulation of cellular protein metabolic process		2.492e-05	0.08893	0.0001772	0.001551	13	1146	IFNG,IL10,NLRP12,FURIN,SOCS3,BAK1,CASP3,TNF,IL2,PPIA,PTGS2,IL6,CEACAM1
GO: Biological Process	GO:0010243	response to organonitrogen compound		2.515e-05	0.08975	0.0001778	0.001557	13	1147	IL10,MAPK14,PIK3CG,ICAM1,GPT,SOCS3,CASP3,TNF,ADA,HSPA5,IL6,STAT1,CEACAM1
GO: Biological Process	GO:0071495	cellular response to endogenous stimulus		2.521e-05	0.08998	0.0001778	0.001557	15	1510	PALS1,PIK3CG,FURIN,ICAM1,GPT,SOCS3,CASP3,CCL2,CCL5,ADAM17,TNF,HSPA5,IL4,STAT1,CEACAM1
GO: Biological Process	GO:0042116	macrophage activation		2.526e-05	0.09015	0.0001778	0.001557	5	117	IFNG,IL10,TNF,IL4,IL6
GO: Biological Process	GO:1902106	negative regulation of leukocyte differentiation		2.526e-05	0.09015	0.0001778	0.001557	5	117	IFNG,IL2,IL4,CEACAM1,FGL2
GO: Biological Process	GO:0045639	positive regulation of myeloid cell differentiation		2.526e-05	0.09015	0.0001778	0.001557	5	117	IFNG,MAPK14,CCL5,TNF,STAT1
GO: Biological Process	GO:0003018	vascular process in circulatory system		2.561e-05	0.0914	0.0001799	0.001576	7	294	ACE2,ICAM1,TNF,ACE,PTGS2,CRP,CEACAM1
GO: Biological Process	GO:0002874	regulation of chronic inflammatory response to antigenic stimulus		2.595e-05	0.0926	0.0001812	0.001587	2	3	IL10,TNF
GO: Biological Process	GO:0060559	positive regulation of calcidiol 1-monooxygenase activity		2.595e-05	0.0926	0.0001812	0.001587	2	3	IFNG,TNF
GO: Biological Process	GO:1900100	positive regulation of plasma cell differentiation		2.595e-05	0.0926	0.0001812	0.001587	2	3	IL10,IL2
GO: Biological Process	GO:0060760	positive regulation of response to cytokine stimulus		2.64e-05	0.09422	0.000184	0.001612	4	58	IFIH1,DDX58,IRF3,ADAM17
GO: Biological Process	GO:0061458	reproductive system development		2.651e-05	0.0946	0.0001844	0.001615	9	535	IL10,MAPK14,ICAM1,SOCS3,BAK1,CASP3,ADA,HSPA5,PTGS2
GO: Biological Process	GO:0032611	interleukin-1 beta production		2.741e-05	0.09782	0.0001903	0.001667	5	119	IFNG,NLRP12,TNF,IL6,IFNAR1
GO: Biological Process	GO:0033673	negative regulation of kinase activity		2.792e-05	0.09965	0.0001935	0.001694	7	298	IFNG,NLRP12,SOCS3,CASP3,PPIA,IL6,CEACAM1
GO: Biological Process	GO:0071622	regulation of granulocyte chemotaxis		2.826e-05	0.1008	0.0001951	0.001708	4	59	DPP4,CCL2,CCL5,IL4
GO: Biological Process	GO:1904591	positive regulation of protein import		2.826e-05	0.1008	0.0001951	0.001708	4	59	IFNG,MAPK14,PTGS2,IL6
GO: Biological Process	GO:0046634	regulation of alpha-beta T cell activation		2.854e-05	0.1018	0.0001955	0.001712	5	120	IFNG,ADA,IL2,IL4,IL6
GO: Biological Process	GO:0071675	regulation of mononuclear cell migration		2.854e-05	0.1018	0.0001955	0.001712	5	120	CCL2,CCL5,ADAM17,TNF,IL4
GO: Biological Process	GO:0050830	defense response to Gram-positive bacterium		2.854e-05	0.1018	0.0001955	0.001712	5	120	MBL2,ADAM17,TNF,IL6,CRP
GO: Biological Process	GO:0033138	positive regulation of peptidyl-serine phosphorylation		2.854e-05	0.1018	0.0001955	0.001712	5	120	IFNG,SH2D3A,TNF,PTGS2,IL6
GO: Biological Process	GO:1903707	negative regulation of hemopoiesis		2.97e-05	0.106	0.000203	0.001778	5	121	IFNG,IL2,IL4,CEACAM1,FGL2
GO: Biological Process	GO:0043370	regulation of CD4-positive, alpha-beta T cell differentiation		3.021e-05	0.1078	0.0002057	0.001802	4	60	IFNG,IL2,IL4,IL6
GO: Biological Process	GO:0032648	regulation of interferon-beta production		3.021e-05	0.1078	0.0002057	0.001802	4	60	IFIH1,DDX58,IRF3,IFNAR1
GO: Biological Process	GO:0030217	T cell differentiation		3.04e-05	0.1085	0.0002067	0.00181	7	302	IFNG,ADAM17,ADA,IL2,IL4,IL6,FGL2
GO: Biological Process	GO:0031649	heat generation		3.184e-05	0.1136	0.0002148	0.001881	3	21	CCL5,TNF,PTGS2
GO: Biological Process	GO:1901739	regulation of myoblast fusion		3.184e-05	0.1136	0.0002148	0.001881	3	21	MAPK14,CXCL9,IL4
GO: Biological Process	GO:1900221	regulation of amyloid-beta clearance		3.184e-05	0.1136	0.0002148	0.001881	3	21	IFNG,TNF,IL4
GO: Biological Process	GO:1902004	positive regulation of amyloid-beta formation		3.184e-05	0.1136	0.0002148	0.001881	3	21	IFNG,CASP3,TNF
GO: Biological Process	GO:0071900	regulation of protein serine/threonine kinase activity		3.291e-05	0.1174	0.0002216	0.001941	9	550	IFNG,MAPK14,ERN1,PIK3CG,CD40LG,CASP3,ADAM17,TNF,PPIA
GO: Biological Process	GO:0010469	regulation of signaling receptor activity		3.298e-05	0.1177	0.0002217	0.001941	6	206	IFNG,IL10,ACE2,CCL2,ADAM17,TNF
GO: Biological Process	GO:0072676	lymphocyte migration		3.341e-05	0.1192	0.0002241	0.001963	5	124	PIK3CG,ICAM1,CCL2,CCL5,ADAM17
GO: Biological Process	GO:0032608	interferon-beta production		3.44e-05	0.1228	0.0002304	0.002017	4	62	IFIH1,DDX58,IRF3,IFNAR1
GO: Biological Process	GO:0043299	leukocyte degranulation		3.531e-05	0.126	0.000236	0.002067	9	555	MAPK14,ANPEP,HLA-B,HLA-C,PIK3CG,PPIA,IL4,CEACAM1,FGL2
GO: Biological Process	GO:0071636	positive regulation of transforming growth factor beta production		3.678e-05	0.1313	0.0002445	0.002141	3	22	FURIN,ATF2,PTGS2
GO: Biological Process	GO:0051770	positive regulation of nitric-oxide synthase biosynthetic process		3.678e-05	0.1313	0.0002445	0.002141	3	22	IFNG,CCL2,STAT1
GO: Biological Process	GO:0010888	negative regulation of lipid storage		3.678e-05	0.1313	0.0002445	0.002141	3	22	TNF,IL6,CRP
GO: Biological Process	GO:0006812	cation transport		3.84e-05	0.1371	0.0002548	0.002231	14	1376	IFNG,ACE2,PIK3CG,ICAM1,CXCL9,BAK1,CCL2,CCL5,TNF,ACE,ADA,IL4,PTGS2,TFR2
GO: Biological Process	GO:0032649	regulation of interferon-gamma production		3.89e-05	0.1388	0.0002574	0.002254	5	128	IL10,CD40LG,TNF,IL2,IFNAR1
GO: Biological Process	GO:0051402	neuron apoptotic process		3.895e-05	0.139	0.0002574	0.002254	7	314	IL10,CASP3,MCL1,CCL2,TNF,ATF2,HSPA5
GO: Biological Process	GO:0090087	regulation of peptide transport		3.94e-05	0.1406	0.0002599	0.002276	10	706	IFNG,DPP4,MAPK14,CCL2,CCL5,TNF,PPIA,PTGS2,IL6,TFR2
GO: Biological Process	GO:0006906	vesicle fusion		3.971e-05	0.1417	0.0002615	0.00229	12	1025	IFNG,MAPK14,ANPEP,HLA-B,HLA-C,PIK3CG,CCL5,ALB,PPIA,IL4,CEACAM1,FGL2
GO: Biological Process	GO:0001935	endothelial cell proliferation		4.082e-05	0.1457	0.0002683	0.002349	6	214	IL10,ERN1,CCL2,ADAM17,TNF,STAT1
GO: Biological Process	GO:0090174	organelle membrane fusion		4.203e-05	0.15	0.0002754	0.002412	12	1031	IFNG,MAPK14,ANPEP,HLA-B,HLA-C,PIK3CG,CCL5,ALB,PPIA,IL4,CEACAM1,FGL2
GO: Biological Process	GO:0060047	heart contraction		4.22e-05	0.1506	0.0002754	0.002412	7	318	IFNG,ACE2,PIK3CG,TNF,ACE,ADA,IL2
GO: Biological Process	GO:2000345	regulation of hepatocyte proliferation		4.221e-05	0.1507	0.0002754	0.002412	3	23	IFNG,TNF,CEACAM1
GO: Biological Process	GO:0072677	eosinophil migration		4.221e-05	0.1507	0.0002754	0.002412	3	23	CCL2,CCL5,IL4
GO: Biological Process	GO:0009628	response to abiotic stimulus		4.326e-05	0.1544	0.0002817	0.002467	14	1391	DPP4,MAPK14,POLD1,ICAM1,BAK1,CASP3,CCL2,ADAM17,TNF,ADA,ATF2,HSPA5,PTGS2,STAT1
GO: Biological Process	GO:0010573	vascular endothelial growth factor production		4.406e-05	0.1572	0.0002864	0.002508	4	66	CCL2,TNF,PTGS2,IL6
GO: Biological Process	GO:0030968	endoplasmic reticulum unfolded protein response		4.507e-05	0.1609	0.0002925	0.002561	5	132	IFNG,ERN1,BAK1,CCL2,HSPA5
GO: Biological Process	GO:1901216	positive regulation of neuron death		4.673e-05	0.1668	0.0003021	0.002646	5	133	IFNG,CASP3,MCL1,TNF,ATF2
GO: Biological Process	GO:0046632	alpha-beta T cell differentiation		4.673e-05	0.1668	0.0003021	0.002646	5	133	IFNG,ADA,IL2,IL4,IL6
GO: Biological Process	GO:0051248	negative regulation of protein metabolic process		4.699e-05	0.1677	0.0003033	0.002656	13	1218	IFNG,IL10,NLRP12,FURIN,SOCS3,BAK1,CASP3,TNF,IL2,PPIA,PTGS2,IL6,CEACAM1
GO: Biological Process	GO:0031645	negative regulation of nervous system process		4.814e-05	0.1718	0.000309	0.002706	3	24	IFNG,IL10,TNF
GO: Biological Process	GO:0002902	regulation of B cell apoptotic process		4.814e-05	0.1718	0.000309	0.002706	3	24	IL10,ADA,IL2
GO: Biological Process	GO:0071359	cellular response to dsRNA		4.814e-05	0.1718	0.000309	0.002706	3	24	IFIH1,DDX58,IRF3
GO: Biological Process	GO:0048247	lymphocyte chemotaxis		4.956e-05	0.1769	0.0003176	0.002781	4	68	PIK3CG,CCL2,CCL5,ADAM17
GO: Biological Process	GO:0003015	heart process		5.035e-05	0.1797	0.0003221	0.00282	7	327	IFNG,ACE2,PIK3CG,TNF,ACE,ADA,IL2
GO: Biological Process	GO:0034343	type III interferon production		5.179e-05	0.1848	0.0003277	0.00287	2	4	IFIH1,DDX58
GO: Biological Process	GO:0035684	helper T cell extravasation		5.179e-05	0.1848	0.0003277	0.00287	2	4	CCL2,CCL5
GO: Biological Process	GO:0034344	regulation of type III interferon production		5.179e-05	0.1848	0.0003277	0.00287	2	4	IFIH1,DDX58
GO: Biological Process	GO:0002439	chronic inflammatory response to antigenic stimulus		5.179e-05	0.1848	0.0003277	0.00287	2	4	IL10,TNF
GO: Biological Process	GO:0046136	positive regulation of vitamin metabolic process		5.179e-05	0.1848	0.0003277	0.00287	2	4	IFNG,TNF
GO: Biological Process	GO:1900098	regulation of plasma cell differentiation		5.179e-05	0.1848	0.0003277	0.00287	2	4	IL10,IL2
GO: Biological Process	GO:0050435	amyloid-beta metabolic process		5.25e-05	0.1874	0.0003316	0.002904	4	69	IFNG,CASP3,TNF,ACE
GO: Biological Process	GO:0051048	negative regulation of secretion		5.395e-05	0.1926	0.0003402	0.002979	6	225	ANPEP,TNF,ACE,ADA,IL6,CEACAM1
GO: Biological Process	GO:0051348	negative regulation of transferase activity		5.437e-05	0.194	0.0003422	0.002997	7	331	IFNG,NLRP12,SOCS3,CASP3,PPIA,IL6,CEACAM1
GO: Biological Process	GO:1904996	positive regulation of leukocyte adhesion to vascular endothelial cell		5.459e-05	0.1948	0.000343	0.003004	3	25	ICAM1,TNF,IL6
GO: Biological Process	GO:1903793	positive regulation of anion transport		5.671e-05	0.2024	0.0003557	0.003115	9	590	IFNG,ACE2,MAPK14,CCL2,TNF,PPIA,PTGS2,IL6,TFR2
GO: Biological Process	GO:0031329	regulation of cellular catabolic process		6.001e-05	0.2142	0.0003758	0.003291	11	901	IFNG,IL10,MAPK14,ERN1,PIK3CG,FURIN,CASP3,MCL1,TNF,IL4,IL6
GO: Biological Process	GO:0007162	negative regulation of cell adhesion		6.087e-05	0.2173	0.0003805	0.003332	7	337	IL10,CLEC4G,CASP3,IL2,IL4,CEACAM1,FGL2
GO: Biological Process	GO:0060143	positive regulation of syncytium formation by plasma membrane fusion		6.158e-05	0.2198	0.0003822	0.003347	3	26	MAPK14,CXCL9,IL4
GO: Biological Process	GO:0046597	negative regulation of viral entry into host cell		6.158e-05	0.2198	0.0003822	0.003347	3	26	IFITM3,IFITM1,IFITM2
GO: Biological Process	GO:0060330	regulation of response to interferon-gamma		6.158e-05	0.2198	0.0003822	0.003347	3	26	IFNG,SOCS3,STAT1
GO: Biological Process	GO:0060334	regulation of interferon-gamma-mediated signaling pathway		6.158e-05	0.2198	0.0003822	0.003347	3	26	IFNG,SOCS3,STAT1
GO: Biological Process	GO:0042987	amyloid precursor protein catabolic process		6.206e-05	0.2215	0.0003832	0.003356	4	72	IFNG,CASP3,ADAM17,TNF
GO: Biological Process	GO:0140253	cell-cell fusion		6.206e-05	0.2215	0.0003832	0.003356	4	72	MAPK14,CXCL9,IL4,STAT1
GO: Biological Process	GO:0000768	syncytium formation by plasma membrane fusion		6.206e-05	0.2215	0.0003832	0.003356	4	72	MAPK14,CXCL9,IL4,STAT1
GO: Biological Process	GO:1903844	regulation of cellular response to transforming growth factor beta stimulus		6.383e-05	0.2278	0.0003935	0.003446	5	142	PALS1,FURIN,ADAM17,HSPA5,IL4
GO: Biological Process	GO:0055065	metal ion homeostasis		6.473e-05	0.231	0.0003983	0.003488	10	749	IFNG,ANPEP,PIK3CG,CXCL9,BAK1,CCL2,CCL5,ACE,IL2,TFR2
GO: Biological Process	GO:0032609	interferon-gamma production		6.821e-05	0.2435	0.0004183	0.003663	5	144	IL10,CD40LG,TNF,IL2,IFNAR1
GO: Biological Process	GO:0002761	regulation of myeloid leukocyte differentiation		6.821e-05	0.2435	0.0004183	0.003663	5	144	IFNG,CCL5,TNF,IL4,CEACAM1
GO: Biological Process	GO:0070228	regulation of lymphocyte apoptotic process		6.91e-05	0.2466	0.0004218	0.003694	4	74	IL10,CCL5,ADA,IL2
GO: Biological Process	GO:1902993	positive regulation of amyloid precursor protein catabolic process		6.913e-05	0.2467	0.0004218	0.003694	3	27	IFNG,CASP3,TNF
GO: Biological Process	GO:0048143	astrocyte activation		6.913e-05	0.2467	0.0004218	0.003694	3	27	IFNG,TNF,IL6
GO: Biological Process	GO:0031099	regeneration		7.194e-05	0.2568	0.0004381	0.003837	6	237	IL10,MAPK14,BAK1,ADAM17,ACE,IL6
GO: Biological Process	GO:0010629	negative regulation of gene expression		7.227e-05	0.2579	0.0004394	0.003848	16	1857	IFNG,IL10,IFIH1,NLRP12,MAPK14,ERN1,DDX58,FURIN,BAK1,IRF3,TNF,ACE,IL4,IL6,CEACAM1,HELLS
GO: Biological Process	GO:0006949	syncytium formation		7.284e-05	0.26	0.0004421	0.003872	4	75	MAPK14,CXCL9,IL4,STAT1
GO: Biological Process	GO:0043281	regulation of cysteine-type endopeptidase activity involved in apoptotic process		7.363e-05	0.2628	0.0004462	0.003907	6	238	NLRP12,BAK1,TNF,PTGS2,IL6,STAT1
GO: Biological Process	GO:0006816	calcium ion transport		7.569e-05	0.2701	0.0004578	0.004009	8	474	PIK3CG,ICAM1,CXCL9,BAK1,CCL2,CCL5,ACE,PTGS2
GO: Biological Process	GO:0051769	regulation of nitric-oxide synthase biosynthetic process		7.727e-05	0.2758	0.0004658	0.004079	3	28	IFNG,CCL2,STAT1
GO: Biological Process	GO:0051767	nitric-oxide synthase biosynthetic process		7.727e-05	0.2758	0.0004658	0.004079	3	28	IFNG,CCL2,STAT1
GO: Biological Process	GO:0002294	CD4-positive, alpha-beta T cell differentiation involved in immune response		8.074e-05	0.2882	0.0004859	0.004255	4	77	IFNG,IL2,IL4,IL6
GO: Biological Process	GO:0010817	regulation of hormone levels		8.094e-05	0.2889	0.0004863	0.004259	9	618	IFNG,ACE2,DPP4,FURIN,CCL5,TNF,ACE,IL6,TFR2
GO: Biological Process	GO:0010594	regulation of endothelial cell migration		8.257e-05	0.2947	0.0004953	0.004338	6	243	MAPK14,PIK3CG,ADAM17,TNF,PTGS2,CEACAM1
GO: Biological Process	GO:0019233	sensory perception of pain		8.277e-05	0.2954	0.0004956	0.00434	5	150	IL10,CCL2,TNF,ACE,PTGS2
GO: Biological Process	GO:0006259	DNA metabolic process		8.343e-05	0.2978	0.0004988	0.004368	12	1107	IFNG,IL10,POLD1,CD40LG,CASP3,TNF,IL2,PPIA,IL4,IL6,DDX1,HELLS
GO: Biological Process	GO:0002293	alpha-beta T cell differentiation involved in immune response		8.491e-05	0.3031	0.0005034	0.004409	4	78	IFNG,IL2,IL4,IL6
GO: Biological Process	GO:0002287	alpha-beta T cell activation involved in immune response		8.491e-05	0.3031	0.0005034	0.004409	4	78	IFNG,IL2,IL4,IL6
GO: Biological Process	GO:0002260	lymphocyte homeostasis		8.491e-05	0.3031	0.0005034	0.004409	4	78	BAK1,CASP3,ADA,IL2
GO: Biological Process	GO:0042306	regulation of protein import into nucleus		8.491e-05	0.3031	0.0005034	0.004409	4	78	IFNG,MAPK14,PTGS2,IL6
GO: Biological Process	GO:2000514	regulation of CD4-positive, alpha-beta T cell activation		8.491e-05	0.3031	0.0005034	0.004409	4	78	IFNG,IL2,IL4,IL6
GO: Biological Process	GO:0045187	regulation of circadian sleep/wake cycle, sleep		8.6e-05	0.3069	0.0005074	0.004443	3	29	ALB,ADA,IL6
GO: Biological Process	GO:1901623	regulation of lymphocyte chemotaxis		8.6e-05	0.3069	0.0005074	0.004443	3	29	CCL2,CCL5,ADAM17
GO: Biological Process	GO:1903596	regulation of gap junction assembly		8.615e-05	0.3075	0.0005074	0.004443	2	5	ACE2,ACE
GO: Biological Process	GO:0046813	receptor-mediated virion attachment to host cell		8.615e-05	0.3075	0.0005074	0.004443	2	5	ACE2,ICAM1
GO: Biological Process	GO:0050679	positive regulation of epithelial cell proliferation		8.638e-05	0.3083	0.0005079	0.004448	6	245	IL10,CCL2,CCL5,ADAM17,TNF,IL6
GO: Biological Process	GO:0050766	positive regulation of phagocytosis		8.924e-05	0.3185	0.0005239	0.004588	4	79	IFNG,MBL2,CCL2,TNF
GO: Biological Process	GO:0050920	regulation of chemotaxis		9.033e-05	0.3224	0.0005294	0.004636	6	247	DPP4,CCL2,CCL5,ADAM17,IL4,IL6
GO: Biological Process	GO:0002573	myeloid leukocyte differentiation		9.236e-05	0.3296	0.0005404	0.004732	6	248	IFNG,MAPK14,CCL5,TNF,IL4,CEACAM1
GO: Biological Process	GO:0051235	maintenance of location		9.363e-05	0.3342	0.0005457	0.004779	7	361	IL10,CXCL9,TNF,ALB,HSPA5,IL6,CRP
GO: Biological Process	GO:0046824	positive regulation of nucleocytoplasmic transport		9.373e-05	0.3345	0.0005457	0.004779	4	80	IFNG,MAPK14,PTGS2,IL6
GO: Biological Process	GO:0045670	regulation of osteoclast differentiation		9.373e-05	0.3345	0.0005457	0.004779	4	80	IFNG,CCL5,TNF,IL4
GO: Biological Process	GO:0051130	positive regulation of cellular component organization		9.438e-05	0.3368	0.0005486	0.004804	13	1304	IFNG,ACE2,MAPK14,ICAM1,CXCL9,BAK1,ADAM17,TNF,HSPA5,IL4,IL6,CRP,TFR2
GO: Biological Process	GO:0034620	cellular response to unfolded protein		9.663e-05	0.3449	0.0005607	0.004911	5	155	IFNG,ERN1,BAK1,CCL2,HSPA5
GO: Biological Process	GO:0070374	positive regulation of ERK1 and ERK2 cascade		9.866e-05	0.3521	0.0005716	0.005006	6	251	ICAM1,CCL2,CCL5,ADAM17,TNF,IL6
GO: Biological Process	GO:0051384	response to glucocorticoid		9.96e-05	0.3555	0.0005761	0.005045	5	156	IL10,ICAM1,CASP3,TNF,IL6
GO: Biological Process	GO:0050921	positive regulation of chemotaxis		0.0001026	0.3663	0.0005928	0.005191	5	157	CCL2,CCL5,ADAM17,IL4,IL6
GO: Biological Process	GO:0032729	positive regulation of interferon-gamma production		0.0001032	0.3683	0.000595	0.005211	4	82	CD40LG,TNF,IL2,IFNAR1
GO: Biological Process	GO:0030099	myeloid cell differentiation		0.0001037	0.3701	0.000597	0.005228	8	496	IFNG,MAPK14,CASP3,CCL5,TNF,IL4,STAT1,CEACAM1
GO: Biological Process	GO:0006897	endocytosis		0.0001039	0.3709	0.0005972	0.00523	10	793	PIK3CG,MBL2,TMPRSS2,ALB,IL4,CD209,MX1,CRP,CEACAM1,TFR2
GO: Biological Process	GO:0010818	T cell chemotaxis		0.0001053	0.376	0.0006016	0.005268	3	31	PIK3CG,CCL5,ADAM17
GO: Biological Process	GO:0031342	negative regulation of cell killing		0.0001053	0.376	0.0006016	0.005268	3	31	HLA-B,IL4,CEACAM1
GO: Biological Process	GO:0045830	positive regulation of isotype switching		0.0001053	0.376	0.0006016	0.005268	3	31	IFNG,IL2,IL4
GO: Biological Process	GO:1900101	regulation of endoplasmic reticulum unfolded protein response		0.0001053	0.376	0.0006016	0.005268	3	31	ERN1,BAK1,HSPA5
GO: Biological Process	GO:0010212	response to ionizing radiation		0.0001058	0.3774	0.000603	0.00528	5	158	MAPK14,ICAM1,BAK1,CASP3,HSPA5
GO: Biological Process	GO:0031100	animal organ regeneration		0.0001133	0.4045	0.0006442	0.005641	4	84	IL10,BAK1,ACE,IL6
GO: Biological Process	GO:1904589	regulation of protein import		0.0001133	0.4045	0.0006442	0.005641	4	84	IFNG,MAPK14,PTGS2,IL6
GO: Biological Process	GO:0010324	membrane invagination		0.0001152	0.4111	0.0006536	0.005724	10	803	PIK3CG,MBL2,TMPRSS2,ALB,IL4,CD209,MX1,CRP,CEACAM1,TFR2
GO: Biological Process	GO:0070102	interleukin-6-mediated signaling pathway		0.000116	0.414	0.0006561	0.005746	3	32	SOCS3,IL6,STAT1
GO: Biological Process	GO:0036336	dendritic cell migration		0.000116	0.414	0.0006561	0.005746	3	32	NLRP12,PIK3CG,CCL5
GO: Biological Process	GO:0051222	positive regulation of protein transport		0.0001166	0.4163	0.0006587	0.005769	7	374	IFNG,MAPK14,CCL2,TNF,PPIA,PTGS2,IL6
GO: Biological Process	GO:0034765	regulation of ion transmembrane transport		0.0001202	0.4289	0.0006776	0.005934	9	651	IFNG,ACE2,MAPK14,PIK3CG,CXCL9,CCL2,TNF,ACE,IL4
GO: Biological Process	GO:0045944	positive regulation of transcription by RNA polymerase II		0.0001232	0.4399	0.0006938	0.006076	13	1339	IFNG,IL10,MAPK14,DDX58,IRF3,TNF,IL2,ATF2,HSPA5,IL4,IL6,STAT1,TFR2
GO: Biological Process	GO:0043525	positive regulation of neuron apoptotic process		0.0001242	0.4433	0.000698	0.006113	4	86	CASP3,MCL1,TNF,ATF2
GO: Biological Process	GO:0034762	regulation of transmembrane transport		0.0001259	0.4492	0.0007063	0.006185	9	655	IFNG,ACE2,MAPK14,PIK3CG,CXCL9,CCL2,TNF,ACE,IL4
GO: Biological Process	GO:0050802	circadian sleep/wake cycle, sleep		0.0001273	0.4544	0.0007093	0.006211	3	33	ALB,ADA,IL6
GO: Biological Process	GO:0042749	regulation of circadian sleep/wake cycle		0.0001273	0.4544	0.0007093	0.006211	3	33	ALB,ADA,IL6
GO: Biological Process	GO:0045672	positive regulation of osteoclast differentiation		0.0001273	0.4544	0.0007093	0.006211	3	33	IFNG,CCL5,TNF
GO: Biological Process	GO:0000302	response to reactive oxygen species		0.0001274	0.4546	0.0007093	0.006211	6	263	IL10,ERN1,BAK1,CASP3,ADA,IL6
GO: Biological Process	GO:0090276	regulation of peptide hormone secretion		0.0001274	0.4546	0.0007093	0.006211	6	263	IFNG,DPP4,CCL5,TNF,IL6,TFR2
GO: Biological Process	GO:0002314	germinal center B cell differentiation		0.000129	0.4603	0.0007137	0.00625	2	6	ADA,IL6
GO: Biological Process	GO:0002677	negative regulation of chronic inflammatory response		0.000129	0.4603	0.0007137	0.00625	2	6	IL10,IL4
GO: Biological Process	GO:0002733	regulation of myeloid dendritic cell cytokine production		0.000129	0.4603	0.0007137	0.00625	2	6	DDX58,DDX1
GO: Biological Process	GO:0002735	positive regulation of myeloid dendritic cell cytokine production		0.000129	0.4603	0.0007137	0.00625	2	6	DDX58,DDX1
GO: Biological Process	GO:0002791	regulation of peptide secretion		0.0001308	0.4669	0.0007228	0.00633	7	381	IFNG,DPP4,CCL5,TNF,PPIA,IL6,TFR2
GO: Biological Process	GO:2000116	regulation of cysteine-type endopeptidase activity		0.0001355	0.4837	0.0007464	0.006536	6	266	NLRP12,BAK1,TNF,PTGS2,IL6,STAT1
GO: Biological Process	GO:0043406	positive regulation of MAP kinase activity		0.0001355	0.4837	0.0007464	0.006536	6	266	MAPK14,ERN1,PIK3CG,CD40LG,TNF,PPIA
GO: Biological Process	GO:0019229	regulation of vasoconstriction		0.0001358	0.4846	0.0007467	0.006539	4	88	ACE2,ICAM1,ACE,PTGS2
GO: Biological Process	GO:0051223	regulation of protein transport		0.0001364	0.4867	0.0007488	0.006557	9	662	IFNG,DPP4,MAPK14,CCL2,CCL5,TNF,PPIA,PTGS2,IL6
GO: Biological Process	GO:0042742	defense response to bacterium		0.0001373	0.4901	0.0007528	0.006593	7	384	IFNG,IL10,MBL2,ADAM17,TNF,IL6,CRP
GO: Biological Process	GO:0072539	T-helper 17 cell differentiation		0.0001394	0.4974	0.0007593	0.00665	3	34	IL2,IL4,IL6
GO: Biological Process	GO:0045822	negative regulation of heart contraction		0.0001394	0.4974	0.0007593	0.00665	3	34	PIK3CG,TNF,IL2
GO: Biological Process	GO:1903203	regulation of oxidative stress-induced neuron death		0.0001394	0.4974	0.0007593	0.00665	3	34	IL10,MCL1,TNF
GO: Biological Process	GO:1903902	positive regulation of viral life cycle		0.0001394	0.4974	0.0007593	0.00665	3	34	CLEC4G,TMPRSS2,CD209
GO: Biological Process	GO:0044092	negative regulation of molecular function		0.0001472	0.5255	0.000801	0.007015	13	1363	IFNG,IL10,ACE2,NLRP12,FURIN,SOCS3,CASP3,TNF,ACE,PPIA,PTGS2,IL6,CEACAM1
GO: Biological Process	GO:1903201	regulation of oxidative stress-induced cell death		0.0001481	0.5287	0.0008047	0.007047	4	90	IL10,MCL1,TNF,PPIA
GO: Biological Process	GO:0030168	platelet activation		0.0001491	0.5321	0.0008072	0.007069	5	170	PIK3CG,CD40LG,PPIA,IL6,CEACAM1
GO: Biological Process	GO:0002009	morphogenesis of an epithelium		0.0001493	0.5327	0.0008072	0.007069	9	670	IL10,PALS1,SOCS3,CASP3,ADAM17,TNF,IL6,STAT1,CEACAM1
GO: Biological Process	GO:0045786	negative regulation of cell cycle		0.0001493	0.5327	0.0008072	0.007069	9	670	IFNG,IL10,MAPK14,ERN1,CASP3,CCL2,TNF,ATF2,PTGS2
GO: Biological Process	GO:1904951	positive regulation of establishment of protein localization		0.0001511	0.5392	0.0008158	0.007144	7	390	IFNG,MAPK14,CCL2,TNF,PPIA,PTGS2,IL6
GO: Biological Process	GO:0039528	cytoplasmic pattern recognition receptor signaling pathway in response to virus		0.0001521	0.5428	0.00082	0.007181	3	35	IFIH1,DDX58,IRF3
GO: Biological Process	GO:0001910	regulation of leukocyte mediated cytotoxicity		0.0001546	0.5518	0.0008322	0.007288	4	91	HLA-B,ICAM1,CCL2,CEACAM1
GO: Biological Process	GO:0000187	activation of MAPK activity		0.0001618	0.5774	0.0008696	0.007616	5	173	MAPK14,ERN1,CD40LG,TNF,PPIA
GO: Biological Process	GO:0001782	B cell homeostasis		0.0001656	0.5909	0.0008847	0.007747	3	36	BAK1,CASP3,ADA
GO: Biological Process	GO:0022410	circadian sleep/wake cycle process		0.0001656	0.5909	0.0008847	0.007747	3	36	ALB,ADA,IL6
GO: Biological Process	GO:1903523	negative regulation of blood circulation		0.0001656	0.5909	0.0008847	0.007747	3	36	PIK3CG,TNF,IL2
GO: Biological Process	GO:0016486	peptide hormone processing		0.0001656	0.5909	0.0008847	0.007747	3	36	ACE2,FURIN,ACE
GO: Biological Process	GO:0031960	response to corticosteroid		0.0001662	0.5932	0.0008867	0.007765	5	174	IL10,ICAM1,CASP3,TNF,IL6
GO: Biological Process	GO:0055080	cation homeostasis		0.0001664	0.5941	0.0008867	0.007765	10	840	IFNG,ANPEP,PIK3CG,CXCL9,BAK1,CCL2,CCL5,ACE,IL2,TFR2
GO: Biological Process	GO:0045055	regulated exocytosis		0.0001747	0.6234	0.000929	0.008136	10	845	MAPK14,ANPEP,HLA-B,HLA-C,PIK3CG,ALB,PPIA,IL4,CEACAM1,FGL2
GO: Biological Process	GO:0035967	cellular response to topologically incorrect protein		0.0001753	0.6256	0.000931	0.008153	5	176	IFNG,ERN1,BAK1,CCL2,HSPA5
GO: Biological Process	GO:0036475	neuron death in response to oxidative stress		0.0001798	0.6417	0.0009446	0.008272	3	37	IL10,MCL1,TNF
GO: Biological Process	GO:0140448	signaling receptor ligand precursor processing		0.0001798	0.6417	0.0009446	0.008272	3	37	ACE2,FURIN,ACE
GO: Biological Process	GO:0002372	myeloid dendritic cell cytokine production		0.0001802	0.6432	0.0009446	0.008272	2	7	DDX58,DDX1
GO: Biological Process	GO:0001554	luteolysis		0.0001802	0.6432	0.0009446	0.008272	2	7	CASP3,HSPA5
GO: Biological Process	GO:1901857	positive regulation of cellular respiration		0.0001802	0.6432	0.0009446	0.008272	2	7	IFNG,IL4
GO: Biological Process	GO:0009597	detection of virus		0.0001802	0.6432	0.0009446	0.008272	2	7	IFIH1,DDX58
GO: Biological Process	GO:0060558	regulation of calcidiol 1-monooxygenase activity		0.0001802	0.6432	0.0009446	0.008272	2	7	IFNG,TNF
GO: Biological Process	GO:0060556	regulation of vitamin D biosynthetic process		0.0001802	0.6432	0.0009446	0.008272	2	7	IFNG,TNF
GO: Biological Process	GO:0060664	epithelial cell proliferation involved in salivary gland morphogenesis		0.0001802	0.6432	0.0009446	0.008272	2	7	TNF,IL6
GO: Biological Process	GO:0043523	regulation of neuron apoptotic process		0.0001825	0.6515	0.0009552	0.008365	6	281	IL10,CASP3,MCL1,CCL2,TNF,ATF2
GO: Biological Process	GO:0071560	cellular response to transforming growth factor beta stimulus		0.0001861	0.6641	0.0009709	0.008503	6	282	PALS1,FURIN,CCL2,ADAM17,HSPA5,IL4
GO: Biological Process	GO:0008016	regulation of heart contraction		0.0001861	0.6641	0.0009709	0.008503	6	282	IFNG,ACE2,PIK3CG,TNF,ADA,IL2
GO: Biological Process	GO:0070201	regulation of establishment of protein localization		0.0001881	0.6712	0.0009798	0.008581	9	691	IFNG,DPP4,MAPK14,CCL2,CCL5,TNF,PPIA,PTGS2,IL6
GO: Biological Process	GO:0098771	inorganic ion homeostasis		0.0001885	0.6729	0.0009808	0.00859	10	853	IFNG,ANPEP,PIK3CG,CXCL9,BAK1,CCL2,CCL5,ACE,IL2,TFR2
GO: Biological Process	GO:0050672	negative regulation of lymphocyte proliferation		0.00019	0.6783	0.0009873	0.008646	4	96	IL10,CLEC4G,CASP3,IL2
GO: Biological Process	GO:0062013	positive regulation of small molecule metabolic process		0.0001946	0.6946	0.001008	0.008824	5	180	IFNG,GPT,TNF,IL4,PTGS2
GO: Biological Process	GO:0001659	temperature homeostasis		0.0001946	0.6946	0.001008	0.008824	5	180	CCL5,ADAM17,TNF,IL4,PTGS2
GO: Biological Process	GO:2000352	negative regulation of endothelial cell apoptotic process		0.0001948	0.6953	0.001008	0.008824	3	38	IL10,ICAM1,IL4
GO: Biological Process	GO:0043367	CD4-positive, alpha-beta T cell differentiation		0.0002057	0.7343	0.00106	0.009279	4	98	IFNG,IL2,IL4,IL6
GO: Biological Process	GO:0045026	plasma membrane fusion		0.0002057	0.7343	0.00106	0.009279	4	98	MAPK14,CXCL9,IL4,STAT1
GO: Biological Process	GO:0006970	response to osmotic stress		0.0002057	0.7343	0.00106	0.009279	4	98	CASP3,TNF,ATF2,PTGS2
GO: Biological Process	GO:0046631	alpha-beta T cell activation		0.0002102	0.7501	0.001081	0.009465	5	183	IFNG,ADA,IL2,IL4,IL6
GO: Biological Process	GO:0071559	response to transforming growth factor beta		0.0002124	0.7581	0.001091	0.009553	6	289	PALS1,FURIN,CCL2,ADAM17,HSPA5,IL4
GO: Biological Process	GO:0042982	amyloid precursor protein metabolic process		0.0002139	0.7635	0.001095	0.009593	4	99	IFNG,CASP3,ADAM17,TNF
GO: Biological Process	GO:0034109	homotypic cell-cell adhesion		0.0002139	0.7635	0.001095	0.009593	4	99	PIK3CG,CCL5,PPIA,CEACAM1
GO: Biological Process	GO:0034250	positive regulation of cellular amide metabolic process		0.0002155	0.7693	0.001102	0.009652	5	184	IFNG,CASP3,CCL5,TNF,IL6
GO: Biological Process	GO:0006919	activation of cysteine-type endopeptidase activity involved in apoptotic process		0.0002224	0.7936	0.001135	0.009942	4	100	NLRP12,BAK1,TNF,STAT1
GO: Biological Process	GO:0006956	complement activation		0.0002266	0.8088	0.001152	0.01009	5	186	IL10,MBL2,IL4,CRP,MASP2
GO: Biological Process	GO:1904994	regulation of leukocyte adhesion to vascular endothelial cell		0.0002272	0.8109	0.001152	0.01009	3	40	ICAM1,TNF,IL6
GO: Biological Process	GO:0097242	amyloid-beta clearance		0.0002272	0.8109	0.001152	0.01009	3	40	IFNG,TNF,IL4
GO: Biological Process	GO:0072538	T-helper 17 type immune response		0.0002272	0.8109	0.001152	0.01009	3	40	IL2,IL4,IL6
GO: Biological Process	GO:0042745	circadian sleep/wake cycle		0.0002272	0.8109	0.001152	0.01009	3	40	ALB,ADA,IL6
GO: Biological Process	GO:0030001	metal ion transport		0.0002293	0.8184	0.001161	0.01017	8	557	PIK3CG,ICAM1,CXCL9,BAK1,CCL2,CCL5,ACE,PTGS2
GO: Biological Process	GO:0001890	placenta development		0.0002323	0.8292	0.001174	0.01028	5	187	IL10,MAPK14,SOCS3,ADA,PTGS2
GO: Biological Process	GO:0071417	cellular response to organonitrogen compound		0.0002325	0.8299	0.001174	0.01028	9	711	PIK3CG,ICAM1,GPT,SOCS3,CASP3,TNF,HSPA5,STAT1,CEACAM1
GO: Biological Process	GO:0051051	negative regulation of transport		0.0002349	0.8385	0.001184	0.01037	8	559	ANPEP,ICAM1,TNF,ACE,ADA,PTGS2,IL6,CEACAM1
GO: Biological Process	GO:0002317	plasma cell differentiation		0.0002398	0.856	0.001203	0.01053	2	8	IL10,IL2
GO: Biological Process	GO:0002486	antigen processing and presentation of endogenous peptide antigen via MHC class I via ER pathway, TAP-independent		0.0002398	0.856	0.001203	0.01053	2	8	HLA-B,HLA-C
GO: Biological Process	GO:0008627	intrinsic apoptotic signaling pathway in response to osmotic stress		0.0002398	0.856	0.001203	0.01053	2	8	CASP3,PTGS2
GO: Biological Process	GO:0051702	biological process involved in interaction with symbiont		0.0002399	0.8562	0.001203	0.01053	4	102	IFNG,MBL2,CCL5,CRP
GO: Biological Process	GO:0051254	positive regulation of RNA metabolic process		0.0002435	0.869	0.001219	0.01067	15	1844	IFNG,IL10,MAPK14,ERN1,DDX58,IRF3,TNF,IL2,ATF2,HSPA5,IL4,IL6,STAT1,TFR2,IFNAR1
GO: Biological Process	GO:0050680	negative regulation of epithelial cell proliferation		0.0002441	0.871	0.00122	0.01068	5	189	CCL2,TNF,ATF2,STAT1,CEACAM1
GO: Biological Process	GO:0032733	positive regulation of interleukin-10 production		0.0002446	0.873	0.00122	0.01069	3	41	CD40LG,IL4,IL6
GO: Biological Process	GO:2001233	regulation of apoptotic signaling pathway		0.0002448	0.8737	0.00122	0.01069	7	422	ICAM1,MCL1,TNF,PPIA,IL4,PTGS2,HELLS
GO: Biological Process	GO:0010634	positive regulation of epithelial cell migration		0.0002501	0.8926	0.001245	0.0109	5	190	IFNG,MAPK14,PIK3CG,ADAM17,PTGS2
GO: Biological Process	GO:0006900	vesicle budding from membrane		0.0002514	0.8971	0.001249	0.01094	10	884	PIK3CG,MBL2,TMPRSS2,ALB,IL4,CD209,MX1,CRP,CEACAM1,TFR2
GO: Biological Process	GO:1903530	regulation of secretion by cell		0.0002526	0.9015	0.001254	0.01098	9	719	IFNG,DPP4,CCL5,TNF,PPIA,IL4,IL6,CEACAM1,TFR2
GO: Biological Process	GO:1903034	regulation of response to wounding		0.0002562	0.9145	0.00127	0.01112	5	191	IL10,CCL2,ADAM17,TNF,CEACAM1
GO: Biological Process	GO:0042092	type 2 immune response		0.0002629	0.9382	0.001299	0.01138	3	42	IL10,IL4,IL6
GO: Biological Process	GO:0070229	negative regulation of lymphocyte apoptotic process		0.0002629	0.9382	0.001299	0.01138	3	42	CCL5,ADA,IL2
GO: Biological Process	GO:1900407	regulation of cellular response to oxidative stress		0.0002681	0.9568	0.001323	0.01159	4	105	IL10,MCL1,TNF,PPIA
GO: Biological Process	GO:0051403	stress-activated MAPK cascade		0.0002691	0.9604	0.001327	0.01162	6	302	MAPK14,ERN1,SH2D3A,CD40LG,TNF,PPIA
GO: Biological Process	GO:0006986	response to unfolded protein		0.0002753	0.9827	0.001355	0.01187	5	194	IFNG,ERN1,BAK1,CCL2,HSPA5
GO: Biological Process	GO:1900182	positive regulation of protein localization to nucleus		0.000278	0.9921	0.001367	0.01197	4	106	IFNG,MAPK14,PTGS2,IL6
GO: Biological Process	GO:0071634	regulation of transforming growth factor beta production		0.000282	1	0.001384	0.01212	3	43	FURIN,ATF2,PTGS2
GO: Biological Process	GO:0050801	ion homeostasis		0.0002825	1	0.001385	0.01213	10	897	IFNG,ANPEP,PIK3CG,CXCL9,BAK1,CCL2,CCL5,ACE,IL2,TFR2
GO: Biological Process	GO:0002532	production of molecular mediator involved in inflammatory response		0.0002881	1	0.001411	0.01235	4	107	MAPK14,ADAM17,TNF,IL6
GO: Biological Process	GO:0001936	regulation of endothelial cell proliferation		0.0002955	1	0.001443	0.01264	5	197	IL10,CCL2,ADAM17,TNF,STAT1
GO: Biological Process	GO:0009894	regulation of catabolic process		0.0002956	1	0.001443	0.01264	11	1080	IFNG,IL10,MAPK14,ERN1,PIK3CG,FURIN,CASP3,MCL1,TNF,IL4,IL6
GO: Biological Process	GO:0032660	regulation of interleukin-17 production		0.000302	1	0.001472	0.01289	3	44	IFNG,IL2,IL6
GO: Biological Process	GO:0035814	negative regulation of renal sodium excretion		0.0003078	1	0.001488	0.01304	2	9	ANPEP,ACE
GO: Biological Process	GO:1904783	positive regulation of NMDA glutamate receptor activity		0.0003078	1	0.001488	0.01304	2	9	IFNG,CCL2
GO: Biological Process	GO:2000501	regulation of natural killer cell chemotaxis		0.0003078	1	0.001488	0.01304	2	9	CCL2,CCL5
GO: Biological Process	GO:0002732	positive regulation of dendritic cell cytokine production		0.0003078	1	0.001488	0.01304	2	9	DDX58,DDX1
GO: Biological Process	GO:0002480	antigen processing and presentation of exogenous peptide antigen via MHC class I, TAP-independent		0.0003078	1	0.001488	0.01304	2	9	HLA-B,HLA-C
GO: Biological Process	GO:0002484	antigen processing and presentation of endogenous peptide antigen via MHC class I via ER pathway		0.0003078	1	0.001488	0.01304	2	9	HLA-B,HLA-C
GO: Biological Process	GO:0050764	regulation of phagocytosis		0.0003202	1	0.001545	0.01353	4	110	IFNG,MBL2,CCL2,TNF
GO: Biological Process	GO:0032868	response to insulin		0.0003203	1	0.001545	0.01353	6	312	IL10,ICAM1,GPT,SOCS3,STAT1,CEACAM1
GO: Biological Process	GO:0071604	transforming growth factor beta production		0.0003229	1	0.001551	0.01358	3	45	FURIN,ATF2,PTGS2
GO: Biological Process	GO:0060251	regulation of glial cell proliferation		0.0003229	1	0.001551	0.01358	3	45	IFNG,TNF,IL6
GO: Biological Process	GO:0032735	positive regulation of interleukin-12 production		0.0003229	1	0.001551	0.01358	3	45	IFNG,MAPK14,CD40LG
GO: Biological Process	GO:0030072	peptide hormone secretion		0.0003258	1	0.001561	0.01367	6	313	IFNG,DPP4,CCL5,TNF,IL6,TFR2
GO: Biological Process	GO:0034976	response to endoplasmic reticulum stress		0.0003258	1	0.001561	0.01367	6	313	IFNG,ERN1,BAK1,CASP3,CCL2,HSPA5
GO: Biological Process	GO:0002832	negative regulation of response to biotic stimulus		0.0003315	1	0.001586	0.01389	4	111	HLA-B,IRF3,CEACAM1,FGL2
GO: Biological Process	GO:0051817	modulation of process of other organism involved in symbiotic interaction		0.000343	1	0.001636	0.01433	4	112	IFNG,CCL5,CD209,CRP
GO: Biological Process	GO:2001243	negative regulation of intrinsic apoptotic signaling pathway		0.000343	1	0.001636	0.01433	4	112	MCL1,PPIA,PTGS2,HELLS
GO: Biological Process	GO:0030431	sleep		0.0003447	1	0.001638	0.01434	3	46	ALB,ADA,IL6
GO: Biological Process	GO:0014002	astrocyte development		0.0003447	1	0.001638	0.01434	3	46	IFNG,TNF,IL6
GO: Biological Process	GO:0045622	regulation of T-helper cell differentiation		0.0003447	1	0.001638	0.01434	3	46	IL2,IL4,IL6
GO: Biological Process	GO:0051093	negative regulation of developmental process		0.0003459	1	0.001641	0.01437	11	1100	IFNG,CCL2,TNF,IL2,ATF2,IL4,IL6,STAT1,CRP,CEACAM1,FGL2
GO: Biological Process	GO:0090316	positive regulation of intracellular protein transport		0.000347	1	0.001645	0.0144	5	204	IFNG,MAPK14,CCL2,PTGS2,IL6
GO: Biological Process	GO:0031098	stress-activated protein kinase signaling cascade		0.0003545	1	0.001677	0.01469	6	318	MAPK14,ERN1,SH2D3A,CD40LG,TNF,PPIA
GO: Biological Process	GO:0000018	regulation of DNA recombination		0.0003548	1	0.001677	0.01469	4	113	IFNG,IL10,IL2,IL4
GO: Biological Process	GO:0035722	interleukin-12-mediated signaling pathway		0.0003674	1	0.001734	0.01519	3	47	IFNG,IL10,PPIA
GO: Biological Process	GO:0036473	cell death in response to oxidative stress		0.0003793	1	0.001786	0.01564	4	115	IL10,MCL1,TNF,PPIA
GO: Biological Process	GO:1902882	regulation of response to oxidative stress		0.0003793	1	0.001786	0.01564	4	115	IL10,MCL1,TNF,PPIA
GO: Biological Process	GO:0002291	T cell activation via T cell receptor contact with antigen bound to MHC molecule on antigen presenting cell		0.000384	1	0.001799	0.01575	2	10	ICAM1,FGL2
GO: Biological Process	GO:0039530	MDA-5 signaling pathway		0.000384	1	0.001799	0.01575	2	10	IFIH1,IRF3
GO: Biological Process	GO:0042368	vitamin D biosynthetic process		0.000384	1	0.001799	0.01575	2	10	IFNG,TNF
GO: Biological Process	GO:1903223	positive regulation of oxidative stress-induced neuron death		0.000384	1	0.001799	0.01575	2	10	MCL1,TNF
GO: Biological Process	GO:1904037	positive regulation of epithelial cell apoptotic process		0.0003911	1	0.001829	0.01602	3	48	CD40LG,CCL2,IL6
GO: Biological Process	GO:0072376	protein activation cascade		0.000405	1	0.001892	0.01657	5	211	IL10,MBL2,IL4,CRP,MASP2
GO: Biological Process	GO:0071349	cellular response to interleukin-12		0.0004157	1	0.001937	0.01696	3	49	IFNG,IL10,PPIA
GO: Biological Process	GO:1902003	regulation of amyloid-beta formation		0.0004157	1	0.001937	0.01696	3	49	IFNG,CASP3,TNF
GO: Biological Process	GO:0052548	regulation of endopeptidase activity		0.0004172	1	0.001942	0.017	7	461	NLRP12,FURIN,BAK1,TNF,PTGS2,IL6,STAT1
GO: Biological Process	GO:0055082	cellular chemical homeostasis		0.0004308	1	0.002002	0.01753	10	946	IFNG,ERN1,PIK3CG,ICAM1,CXCL9,BAK1,CCL2,CCL5,IL2,TFR2
GO: Biological Process	GO:0007520	myoblast fusion		0.0004413	1	0.002045	0.01791	3	50	MAPK14,CXCL9,IL4
GO: Biological Process	GO:0032620	interleukin-17 production		0.0004413	1	0.002045	0.01791	3	50	IFNG,IL2,IL6
GO: Biological Process	GO:0045596	negative regulation of cell differentiation		0.0004418	1	0.002045	0.01791	9	776	IFNG,TNF,IL2,IL4,IL6,STAT1,CRP,CEACAM1,FGL2
GO: Biological Process	GO:2001237	negative regulation of extrinsic apoptotic signaling pathway		0.0004457	1	0.002059	0.01803	4	120	ICAM1,MCL1,TNF,IL4
GO: Biological Process	GO:0080135	regulation of cellular response to stress		0.0004459	1	0.002059	0.01803	9	777	IL10,ERN1,BAK1,MCL1,ADAM17,TNF,PPIA,HSPA5,PTGS2
GO: Biological Process	GO:0050796	regulation of insulin secretion		0.0004507	1	0.002078	0.0182	5	216	IFNG,DPP4,CCL5,TNF,IL6
GO: Biological Process	GO:0046883	regulation of hormone secretion		0.0004527	1	0.002085	0.01826	6	333	IFNG,DPP4,CCL5,TNF,IL6,TFR2
GO: Biological Process	GO:0035710	CD4-positive, alpha-beta T cell activation		0.0004599	1	0.002114	0.01851	4	121	IFNG,IL2,IL4,IL6
GO: Biological Process	GO:0035966	response to topologically incorrect protein		0.0004603	1	0.002114	0.01851	5	217	IFNG,ERN1,BAK1,CCL2,HSPA5
GO: Biological Process	GO:0060429	epithelium development		0.0004617	1	0.002118	0.01855	13	1532	IFNG,IL10,PALS1,FURIN,ICAM1,SOCS3,CASP3,ADAM17,TNF,PTGS2,IL6,STAT1,CEACAM1
GO: Biological Process	GO:0002686	negative regulation of leukocyte migration		0.0004679	1	0.002127	0.01863	3	51	DPP4,CCL2,ADA
GO: Biological Process	GO:0045911	positive regulation of DNA recombination		0.0004679	1	0.002127	0.01863	3	51	IFNG,IL2,IL4
GO: Biological Process	GO:0070671	response to interleukin-12		0.0004679	1	0.002127	0.01863	3	51	IFNG,IL10,PPIA
GO: Biological Process	GO:1901142	insulin metabolic process		0.0004684	1	0.002127	0.01863	2	11	ERN1,CEACAM1
GO: Biological Process	GO:1903659	regulation of complement-dependent cytotoxicity		0.0004684	1	0.002127	0.01863	2	11	IL10,IL4
GO: Biological Process	GO:0002016	regulation of blood volume by renin-angiotensin		0.0004684	1	0.002127	0.01863	2	11	ACE2,ACE
GO: Biological Process	GO:2000320	negative regulation of T-helper 17 cell differentiation		0.0004684	1	0.002127	0.01863	2	11	IL2,IL4
GO: Biological Process	GO:1900222	negative regulation of amyloid-beta clearance		0.0004684	1	0.002127	0.01863	2	11	IFNG,TNF
GO: Biological Process	GO:1903508	positive regulation of nucleic acid-templated transcription		0.0004706	1	0.002131	0.01867	14	1744	IFNG,IL10,MAPK14,DDX58,IRF3,TNF,IL2,ATF2,HSPA5,IL4,IL6,STAT1,TFR2,IFNAR1
GO: Biological Process	GO:0045893	positive regulation of transcription, DNA-templated		0.0004706	1	0.002131	0.01867	14	1744	IFNG,IL10,MAPK14,DDX58,IRF3,TNF,IL2,ATF2,HSPA5,IL4,IL6,STAT1,TFR2,IFNAR1
GO: Biological Process	GO:1902680	positive regulation of RNA biosynthetic process		0.0004733	1	0.002141	0.01875	14	1745	IFNG,IL10,MAPK14,DDX58,IRF3,TNF,IL2,ATF2,HSPA5,IL4,IL6,STAT1,TFR2,IFNAR1
GO: Biological Process	GO:0008217	regulation of blood pressure		0.00049	1	0.002214	0.01939	5	220	ACE2,ANPEP,TNF,ACE,PTGS2
GO: Biological Process	GO:1904707	positive regulation of vascular associated smooth muscle cell proliferation		0.0004955	1	0.002227	0.01951	3	52	IL10,ERN1,TNF
GO: Biological Process	GO:0097028	dendritic cell differentiation		0.0004955	1	0.002227	0.01951	3	52	HLA-B,CD40LG,IL4
GO: Biological Process	GO:0046006	regulation of activated T cell proliferation		0.0004955	1	0.002227	0.01951	3	52	CASP3,IL2,IL4
GO: Biological Process	GO:0045581	negative regulation of T cell differentiation		0.0004955	1	0.002227	0.01951	3	52	IL2,IL4,FGL2
GO: Biological Process	GO:1903829	positive regulation of cellular protein localization		0.0004974	1	0.00223	0.01953	6	339	IFNG,MAPK14,CCL2,TNF,PTGS2,IL6
GO: Biological Process	GO:0050708	regulation of protein secretion		0.0004974	1	0.00223	0.01953	6	339	IFNG,DPP4,CCL5,TNF,PPIA,IL6
GO: Biological Process	GO:0043086	negative regulation of catalytic activity		0.0005201	1	0.002328	0.02038	10	969	IFNG,NLRP12,FURIN,SOCS3,CASP3,TNF,PPIA,PTGS2,IL6,CEACAM1
GO: Biological Process	GO:0034599	cellular response to oxidative stress		0.000521	1	0.002328	0.02038	6	342	IL10,ERN1,MCL1,TNF,PPIA,IL6
GO: Biological Process	GO:0048771	tissue remodeling		0.0005211	1	0.002328	0.02038	5	223	BAK1,ACE,IL2,IL6,CEACAM1
GO: Biological Process	GO:0045933	positive regulation of muscle contraction		0.0005241	1	0.002338	0.02048	3	53	ACE2,ADA,PTGS2
GO: Biological Process	GO:0007179	transforming growth factor beta receptor signaling pathway		0.0005318	1	0.002369	0.02075	5	224	PALS1,FURIN,CCL2,ADAM17,HSPA5
GO: Biological Process	GO:0030162	regulation of proteolysis		0.0005359	1	0.002385	0.02088	9	797	IFNG,IL10,NLRP12,FURIN,BAK1,TNF,PTGS2,IL6,STAT1
GO: Biological Process	GO:0009895	negative regulation of catabolic process		0.0005373	1	0.002388	0.02091	6	344	IL10,MAPK14,PIK3CG,FURIN,MCL1,TNF
GO: Biological Process	GO:0006518	peptide metabolic process		0.0005458	1	0.002423	0.02122	10	975	IFNG,ACE2,ANPEP,FURIN,CASP3,CCL5,TNF,ACE,IL6,DDX1
GO: Biological Process	GO:0002707	negative regulation of lymphocyte mediated immunity		0.0005538	1	0.002455	0.0215	3	54	HLA-B,CLEC4G,CEACAM1
GO: Biological Process	GO:0031642	negative regulation of myelination		0.000561	1	0.002472	0.02165	2	12	IFNG,TNF
GO: Biological Process	GO:0001781	neutrophil apoptotic process		0.000561	1	0.002472	0.02165	2	12	IFNG,IL6
GO: Biological Process	GO:0001867	complement activation, lectin pathway		0.000561	1	0.002472	0.02165	2	12	MBL2,MASP2
GO: Biological Process	GO:0002003	angiotensin maturation		0.000561	1	0.002472	0.02165	2	12	ACE2,ACE
GO: Biological Process	GO:2000317	negative regulation of T-helper 17 type immune response		0.000561	1	0.002472	0.02165	2	12	IL2,IL4
GO: Biological Process	GO:0010506	regulation of autophagy		0.0005624	1	0.002475	0.02167	6	347	IFNG,IL10,ERN1,CASP3,MCL1,IL4
GO: Biological Process	GO:0051054	positive regulation of DNA metabolic process		0.0005649	1	0.002483	0.02174	5	227	IFNG,TNF,IL2,IL4,IL6
GO: Biological Process	GO:0043279	response to alkaloid		0.0005856	1	0.002571	0.02251	4	129	ICAM1,CASP3,ADA,HSPA5
GO: Biological Process	GO:0052547	regulation of peptidase activity		0.0006072	1	0.002659	0.02328	7	491	NLRP12,FURIN,BAK1,TNF,PTGS2,IL6,STAT1
GO: Biological Process	GO:0043312	neutrophil degranulation		0.0006072	1	0.002659	0.02328	7	491	MAPK14,ANPEP,HLA-B,HLA-C,PPIA,CEACAM1,FGL2
GO: Biological Process	GO:0043405	regulation of MAP kinase activity		0.0006337	1	0.002772	0.02427	6	355	MAPK14,ERN1,PIK3CG,CD40LG,TNF,PPIA
GO: Biological Process	GO:0002283	neutrophil activation involved in immune response		0.0006446	1	0.002816	0.02466	7	496	MAPK14,ANPEP,HLA-B,HLA-C,PPIA,CEACAM1,FGL2
GO: Biological Process	GO:0032692	negative regulation of interleukin-1 production		0.0006492	1	0.002825	0.02474	3	57	IL10,NLRP12,CEACAM1
GO: Biological Process	GO:0002762	negative regulation of myeloid leukocyte differentiation		0.0006492	1	0.002825	0.02474	3	57	IFNG,IL4,CEACAM1
GO: Biological Process	GO:0010883	regulation of lipid storage		0.0006492	1	0.002825	0.02474	3	57	TNF,IL6,CRP
GO: Biological Process	GO:0002790	peptide secretion		0.0006523	1	0.002836	0.02483	7	497	IFNG,DPP4,CCL5,TNF,PPIA,IL6,TFR2
GO: Biological Process	GO:0001909	leukocyte mediated cytotoxicity		0.0006568	1	0.002849	0.02495	4	133	HLA-B,ICAM1,CCL2,CEACAM1
GO: Biological Process	GO:0002002	regulation of angiotensin levels in blood		0.0006618	1	0.002849	0.02495	2	13	ACE2,ACE
GO: Biological Process	GO:0097278	complement-dependent cytotoxicity		0.0006618	1	0.002849	0.02495	2	13	IL10,IL4
GO: Biological Process	GO:2000343	positive regulation of chemokine (C-X-C motif) ligand 2 production		0.0006618	1	0.002849	0.02495	2	13	CCL5,TNF
GO: Biological Process	GO:0060670	branching involved in labyrinthine layer morphogenesis		0.0006618	1	0.002849	0.02495	2	13	IL10,SOCS3
GO: Biological Process	GO:1900103	positive regulation of endoplasmic reticulum unfolded protein response		0.0006618	1	0.002849	0.02495	2	13	ERN1,BAK1
GO: Biological Process	GO:0071888	macrophage apoptotic process		0.0006618	1	0.002849	0.02495	2	13	IRF3,CCL5
GO: Biological Process	GO:0030656	regulation of vitamin metabolic process		0.0006618	1	0.002849	0.02495	2	13	IFNG,TNF
GO: Biological Process	GO:0021782	glial cell development		0.0006755	1	0.002901	0.02541	4	134	IFNG,PALS1,TNF,IL6
GO: Biological Process	GO:0046822	regulation of nucleocytoplasmic transport		0.0006755	1	0.002901	0.02541	4	134	IFNG,MAPK14,PTGS2,IL6
GO: Biological Process	GO:0046638	positive regulation of alpha-beta T cell differentiation		0.0006831	1	0.002923	0.0256	3	58	IFNG,ADA,IL6
GO: Biological Process	GO:1902991	regulation of amyloid precursor protein catabolic process		0.0006831	1	0.002923	0.0256	3	58	IFNG,CASP3,TNF
GO: Biological Process	GO:0034205	amyloid-beta formation		0.0006831	1	0.002923	0.0256	3	58	IFNG,CASP3,TNF
GO: Biological Process	GO:0062012	regulation of small molecule metabolic process		0.0007001	1	0.002992	0.02621	7	503	IFNG,GPT,TNF,IL4,PTGS2,IL6,CEACAM1
GO: Biological Process	GO:0035821	modulation of process of other organism		0.0007141	1	0.003049	0.0267	4	136	IFNG,CCL5,CD209,CRP
GO: Biological Process	GO:0061756	leukocyte adhesion to vascular endothelial cell		0.0007182	1	0.003062	0.02682	3	59	ICAM1,TNF,IL6
GO: Biological Process	GO:0104004	cellular response to environmental stimulus		0.0007326	1	0.003116	0.02729	6	365	MAPK14,POLD1,BAK1,CASP3,HSPA5,PTGS2
GO: Biological Process	GO:0071214	cellular response to abiotic stimulus		0.0007326	1	0.003116	0.02729	6	365	MAPK14,POLD1,BAK1,CASP3,HSPA5,PTGS2
GO: Biological Process	GO:0032757	positive regulation of interleukin-8 production		0.0007544	1	0.003205	0.02807	3	60	DDX58,TNF,IL6
GO: Biological Process	GO:0006875	cellular metal ion homeostasis		0.0007587	1	0.00322	0.0282	8	667	IFNG,PIK3CG,CXCL9,BAK1,CCL2,CCL5,IL2,TFR2
GO: Biological Process	GO:1902532	negative regulation of intracellular signal transduction		0.0007661	1	0.003247	0.02844	8	668	ACE2,NLRP12,MAPK14,MCL1,PPIA,PTGS2,STAT1,HELLS
GO: Biological Process	GO:0042362	fat-soluble vitamin biosynthetic process		0.0007706	1	0.003255	0.0285	2	14	IFNG,TNF
GO: Biological Process	GO:0008228	opsonization		0.0007706	1	0.003255	0.0285	2	14	MBL2,CRP
GO: Biological Process	GO:0016264	gap junction assembly		0.0007706	1	0.003255	0.0285	2	14	ACE2,ACE
GO: Biological Process	GO:0017015	regulation of transforming growth factor beta receptor signaling pathway		0.0007748	1	0.003269	0.02863	4	139	PALS1,FURIN,ADAM17,HSPA5
GO: Biological Process	GO:1904036	negative regulation of epithelial cell apoptotic process		0.0007918	1	0.003332	0.02918	3	61	IL10,ICAM1,IL4
GO: Biological Process	GO:0045661	regulation of myoblast differentiation		0.0007918	1	0.003332	0.02918	3	61	MAPK14,CXCL9,TNF
GO: Biological Process	GO:0014066	regulation of phosphatidylinositol 3-kinase signaling		0.0007959	1	0.003346	0.0293	4	140	PIK3CG,CCL5,TNF,CEACAM1
GO: Biological Process	GO:0030336	negative regulation of cell migration		0.0007974	1	0.003348	0.02932	6	371	DPP4,IFITM1,CCL2,TNF,ADA,IL4
GO: Biological Process	GO:0032388	positive regulation of intracellular transport		0.0008116	1	0.003404	0.02981	5	246	IFNG,MAPK14,CCL2,PTGS2,IL6
GO: Biological Process	GO:1903959	regulation of anion transmembrane transport		0.0008173	1	0.003424	0.02998	4	141	ACE2,MAPK14,TNF,ACE
GO: Biological Process	GO:0010574	regulation of vascular endothelial growth factor production		0.0008303	1	0.00347	0.03039	3	62	CCL2,PTGS2,IL6
GO: Biological Process	GO:0002720	positive regulation of cytokine production involved in immune response		0.0008303	1	0.00347	0.03039	3	62	DDX58,IL6,DDX1
GO: Biological Process	GO:0010595	positive regulation of endothelial cell migration		0.0008391	1	0.003503	0.03068	4	142	MAPK14,PIK3CG,ADAM17,PTGS2
GO: Biological Process	GO:0050798	activated T cell proliferation		0.00087	1	0.003615	0.03165	3	63	CASP3,IL2,IL4
GO: Biological Process	GO:2000107	negative regulation of leukocyte apoptotic process		0.00087	1	0.003615	0.03165	3	63	CCL5,ADA,IL2
GO: Biological Process	GO:0061098	positive regulation of protein tyrosine kinase activity		0.00087	1	0.003615	0.03165	3	63	CCL5,ADAM17,ACE
GO: Biological Process	GO:0001974	blood vessel remodeling		0.00087	1	0.003615	0.03165	3	63	BAK1,ACE,CEACAM1
GO: Biological Process	GO:0001101	response to acid chemical		0.0008841	1	0.003662	0.03207	4	144	ICAM1,CASP3,TNF,ATF2
GO: Biological Process	GO:1903894	regulation of IRE1-mediated unfolded protein response		0.0008875	1	0.003662	0.03207	2	15	BAK1,HSPA5
GO: Biological Process	GO:0002903	negative regulation of B cell apoptotic process		0.0008875	1	0.003662	0.03207	2	15	ADA,IL2
GO: Biological Process	GO:0033212	iron import into cell		0.0008875	1	0.003662	0.03207	2	15	IFNG,TFR2
GO: Biological Process	GO:0002730	regulation of dendritic cell cytokine production		0.0008875	1	0.003662	0.03207	2	15	DDX58,DDX1
GO: Biological Process	GO:0071838	cell proliferation in bone marrow		0.0008875	1	0.003662	0.03207	2	15	ACE,IL6
GO: Biological Process	GO:0014009	glial cell proliferation		0.0009108	1	0.003741	0.03276	3	64	IFNG,TNF,IL6
GO: Biological Process	GO:0070231	T cell apoptotic process		0.0009108	1	0.003741	0.03276	3	64	BAK1,CCL5,ADA
GO: Biological Process	GO:0031294	lymphocyte costimulation		0.0009108	1	0.003741	0.03276	3	64	DPP4,CD40LG,IL4
GO: Biological Process	GO:0045620	negative regulation of lymphocyte differentiation		0.0009108	1	0.003741	0.03276	3	64	IL2,IL4,FGL2
GO: Biological Process	GO:0030073	insulin secretion		0.0009203	1	0.003775	0.03306	5	253	IFNG,DPP4,CCL5,TNF,IL6
GO: Biological Process	GO:0001666	response to hypoxia		0.0009403	1	0.003853	0.03374	6	383	DPP4,ICAM1,CASP3,ADAM17,ADA,PTGS2
GO: Biological Process	GO:0048512	circadian behavior		0.0009529	1	0.003893	0.03409	3	65	ALB,ADA,IL6
GO: Biological Process	GO:0002704	negative regulation of leukocyte mediated immunity		0.0009529	1	0.003893	0.03409	3	65	HLA-B,CLEC4G,CEACAM1
GO: Biological Process	GO:0043122	regulation of I-kappaB kinase/NF-kappaB signaling		0.0009533	1	0.003893	0.03409	5	255	NLRP12,IRF3,TNF,STAT1,DDX1
GO: Biological Process	GO:0046660	female sex differentiation		0.0009546	1	0.003894	0.0341	4	147	ICAM1,BAK1,CASP3,HSPA5
GO: Biological Process	GO:2000146	negative regulation of cell motility		0.0009921	1	0.004042	0.0354	6	387	DPP4,IFITM1,CCL2,TNF,ADA,IL4
GO: Biological Process	GO:0032653	regulation of interleukin-10 production		0.0009962	1	0.004049	0.03546	3	66	CD40LG,IL4,IL6
GO: Biological Process	GO:0002886	regulation of myeloid leukocyte mediated immunity		0.0009962	1	0.004049	0.03546	3	66	DDX58,IL4,DDX1
GO: Biological Process	GO:0051928	positive regulation of calcium ion transport		0.001004	1	0.004075	0.03569	4	149	CXCL9,BAK1,CCL2,CCL5
GO: Biological Process	GO:1903799	negative regulation of production of miRNAs involved in gene silencing by miRNA		0.001012	1	0.004078	0.03571	2	16	TNF,IL6
GO: Biological Process	GO:1903789	regulation of amino acid transmembrane transport		0.001012	1	0.004078	0.03571	2	16	ACE2,TNF
GO: Biological Process	GO:0035745	T-helper 2 cell cytokine production		0.001012	1	0.004078	0.03571	2	16	IL4,IL6
GO: Biological Process	GO:0000394	RNA splicing, via endonucleolytic cleavage and ligation		0.001012	1	0.004078	0.03571	2	16	ERN1,DDX1
GO: Biological Process	GO:0010958	regulation of amino acid import across plasma membrane		0.001012	1	0.004078	0.03571	2	16	ACE2,TNF
GO: Biological Process	GO:2001198	regulation of dendritic cell differentiation		0.001012	1	0.004078	0.03571	2	16	HLA-B,CD40LG
GO: Biological Process	GO:0034116	positive regulation of heterotypic cell-cell adhesion		0.001012	1	0.004078	0.03571	2	16	IL10,TNF
GO: Biological Process	GO:0046879	hormone secretion		0.001019	1	0.004099	0.0359	6	389	IFNG,DPP4,CCL5,TNF,IL6,TFR2
GO: Biological Process	GO:0043280	positive regulation of cysteine-type endopeptidase activity involved in apoptotic process		0.001029	1	0.004135	0.03622	4	150	NLRP12,BAK1,TNF,STAT1
GO: Biological Process	GO:0048729	tissue morphogenesis		0.001033	1	0.004148	0.03632	9	874	IL10,PALS1,SOCS3,CASP3,ADAM17,TNF,IL6,STAT1,CEACAM1
GO: Biological Process	GO:0036498	IRE1-mediated unfolded protein response		0.001041	1	0.004164	0.03647	3	67	ERN1,BAK1,HSPA5
GO: Biological Process	GO:0002011	morphogenesis of an epithelial sheet		0.001041	1	0.004164	0.03647	3	67	PALS1,ADAM17,CEACAM1
GO: Biological Process	GO:0007622	rhythmic behavior		0.001041	1	0.004164	0.03647	3	67	ALB,ADA,IL6
GO: Biological Process	GO:0043030	regulation of macrophage activation		0.001086	1	0.004342	0.03803	3	68	IL10,IL4,IL6
GO: Biological Process	GO:0034764	positive regulation of transmembrane transport		0.001113	1	0.004436	0.03885	5	264	IFNG,ACE2,MAPK14,CXCL9,CCL2
GO: Biological Process	GO:0034767	positive regulation of ion transmembrane transport		0.001113	1	0.004436	0.03885	5	264	IFNG,ACE2,MAPK14,CXCL9,CCL2
GO: Biological Process	GO:0036293	response to decreased oxygen levels		0.001117	1	0.004448	0.03895	6	396	DPP4,ICAM1,CASP3,ADAM17,ADA,PTGS2
GO: Biological Process	GO:2000401	regulation of lymphocyte migration		0.001133	1	0.004504	0.03944	3	69	CCL2,CCL5,ADAM17
GO: Biological Process	GO:0070059	intrinsic apoptotic signaling pathway in response to endoplasmic reticulum stress		0.001133	1	0.004504	0.03944	3	69	ERN1,BAK1,CASP3
GO: Biological Process	GO:0002371	dendritic cell cytokine production		0.001145	1	0.004504	0.03944	2	17	DDX58,DDX1
GO: Biological Process	GO:0150078	positive regulation of neuroinflammatory response		0.001145	1	0.004504	0.03944	2	17	TNF,IL6
GO: Biological Process	GO:0010820	positive regulation of T cell chemotaxis		0.001145	1	0.004504	0.03944	2	17	CCL5,ADAM17
GO: Biological Process	GO:0042976	activation of Janus kinase activity		0.001145	1	0.004504	0.03944	2	17	CCL5,IL4
GO: Biological Process	GO:0019885	antigen processing and presentation of endogenous peptide antigen via MHC class I		0.001145	1	0.004504	0.03944	2	17	HLA-B,HLA-C
GO: Biological Process	GO:0045064	T-helper 2 cell differentiation		0.001145	1	0.004504	0.03944	2	17	IL4,IL6
GO: Biological Process	GO:0034349	glial cell apoptotic process		0.001145	1	0.004504	0.03944	2	17	CASP3,CCL2
GO: Biological Process	GO:0002467	germinal center formation		0.001145	1	0.004504	0.03944	2	17	ADAM17,ADA
GO: Biological Process	GO:0051271	negative regulation of cellular component movement		0.001146	1	0.004504	0.03944	6	398	DPP4,IFITM1,CCL2,TNF,ADA,IL4
GO: Biological Process	GO:0009914	hormone transport		0.001146	1	0.004504	0.03944	6	398	IFNG,DPP4,CCL5,TNF,IL6,TFR2
GO: Biological Process	GO:0006909	phagocytosis		0.001161	1	0.004557	0.03991	6	399	IFNG,ICAM3,MBL2,CCL2,TNF,CRP
GO: Biological Process	GO:0051052	regulation of DNA metabolic process		0.001176	1	0.004611	0.04038	6	400	IFNG,IL10,TNF,IL2,IL4,IL6
GO: Biological Process	GO:0002763	positive regulation of myeloid leukocyte differentiation		0.001182	1	0.004624	0.0405	3	70	IFNG,CCL5,TNF
GO: Biological Process	GO:0070527	platelet aggregation		0.001182	1	0.004624	0.0405	3	70	PIK3CG,PPIA,CEACAM1
GO: Biological Process	GO:0045444	fat cell differentiation		0.001189	1	0.004649	0.04071	5	268	MAPK14,TNF,ATF2,PTGS2,IL6
GO: Biological Process	GO:0045862	positive regulation of proteolysis		0.001206	1	0.00471	0.04125	6	402	IFNG,NLRP12,FURIN,BAK1,TNF,STAT1
GO: Biological Process	GO:0002455	humoral immune response mediated by circulating immunoglobulin		0.001218	1	0.004752	0.04161	4	157	MBL2,TNF,CRP,MASP2
GO: Biological Process	GO:0032613	interleukin-10 production		0.001231	1	0.004792	0.04197	3	71	CD40LG,IL4,IL6
GO: Biological Process	GO:0002548	monocyte chemotaxis		0.001231	1	0.004792	0.04197	3	71	CCL2,CCL5,IL6
GO: Biological Process	GO:0043535	regulation of blood vessel endothelial cell migration		0.001247	1	0.004848	0.04246	4	158	MAPK14,ADAM17,TNF,PTGS2
GO: Biological Process	GO:0098657	import into cell		0.001249	1	0.004852	0.04249	5	271	IFNG,ACE2,TNF,MX1,TFR2
GO: Biological Process	GO:0006898	receptor-mediated endocytosis		0.001269	1	0.004922	0.04311	6	406	ALB,IL4,MX1,CRP,CEACAM1,TFR2
GO: Biological Process	GO:0007043	cell-cell junction assembly		0.001276	1	0.004947	0.04332	4	159	ACE2,PALS1,TNF,ACE
GO: Biological Process	GO:0031343	positive regulation of cell killing		0.001282	1	0.004961	0.04345	3	72	IFNG,HLA-B,CCL2
GO: Biological Process	GO:0007178	transmembrane receptor protein serine/threonine kinase signaling pathway		0.001285	1	0.004961	0.04345	6	407	PALS1,MAPK14,FURIN,CCL2,ADAM17,HSPA5
GO: Biological Process	GO:1904062	regulation of cation transmembrane transport		0.001285	1	0.004961	0.04345	6	407	IFNG,ACE2,PIK3CG,CXCL9,CCL2,IL4
GO: Biological Process	GO:0090336	positive regulation of brown fat cell differentiation		0.001286	1	0.004961	0.04345	2	18	MAPK14,PTGS2
GO: Biological Process	GO:0006974	cellular response to DNA damage stimulus		0.001288	1	0.004964	0.04347	9	902	MAPK14,POLD1,BAK1,CASP3,MCL1,IRF3,TNF,ATF2,DDX1
GO: Biological Process	GO:0022612	gland morphogenesis		0.001306	1	0.005019	0.04395	4	160	IFNG,TNF,IL6,CEACAM1
GO: Biological Process	GO:1900180	regulation of protein localization to nucleus		0.001306	1	0.005019	0.04395	4	160	IFNG,MAPK14,PTGS2,IL6
GO: Biological Process	GO:0045598	regulation of fat cell differentiation		0.001306	1	0.005019	0.04395	4	160	MAPK14,TNF,PTGS2,IL6
GO: Biological Process	GO:0002833	positive regulation of response to biotic stimulus		0.001333	1	0.005115	0.04479	5	275	ICAM3,CD40LG,IRF3,CCL5,CD209
GO: Biological Process	GO:1900015	regulation of cytokine production involved in inflammatory response		0.001334	1	0.005115	0.04479	3	73	MAPK14,TNF,IL6
GO: Biological Process	GO:0051851	modulation by host of symbiont process		0.001388	1	0.005308	0.04649	3	74	IFNG,CCL5,CRP
GO: Biological Process	GO:0002437	inflammatory response to antigenic stimulus		0.001388	1	0.005308	0.04649	3	74	IL10,ICAM1,TNF
GO: Biological Process	GO:0031330	negative regulation of cellular catabolic process		0.001398	1	0.005344	0.0468	5	278	IL10,MAPK14,PIK3CG,FURIN,MCL1
GO: Biological Process	GO:0010715	regulation of extracellular matrix disassembly		0.001434	1	0.00544	0.04764	2	19	DPP4,IL6
GO: Biological Process	GO:0010819	regulation of T cell chemotaxis		0.001434	1	0.00544	0.04764	2	19	CCL5,ADAM17
GO: Biological Process	GO:0032740	positive regulation of interleukin-17 production		0.001434	1	0.00544	0.04764	2	19	IL2,IL6
GO: Biological Process	GO:0035729	cellular response to hepatocyte growth factor stimulus		0.001434	1	0.00544	0.04764	2	19	IL10,IL6
GO: Biological Process	GO:0002483	antigen processing and presentation of endogenous peptide antigen		0.001434	1	0.00544	0.04764	2	19	HLA-B,HLA-C
GO: Biological Process	GO:0045591	positive regulation of regulatory T cell differentiation		0.001434	1	0.00544	0.04764	2	19	IFNG,IL2
GO: Biological Process	GO:0045623	negative regulation of T-helper cell differentiation		0.001434	1	0.00544	0.04764	2	19	IL2,IL4
GO: Biological Process	GO:0032715	negative regulation of interleukin-6 production		0.001442	1	0.005459	0.04781	3	75	IL10,NLRP12,TNF
GO: Biological Process	GO:0042093	T-helper cell differentiation		0.001442	1	0.005459	0.04781	3	75	IL2,IL4,IL6
GO: Biological Process	GO:0051726	regulation of cell cycle		0.00148	1	0.005596	0.04901	11	1311	IFNG,IL10,MAPK14,ERN1,BAK1,CASP3,CCL2,ADAM17,TNF,ATF2,PTGS2
GO: Biological Process	GO:0016525	negative regulation of angiogenesis		0.001496	1	0.005649	0.04947	4	166	CCL2,TNF,ATF2,STAT1
GO: Biological Process	GO:0002753	cytoplasmic pattern recognition receptor signaling pathway		0.001499	1	0.005654	0.04951	3	76	IFIH1,DDX58,IRF3
GO: Biological Process	GO:0070482	response to oxygen levels		0.001545	1	0.005822	0.05098	6	422	DPP4,ICAM1,CASP3,ADAM17,ADA,PTGS2
GO: Biological Process	GO:0046635	positive regulation of alpha-beta T cell activation		0.001556	1	0.005852	0.05125	3	77	IFNG,ADA,IL6
GO: Biological Process	GO:0002534	cytokine production involved in inflammatory response		0.001556	1	0.005852	0.05125	3	77	MAPK14,TNF,IL6
GO: Biological Process	GO:2001056	positive regulation of cysteine-type endopeptidase activity		0.001563	1	0.005872	0.05142	4	168	NLRP12,BAK1,TNF,STAT1
GO: Biological Process	GO:0040013	negative regulation of locomotion		0.001582	1	0.005932	0.05195	6	424	DPP4,IFITM1,CCL2,TNF,ADA,IL4
GO: Biological Process	GO:1901652	response to peptide		0.001583	1	0.005932	0.05195	7	579	IL10,MAPK14,ICAM1,GPT,SOCS3,STAT1,CEACAM1
GO: Biological Process	GO:0033157	regulation of intracellular protein transport		0.001584	1	0.005932	0.05195	5	286	IFNG,MAPK14,CCL2,PTGS2,IL6
GO: Biological Process	GO:2000341	regulation of chemokine (C-X-C motif) ligand 2 production		0.001591	1	0.005932	0.05195	2	20	CCL5,TNF
GO: Biological Process	GO:0072567	chemokine (C-X-C motif) ligand 2 production		0.001591	1	0.005932	0.05195	2	20	CCL5,TNF
GO: Biological Process	GO:0030889	negative regulation of B cell proliferation		0.001591	1	0.005932	0.05195	2	20	IL10,CASP3
GO: Biological Process	GO:0045579	positive regulation of B cell differentiation		0.001591	1	0.005932	0.05195	2	20	IL10,IL2
GO: Biological Process	GO:2000181	negative regulation of blood vessel morphogenesis		0.001597	1	0.005951	0.05211	4	169	CCL2,TNF,ATF2,STAT1
GO: Biological Process	GO:0030003	cellular cation homeostasis		0.001609	1	0.005987	0.05243	8	750	IFNG,PIK3CG,CXCL9,BAK1,CCL2,CCL5,IL2,TFR2
GO: Biological Process	GO:0014065	phosphatidylinositol 3-kinase signaling		0.001632	1	0.006062	0.05309	4	170	PIK3CG,CCL5,TNF,CEACAM1
GO: Biological Process	GO:1901343	negative regulation of vasculature development		0.001632	1	0.006062	0.05309	4	170	CCL2,TNF,ATF2,STAT1
GO: Biological Process	GO:1905953	negative regulation of lipid localization		0.001675	1	0.006208	0.05437	3	79	TNF,IL6,CRP
GO: Biological Process	GO:0046324	regulation of glucose import		0.001675	1	0.006208	0.05437	3	79	MAPK14,TNF,ACE
GO: Biological Process	GO:0030198	extracellular matrix organization		0.001719	1	0.006364	0.05573	6	431	DPP4,FURIN,ICAM1,ICAM3,TNF,IL6
GO: Biological Process	GO:0042130	negative regulation of T cell proliferation		0.001737	1	0.006423	0.05625	3	80	IL10,CLEC4G,CASP3
GO: Biological Process	GO:0043062	extracellular structure organization		0.001739	1	0.006426	0.05627	6	432	DPP4,FURIN,ICAM1,ICAM3,TNF,IL6
GO: Biological Process	GO:0048871	multicellular organismal homeostasis		0.001745	1	0.00644	0.0564	7	589	CCL5,ADAM17,TNF,ALB,IL4,PTGS2,IL6
GO: Biological Process	GO:0002295	T-helper cell lineage commitment		0.001755	1	0.006443	0.05642	2	21	IL4,IL6
GO: Biological Process	GO:0035728	response to hepatocyte growth factor		0.001755	1	0.006443	0.05642	2	21	IL10,IL6
GO: Biological Process	GO:0002888	positive regulation of myeloid leukocyte mediated immunity		0.001755	1	0.006443	0.05642	2	21	DDX58,DDX1
GO: Biological Process	GO:0002689	negative regulation of leukocyte chemotaxis		0.001755	1	0.006443	0.05642	2	21	DPP4,CCL2
GO: Biological Process	GO:0009110	vitamin biosynthetic process		0.001755	1	0.006443	0.05642	2	21	IFNG,TNF
GO: Biological Process	GO:0007610	behavior		0.001778	1	0.00652	0.0571	8	762	ACE2,DPP4,CASP3,ALB,ACE,ADA,PTGS2,IL6
GO: Biological Process	GO:0045229	external encapsulating structure organization		0.00178	1	0.006523	0.05713	6	434	DPP4,FURIN,ICAM1,ICAM3,TNF,IL6
GO: Biological Process	GO:2000378	negative regulation of reactive oxygen species metabolic process		0.0018	1	0.006581	0.05763	3	81	IL10,IL4,CRP
GO: Biological Process	GO:0051926	negative regulation of calcium ion transport		0.0018	1	0.006581	0.05763	3	81	ICAM1,ACE,PTGS2
GO: Biological Process	GO:0006873	cellular ion homeostasis		0.001822	1	0.006656	0.05829	8	765	IFNG,PIK3CG,CXCL9,BAK1,CCL2,CCL5,IL2,TFR2
GO: Biological Process	GO:0098742	cell-cell adhesion via plasma-membrane adhesion molecules		0.001842	1	0.006721	0.05886	5	296	IL10,MAPK14,ICAM1,CD209,CEACAM1
GO: Biological Process	GO:0043536	positive regulation of blood vessel endothelial cell migration		0.001864	1	0.006789	0.05945	3	82	MAPK14,ADAM17,PTGS2
GO: Biological Process	GO:0001937	negative regulation of endothelial cell proliferation		0.001864	1	0.006789	0.05945	3	82	CCL2,TNF,STAT1
GO: Biological Process	GO:0034220	ion transmembrane transport		0.001872	1	0.00681	0.05964	12	1562	IFNG,ACE2,MAPK14,PIK3CG,CXCL9,BAK1,MCL1,CCL2,TNF,ACE,HSPA5,IL4
GO: Biological Process	GO:0033209	tumor necrosis factor-mediated signaling pathway		0.001892	1	0.006875	0.0602	4	177	CD40LG,ADAM17,TNF,STAT1
GO: Biological Process	GO:0043491	protein kinase B signaling		0.001897	1	0.006879	0.06025	5	298	PIK3CG,CCL2,CCL5,TNF,IL6
GO: Biological Process	GO:0007249	I-kappaB kinase/NF-kappaB signaling		0.001897	1	0.006879	0.06025	5	298	NLRP12,IRF3,TNF,STAT1,DDX1
GO: Biological Process	GO:0060965	negative regulation of gene silencing by miRNA		0.001927	1	0.00693	0.06069	2	22	TNF,IL6
GO: Biological Process	GO:0090026	positive regulation of monocyte chemotaxis		0.001927	1	0.00693	0.06069	2	22	CCL2,CCL5
GO: Biological Process	GO:2000319	regulation of T-helper 17 cell differentiation		0.001927	1	0.00693	0.06069	2	22	IL2,IL4
GO: Biological Process	GO:0061081	positive regulation of myeloid leukocyte cytokine production involved in immune response		0.001927	1	0.00693	0.06069	2	22	DDX58,DDX1
GO: Biological Process	GO:0045953	negative regulation of natural killer cell mediated cytotoxicity		0.001927	1	0.00693	0.06069	2	22	HLA-B,CEACAM1
GO: Biological Process	GO:0045019	negative regulation of nitric oxide biosynthetic process		0.001927	1	0.00693	0.06069	2	22	IL10,IL4
GO: Biological Process	GO:0140131	positive regulation of lymphocyte chemotaxis		0.001927	1	0.00693	0.06069	2	22	CCL5,ADAM17
GO: Biological Process	GO:1904406	negative regulation of nitric oxide metabolic process		0.001927	1	0.00693	0.06069	2	22	IL10,IL4
GO: Biological Process	GO:0051966	regulation of synaptic transmission, glutamatergic		0.00193	1	0.00693	0.06069	3	83	CCL2,TNF,PTGS2
GO: Biological Process	GO:0048662	negative regulation of smooth muscle cell proliferation		0.00193	1	0.00693	0.06069	3	83	IFNG,IL10,ACE2
GO: Biological Process	GO:0060341	regulation of cellular localization		0.001965	1	0.007047	0.06172	9	959	IFNG,MAPK14,CXCL9,BAK1,CCL2,TNF,IL4,PTGS2,IL6
GO: Biological Process	GO:0003006	developmental process involved in reproduction		0.001976	1	0.00708	0.06201	10	1155	IL10,MAPK14,ICAM1,SOCS3,BAK1,CASP3,ACE,ADA,HSPA5,PTGS2
GO: Biological Process	GO:0009306	protein secretion		0.001996	1	0.007143	0.06255	6	444	IFNG,DPP4,CCL5,TNF,PPIA,IL6
GO: Biological Process	GO:0006446	regulation of translational initiation		0.001997	1	0.007143	0.06255	3	84	CCL5,TNF,DDX1
GO: Biological Process	GO:0035592	establishment of protein localization to extracellular region		0.002019	1	0.007213	0.06317	6	445	IFNG,DPP4,CCL5,TNF,PPIA,IL6
GO: Biological Process	GO:0022603	regulation of anatomical structure morphogenesis		0.00204	1	0.00728	0.06376	10	1160	IL10,ICAM1,CCL2,CCL5,TNF,ADA,ATF2,IL6,STAT1,CEACAM1
GO: Biological Process	GO:1904064	positive regulation of cation transmembrane transport		0.002052	1	0.007309	0.064	4	181	IFNG,ACE2,CXCL9,CCL2
GO: Biological Process	GO:2001236	regulation of extrinsic apoptotic signaling pathway		0.002052	1	0.007309	0.064	4	181	ICAM1,MCL1,TNF,IL4
GO: Biological Process	GO:0006606	protein import into nucleus		0.002093	1	0.007442	0.06517	4	182	IFNG,MAPK14,PTGS2,IL6
GO: Biological Process	GO:0036499	PERK-mediated unfolded protein response		0.002106	1	0.007442	0.06517	2	23	CCL2,HSPA5
GO: Biological Process	GO:0043371	negative regulation of CD4-positive, alpha-beta T cell differentiation		0.002106	1	0.007442	0.06517	2	23	IL2,IL4
GO: Biological Process	GO:0070242	thymocyte apoptotic process		0.002106	1	0.007442	0.06517	2	23	BAK1,ADA
GO: Biological Process	GO:0051969	regulation of transmission of nerve impulse		0.002106	1	0.007442	0.06517	2	23	IFNG,IL6
GO: Biological Process	GO:0002693	positive regulation of cellular extravasation		0.002106	1	0.007442	0.06517	2	23	ICAM1,CCL2
GO: Biological Process	GO:0002716	negative regulation of natural killer cell mediated immunity		0.002106	1	0.007442	0.06517	2	23	HLA-B,CEACAM1
GO: Biological Process	GO:1903209	positive regulation of oxidative stress-induced cell death		0.002106	1	0.007442	0.06517	2	23	MCL1,TNF
GO: Biological Process	GO:0009725	response to hormone		0.002138	1	0.007549	0.06611	9	971	IL10,ICAM1,GPT,SOCS3,CASP3,TNF,IL6,STAT1,CEACAM1
GO: Biological Process	GO:0030856	regulation of epithelial cell differentiation		0.002178	1	0.007682	0.06727	4	184	IFNG,TNF,STAT1,CEACAM1
GO: Biological Process	GO:0071692	protein localization to extracellular region		0.002183	1	0.007692	0.06737	6	452	IFNG,DPP4,CCL5,TNF,PPIA,IL6
GO: Biological Process	GO:0022617	extracellular matrix disassembly		0.002208	1	0.007771	0.06805	3	87	DPP4,FURIN,IL6
GO: Biological Process	GO:0043534	blood vessel endothelial cell migration		0.002221	1	0.007811	0.0684	4	185	MAPK14,ADAM17,TNF,PTGS2
GO: Biological Process	GO:0071347	cellular response to interleukin-1		0.002265	1	0.007957	0.06969	4	186	ICAM1,CCL2,CCL5,IL6
GO: Biological Process	GO:0060149	negative regulation of posttranscriptional gene silencing		0.002293	1	0.007992	0.06999	2	24	TNF,IL6
GO: Biological Process	GO:0060967	negative regulation of gene silencing by RNA		0.002293	1	0.007992	0.06999	2	24	TNF,IL6
GO: Biological Process	GO:0010759	positive regulation of macrophage chemotaxis		0.002293	1	0.007992	0.06999	2	24	CCL2,CCL5
GO: Biological Process	GO:0042359	vitamin D metabolic process		0.002293	1	0.007992	0.06999	2	24	IFNG,TNF
GO: Biological Process	GO:0002834	regulation of response to tumor cell		0.002293	1	0.007992	0.06999	2	24	CD40LG,CEACAM1
GO: Biological Process	GO:0002837	regulation of immune response to tumor cell		0.002293	1	0.007992	0.06999	2	24	CD40LG,CEACAM1
GO: Biological Process	GO:0070230	positive regulation of lymphocyte apoptotic process		0.002293	1	0.007992	0.06999	2	24	IL10,CCL5
GO: Biological Process	GO:0001991	regulation of systemic arterial blood pressure by circulatory renin-angiotensin		0.002293	1	0.007992	0.06999	2	24	ACE2,ACE
GO: Biological Process	GO:0090305	nucleic acid phosphodiester bond hydrolysis		0.002316	1	0.008063	0.07061	5	312	ERN1,POLD1,CASP3,IL6,DDX1
GO: Biological Process	GO:2001242	regulation of intrinsic apoptotic signaling pathway		0.002355	1	0.008162	0.07148	4	188	MCL1,PPIA,PTGS2,HELLS
GO: Biological Process	GO:0031640	killing of cells of other organism		0.002356	1	0.008162	0.07148	3	89	IFNG,MBL2,CCL2
GO: Biological Process	GO:0043507	positive regulation of JUN kinase activity		0.002356	1	0.008162	0.07148	3	89	ERN1,CD40LG,TNF
GO: Biological Process	GO:0070098	chemokine-mediated signaling pathway		0.002356	1	0.008162	0.07148	3	89	CXCL9,CCL2,CCL5
GO: Biological Process	GO:1905897	regulation of response to endoplasmic reticulum stress		0.002356	1	0.008162	0.07148	3	89	ERN1,BAK1,HSPA5
GO: Biological Process	GO:0060627	regulation of vesicle-mediated transport		0.002438	1	0.008441	0.07392	7	625	IFNG,MBL2,CCL2,TNF,IL4,CEACAM1,TFR2
GO: Biological Process	GO:0031644	regulation of nervous system process		0.002447	1	0.008461	0.0741	4	190	IFNG,IL10,TNF,IL6
GO: Biological Process	GO:0006310	DNA recombination		0.00248	1	0.008545	0.07484	5	317	IFNG,IL10,CD40LG,IL2,IL4
GO: Biological Process	GO:0072111	cell proliferation involved in kidney development		0.002488	1	0.008545	0.07484	2	25	IFNG,STAT1
GO: Biological Process	GO:0001780	neutrophil homeostasis		0.002488	1	0.008545	0.07484	2	25	IFNG,IL6
GO: Biological Process	GO:0060252	positive regulation of glial cell proliferation		0.002488	1	0.008545	0.07484	2	25	TNF,IL6
GO: Biological Process	GO:0043373	CD4-positive, alpha-beta T cell lineage commitment		0.002488	1	0.008545	0.07484	2	25	IL4,IL6
GO: Biological Process	GO:0090335	regulation of brown fat cell differentiation		0.002488	1	0.008545	0.07484	2	25	MAPK14,PTGS2
GO: Biological Process	GO:0046325	negative regulation of glucose import		0.002488	1	0.008545	0.07484	2	25	TNF,ACE
GO: Biological Process	GO:0019915	lipid storage		0.002509	1	0.008603	0.07534	3	91	TNF,IL6,CRP
GO: Biological Process	GO:0043154	negative regulation of cysteine-type endopeptidase activity involved in apoptotic process		0.002509	1	0.008603	0.07534	3	91	TNF,PTGS2,IL6
GO: Biological Process	GO:1901565	organonitrogen compound catabolic process		0.002561	1	0.008771	0.07681	11	1405	IFNG,IL10,ANPEP,FURIN,GPT,TNF,CTRL,ACE,ADA,HSPA5,CEACAM1
GO: Biological Process	GO:0006937	regulation of muscle contraction		0.002589	1	0.008859	0.07758	4	193	ACE2,PIK3CG,ADA,PTGS2
GO: Biological Process	GO:0035743	CD4-positive, alpha-beta T cell cytokine production		0.00269	1	0.009169	0.0803	2	26	IL4,IL6
GO: Biological Process	GO:0019883	antigen processing and presentation of endogenous antigen		0.00269	1	0.009169	0.0803	2	26	HLA-B,HLA-C
GO: Biological Process	GO:0002407	dendritic cell chemotaxis		0.00269	1	0.009169	0.0803	2	26	PIK3CG,CCL5
GO: Biological Process	GO:0044346	fibroblast apoptotic process		0.00269	1	0.009169	0.0803	2	26	PIK3CG,BAK1
GO: Biological Process	GO:0050806	positive regulation of synaptic transmission		0.002737	1	0.009312	0.08155	4	196	IFNG,CCL2,TNF,PTGS2
GO: Biological Process	GO:0048002	antigen processing and presentation of peptide antigen		0.002737	1	0.009312	0.08155	4	196	HLA-B,HLA-C,ACE,CD209
GO: Biological Process	GO:0048708	astrocyte differentiation		0.002751	1	0.009352	0.0819	3	94	IFNG,TNF,IL6
GO: Biological Process	GO:1990874	vascular associated smooth muscle cell proliferation		0.002835	1	0.009619	0.08423	3	95	IL10,ERN1,TNF
GO: Biological Process	GO:1904705	regulation of vascular associated smooth muscle cell proliferation		0.002835	1	0.009619	0.08423	3	95	IL10,ERN1,TNF
GO: Biological Process	GO:0010950	positive regulation of endopeptidase activity		0.002891	1	0.009651	0.08451	4	199	NLRP12,BAK1,TNF,STAT1
GO: Biological Process	GO:0046639	negative regulation of alpha-beta T cell differentiation		0.0029	1	0.009651	0.08451	2	27	IL2,IL4
GO: Biological Process	GO:0002363	alpha-beta T cell lineage commitment		0.0029	1	0.009651	0.08451	2	27	IL4,IL6
GO: Biological Process	GO:1903798	regulation of production of miRNAs involved in gene silencing by miRNA		0.0029	1	0.009651	0.08451	2	27	TNF,IL6
GO: Biological Process	GO:0001911	negative regulation of leukocyte mediated cytotoxicity		0.0029	1	0.009651	0.08451	2	27	HLA-B,CEACAM1
GO: Biological Process	GO:0060713	labyrinthine layer morphogenesis		0.0029	1	0.009651	0.08451	2	27	IL10,SOCS3
GO: Biological Process	GO:0050687	negative regulation of defense response to virus		0.0029	1	0.009651	0.08451	2	27	IRF3,FGL2
GO: Biological Process	GO:0070233	negative regulation of T cell apoptotic process		0.0029	1	0.009651	0.08451	2	27	CCL5,ADA
GO: Biological Process	GO:0006309	apoptotic DNA fragmentation		0.0029	1	0.009651	0.08451	2	27	CASP3,IL6
GO: Biological Process	GO:0002710	negative regulation of T cell mediated immunity		0.0029	1	0.009651	0.08451	2	27	CLEC4G,CEACAM1
GO: Biological Process	GO:0050995	negative regulation of lipid catabolic process		0.0029	1	0.009651	0.08451	2	27	PIK3CG,TNF
GO: Biological Process	GO:0046323	glucose import		0.002921	1	0.009651	0.08451	3	96	MAPK14,TNF,ACE
GO: Biological Process	GO:0070351	negative regulation of white fat cell proliferation		0.002977	1	0.009651	0.08451	1	1	IL4
GO: Biological Process	GO:0032903	regulation of nerve growth factor production		0.002977	1	0.009651	0.08451	1	1	FURIN
GO: Biological Process	GO:0032904	negative regulation of nerve growth factor production		0.002977	1	0.009651	0.08451	1	1	FURIN
GO: Biological Process	GO:0060169	negative regulation of adenosine receptor signaling pathway		0.002977	1	0.009651	0.08451	1	1	ADA
GO: Biological Process	GO:0060904	regulation of protein folding in endoplasmic reticulum		0.002977	1	0.009651	0.08451	1	1	HSPA5
GO: Biological Process	GO:0019061	uncoating of virus		0.002977	1	0.009651	0.08451	1	1	PPIA
GO: Biological Process	GO:0032113	regulation of carbohydrate phosphatase activity		0.002977	1	0.009651	0.08451	1	1	IFNG
GO: Biological Process	GO:0150129	positive regulation of interleukin-33 production		0.002977	1	0.009651	0.08451	1	1	TNF
GO: Biological Process	GO:0036290	protein trans-autophosphorylation		0.002977	1	0.009651	0.08451	1	1	ERN1
GO: Biological Process	GO:0071471	cellular response to non-ionic osmotic stress		0.002977	1	0.009651	0.08451	1	1	PTGS2
GO: Biological Process	GO:0032724	positive regulation of fractalkine production		0.002977	1	0.009651	0.08451	1	1	TNF
GO: Biological Process	GO:0035750	protein localization to myelin sheath abaxonal region		0.002977	1	0.009651	0.08451	1	1	PALS1
GO: Biological Process	GO:0002875	negative regulation of chronic inflammatory response to antigenic stimulus		0.002977	1	0.009651	0.08451	1	1	IL10
GO: Biological Process	GO:0010477	response to sulfur dioxide		0.002977	1	0.009651	0.08451	1	1	ICAM1
GO: Biological Process	GO:0060550	positive regulation of fructose 1,6-bisphosphate 1-phosphatase activity		0.002977	1	0.009651	0.08451	1	1	IFNG
GO: Biological Process	GO:0060551	regulation of fructose 1,6-bisphosphate metabolic process		0.002977	1	0.009651	0.08451	1	1	IFNG
GO: Biological Process	GO:0060552	positive regulation of fructose 1,6-bisphosphate metabolic process		0.002977	1	0.009651	0.08451	1	1	IFNG
GO: Biological Process	GO:0061048	negative regulation of branching involved in lung morphogenesis		0.002977	1	0.009651	0.08451	1	1	TNF
GO: Biological Process	GO:0006157	deoxyadenosine catabolic process		0.002977	1	0.009651	0.08451	1	1	ADA
GO: Biological Process	GO:0060549	regulation of fructose 1,6-bisphosphate 1-phosphatase activity		0.002977	1	0.009651	0.08451	1	1	IFNG
GO: Biological Process	GO:0002616	regulation of macrophage antigen processing and presentation		0.002977	1	0.009651	0.08451	1	1	FGL2
GO: Biological Process	GO:0002617	negative regulation of macrophage antigen processing and presentation		0.002977	1	0.009651	0.08451	1	1	FGL2
GO: Biological Process	GO:0034240	negative regulation of macrophage fusion		0.002977	1	0.009651	0.08451	1	1	STAT1
GO: Biological Process	GO:0070054	mRNA splicing, via endonucleolytic cleavage and ligation		0.002977	1	0.009651	0.08451	1	1	ERN1
GO: Biological Process	GO:0140298	endocytic iron import into cell		0.002977	1	0.009651	0.08451	1	1	TFR2
GO: Biological Process	GO:0032644	regulation of fractalkine production		0.002977	1	0.009651	0.08451	1	1	TNF
GO: Biological Process	GO:1990579	peptidyl-serine trans-autophosphorylation		0.002977	1	0.009651	0.08451	1	1	ERN1
GO: Biological Process	GO:0010335	response to non-ionic osmotic stress		0.002977	1	0.009651	0.08451	1	1	PTGS2
GO: Biological Process	GO:0035687	T-helper 1 cell extravasation		0.002977	1	0.009651	0.08451	1	1	CCL5
GO: Biological Process	GO:0035688	T-helper 1 cell diapedesis		0.002977	1	0.009651	0.08451	1	1	CCL5
GO: Biological Process	GO:0090472	dibasic protein processing		0.002977	1	0.009651	0.08451	1	1	FURIN
GO: Biological Process	GO:0002472	macrophage antigen processing and presentation		0.002977	1	0.009651	0.08451	1	1	FGL2
GO: Biological Process	GO:0046090	deoxyadenosine metabolic process		0.002977	1	0.009651	0.08451	1	1	ADA
GO: Biological Process	GO:0072308	negative regulation of metanephric nephron tubule epithelial cell differentiation		0.002977	1	0.009651	0.08451	1	1	STAT1
GO: Biological Process	GO:1901394	positive regulation of transforming growth factor beta1 activation		0.002977	1	0.009651	0.08451	1	1	FURIN
GO: Biological Process	GO:0046111	xanthine biosynthetic process		0.002977	1	0.009651	0.08451	1	1	ADA
GO: Biological Process	GO:0060407	negative regulation of penile erection		0.002977	1	0.009651	0.08451	1	1	ADA
GO: Biological Process	GO:0045445	myoblast differentiation		0.003007	1	0.00974	0.0853	3	97	MAPK14,CXCL9,TNF
GO: Biological Process	GO:0050795	regulation of behavior		0.003096	1	0.009967	0.08729	3	98	ALB,ADA,IL6
GO: Biological Process	GO:0051170	import into nucleus		0.003105	1	0.009967	0.08729	4	203	IFNG,MAPK14,PTGS2,IL6
GO: Biological Process	GO:2000353	positive regulation of endothelial cell apoptotic process		0.003117	1	0.009967	0.08729	2	28	CD40LG,CCL2
GO: Biological Process	GO:0032682	negative regulation of chemokine production		0.003117	1	0.009967	0.08729	2	28	IL10,IL6
GO: Biological Process	GO:0070920	regulation of production of small RNA involved in gene silencing by RNA		0.003117	1	0.009967	0.08729	2	28	TNF,IL6
GO: Biological Process	GO:0140467	integrated stress response signaling		0.003117	1	0.009967	0.08729	2	28	CCL2,HSPA5
GO: Biological Process	GO:0035813	regulation of renal sodium excretion		0.003117	1	0.009967	0.08729	2	28	ANPEP,ACE
GO: Biological Process	GO:0043457	regulation of cellular respiration		0.003117	1	0.009967	0.08729	2	28	IFNG,IL4
GO: Biological Process	GO:2000316	regulation of T-helper 17 type immune response		0.003117	1	0.009967	0.08729	2	28	IL2,IL4
GO: Biological Process	GO:0002719	negative regulation of cytokine production involved in immune response		0.003117	1	0.009967	0.08729	2	28	IL10,TNF
GO: Biological Process	GO:1900017	positive regulation of cytokine production involved in inflammatory response		0.003117	1	0.009967	0.08729	2	28	TNF,IL6
GO: Biological Process	GO:0060445	branching involved in salivary gland morphogenesis		0.003117	1	0.009967	0.08729	2	28	TNF,IL6
GO: Biological Process	GO:0045663	positive regulation of myoblast differentiation		0.003117	1	0.009967	0.08729	2	28	MAPK14,CXCL9
GO: Biological Process	GO:0034114	regulation of heterotypic cell-cell adhesion		0.003117	1	0.009967	0.08729	2	28	IL10,TNF
GO: Biological Process	GO:0014068	positive regulation of phosphatidylinositol 3-kinase signaling		0.003186	1	0.01018	0.08915	3	99	PIK3CG,CCL5,TNF
GO: Biological Process	GO:0043434	response to peptide hormone		0.003258	1	0.0104	0.09108	6	490	IL10,ICAM1,GPT,SOCS3,STAT1,CEACAM1
GO: Biological Process	GO:0010827	regulation of glucose transmembrane transport		0.003278	1	0.01042	0.09122	3	100	MAPK14,TNF,ACE
GO: Biological Process	GO:1990868	response to chemokine		0.003278	1	0.01042	0.09122	3	100	CXCL9,CCL2,CCL5
GO: Biological Process	GO:1990869	cellular response to chemokine		0.003278	1	0.01042	0.09122	3	100	CXCL9,CCL2,CCL5
GO: Biological Process	GO:0061097	regulation of protein tyrosine kinase activity		0.003278	1	0.01042	0.09122	3	100	CCL5,ADAM17,ACE
GO: Biological Process	GO:0002474	antigen processing and presentation of peptide antigen via MHC class I		0.003278	1	0.01042	0.09122	3	100	HLA-B,HLA-C,ACE
GO: Biological Process	GO:0090025	regulation of monocyte chemotaxis		0.003341	1	0.0106	0.09282	2	29	CCL2,CCL5
GO: Biological Process	GO:0043369	CD4-positive or CD8-positive, alpha-beta T cell lineage commitment		0.003341	1	0.0106	0.09282	2	29	IL4,IL6
GO: Biological Process	GO:2000117	negative regulation of cysteine-type endopeptidase activity		0.003371	1	0.01068	0.09357	3	101	TNF,PTGS2,IL6
GO: Biological Process	GO:0032880	regulation of protein localization		0.00339	1	0.01074	0.09402	9	1040	IFNG,DPP4,MAPK14,CCL2,CCL5,TNF,PPIA,PTGS2,IL6
GO: Biological Process	GO:0071478	cellular response to radiation		0.003446	1	0.01089	0.09533	4	209	MAPK14,POLD1,BAK1,HSPA5
GO: Biological Process	GO:0048015	phosphatidylinositol-mediated signaling		0.003446	1	0.01089	0.09533	4	209	PIK3CG,CCL5,TNF,CEACAM1
GO: Biological Process	GO:0051336	regulation of hydrolase activity		0.003446	1	0.01089	0.09533	11	1460	IFNG,NLRP12,FURIN,ICAM1,BAK1,CCL2,CCL5,TNF,PTGS2,IL6,STAT1
GO: Biological Process	GO:0090287	regulation of cellular response to growth factor stimulus		0.003478	1	0.01098	0.09612	5	343	PALS1,FURIN,ADAM17,HSPA5,IL4
GO: Biological Process	GO:0010829	negative regulation of glucose transmembrane transport		0.003573	1	0.01123	0.0983	2	30	TNF,ACE
GO: Biological Process	GO:0035812	renal sodium excretion		0.003573	1	0.01123	0.0983	2	30	ANPEP,ACE
GO: Biological Process	GO:0010575	positive regulation of vascular endothelial growth factor production		0.003573	1	0.01123	0.0983	2	30	PTGS2,IL6
GO: Biological Process	GO:1902175	regulation of oxidative stress-induced intrinsic apoptotic signaling pathway		0.003573	1	0.01123	0.0983	2	30	MCL1,PPIA
GO: Biological Process	GO:0002418	immune response to tumor cell		0.003573	1	0.01123	0.0983	2	30	CD40LG,CEACAM1
GO: Biological Process	GO:0048017	inositol lipid-mediated signaling		0.003625	1	0.01137	0.09957	4	212	PIK3CG,CCL5,TNF,CEACAM1
GO: Biological Process	GO:0070555	response to interleukin-1		0.003625	1	0.01137	0.09957	4	212	ICAM1,CCL2,CCL5,IL6
GO: Biological Process	GO:0048511	rhythmic process		0.003654	1	0.01145	0.1003	5	347	CASP3,ALB,ADA,HSPA5,IL6
GO: Biological Process	GO:0051591	response to cAMP		0.00366	1	0.01146	0.1004	3	104	PIK3CG,HSPA5,STAT1
GO: Biological Process	GO:0031667	response to nutrient levels		0.003668	1	0.01147	0.1005	6	502	ICAM1,GPT,ALB,ADA,HSPA5,STAT1
GO: Biological Process	GO:0050954	sensory perception of mechanical stimulus		0.003749	1	0.01172	0.1026	4	214	IFNG,ICAM1,CASP3,TNF
GO: Biological Process	GO:0045638	negative regulation of myeloid cell differentiation		0.00376	1	0.01174	0.1028	3	105	IFNG,IL4,CEACAM1
GO: Biological Process	GO:1905523	positive regulation of macrophage migration		0.003812	1	0.01188	0.1041	2	31	CCL2,CCL5
GO: Biological Process	GO:0045948	positive regulation of translational initiation		0.003812	1	0.01188	0.1041	2	31	CCL5,TNF
GO: Biological Process	GO:0010952	positive regulation of peptidase activity		0.003875	1	0.01207	0.1057	4	216	NLRP12,BAK1,TNF,STAT1
GO: Biological Process	GO:0007568	aging		0.003883	1	0.01208	0.1058	5	352	IL10,MAPK14,ICAM1,BAK1,ADA
GO: Biological Process	GO:0022008	neurogenesis		0.003959	1	0.01231	0.1078	13	1940	IFNG,PALS1,CASP3,CCL2,CCL5,ADAM17,TNF,ACE,IL2,PPIA,HSPA5,IL6,CRP
GO: Biological Process	GO:0042104	positive regulation of activated T cell proliferation		0.004059	1	0.01257	0.1101	2	32	IL2,IL4
GO: Biological Process	GO:0045070	positive regulation of viral genome replication		0.004059	1	0.01257	0.1101	2	32	CCL5,PPIA
GO: Biological Process	GO:0060669	embryonic placenta morphogenesis		0.004059	1	0.01257	0.1101	2	32	IL10,SOCS3
GO: Biological Process	GO:0010893	positive regulation of steroid biosynthetic process		0.004059	1	0.01257	0.1101	2	32	IFNG,TNF
GO: Biological Process	GO:0043603	cellular amide metabolic process		0.004062	1	0.01257	0.1101	10	1276	IFNG,ACE2,ANPEP,FURIN,CASP3,CCL5,TNF,ACE,IL6,DDX1
GO: Biological Process	GO:0043506	regulation of JUN kinase activity		0.004069	1	0.01257	0.1101	3	108	ERN1,CD40LG,TNF
GO: Biological Process	GO:0034103	regulation of tissue remodeling		0.004069	1	0.01257	0.1101	3	108	IL2,IL6,CEACAM1
GO: Biological Process	GO:0007254	JNK cascade		0.004136	1	0.01277	0.1118	4	220	ERN1,SH2D3A,CD40LG,TNF
GO: Biological Process	GO:0002221	pattern recognition receptor signaling pathway		0.004203	1	0.01296	0.1135	4	221	IFIH1,DDX58,IRF3,TNF
GO: Biological Process	GO:0010976	positive regulation of neuron projection development		0.00427	1	0.01316	0.1152	4	222	ADAM17,HSPA5,IL6,CRP
GO: Biological Process	GO:0006874	cellular calcium ion homeostasis		0.004273	1	0.01316	0.1152	6	518	PIK3CG,CXCL9,BAK1,CCL2,CCL5,IL2
GO: Biological Process	GO:0070301	cellular response to hydrogen peroxide		0.004284	1	0.01317	0.1153	3	110	IL10,ERN1,IL6
GO: Biological Process	GO:0046889	positive regulation of lipid biosynthetic process		0.004284	1	0.01317	0.1153	3	110	IFNG,TNF,PTGS2
GO: Biological Process	GO:1903846	positive regulation of cellular response to transforming growth factor beta stimulus		0.004312	1	0.01317	0.1153	2	33	FURIN,ADAM17
GO: Biological Process	GO:0044788	modulation by host of viral process		0.004312	1	0.01317	0.1153	2	33	IFNG,CRP
GO: Biological Process	GO:0043171	peptide catabolic process		0.004312	1	0.01317	0.1153	2	33	ANPEP,ACE
GO: Biological Process	GO:0045932	negative regulation of muscle contraction		0.004312	1	0.01317	0.1153	2	33	PIK3CG,PTGS2
GO: Biological Process	GO:0033032	regulation of myeloid cell apoptotic process		0.004312	1	0.01317	0.1153	2	33	CCL5,ADAM17
GO: Biological Process	GO:0030511	positive regulation of transforming growth factor beta receptor signaling pathway		0.004312	1	0.01317	0.1153	2	33	FURIN,ADAM17
GO: Biological Process	GO:0003081	regulation of systemic arterial blood pressure by renin-angiotensin		0.004312	1	0.01317	0.1153	2	33	ACE2,ACE
GO: Biological Process	GO:0045671	negative regulation of osteoclast differentiation		0.004312	1	0.01317	0.1153	2	33	IFNG,IL4
GO: Biological Process	GO:0007596	blood coagulation		0.004371	1	0.01333	0.1168	5	362	PIK3CG,CD40LG,PPIA,IL6,CEACAM1
GO: Biological Process	GO:0009314	response to radiation		0.004395	1	0.01339	0.1173	6	521	MAPK14,POLD1,ICAM1,BAK1,CASP3,HSPA5
GO: Biological Process	GO:0009057	macromolecule catabolic process		0.004409	1	0.01343	0.1176	11	1508	IFNG,IL10,MAPK14,ERN1,FURIN,CASP3,TNF,CTRL,HSPA5,IL6,CEACAM1
GO: Biological Process	GO:0048545	response to steroid hormone		0.004473	1	0.01361	0.1192	5	364	IL10,ICAM1,CASP3,TNF,IL6
GO: Biological Process	GO:0045833	negative regulation of lipid metabolic process		0.004505	1	0.0137	0.1199	3	112	PIK3CG,TNF,CEACAM1
GO: Biological Process	GO:0044062	regulation of excretion		0.004573	1	0.01387	0.1214	2	34	ANPEP,ACE
GO: Biological Process	GO:0032770	positive regulation of monooxygenase activity		0.004573	1	0.01387	0.1214	2	34	IFNG,TNF
GO: Biological Process	GO:0061082	myeloid leukocyte cytokine production		0.004573	1	0.01387	0.1214	2	34	DDX58,DDX1
GO: Biological Process	GO:0042063	gliogenesis		0.004578	1	0.01387	0.1215	5	366	IFNG,PALS1,CCL2,TNF,IL6
GO: Biological Process	GO:1905952	regulation of lipid localization		0.00462	1	0.01399	0.1225	4	227	FURIN,TNF,IL6,CRP
GO: Biological Process	GO:0007599	hemostasis		0.00463	1	0.01401	0.1226	5	367	PIK3CG,CD40LG,PPIA,IL6,CEACAM1
GO: Biological Process	GO:0048732	gland development		0.004645	1	0.01404	0.1229	6	527	IFNG,IL10,TNF,ADA,IL6,CEACAM1
GO: Biological Process	GO:0050817	coagulation		0.004684	1	0.01414	0.1238	5	368	PIK3CG,CD40LG,PPIA,IL6,CEACAM1
GO: Biological Process	GO:0034248	regulation of cellular amide metabolic process		0.004687	1	0.01414	0.1238	6	528	IFNG,CASP3,CCL5,TNF,IL6,DDX1
GO: Biological Process	GO:0035249	synaptic transmission, glutamatergic		0.004733	1	0.01426	0.1248	3	114	CCL2,TNF,PTGS2
GO: Biological Process	GO:0008630	intrinsic apoptotic signaling pathway in response to DNA damage		0.004733	1	0.01426	0.1248	3	114	BAK1,MCL1,TNF
GO: Biological Process	GO:0097421	liver regeneration		0.004841	1	0.01449	0.1269	2	35	IL10,IL6
GO: Biological Process	GO:0002360	T cell lineage commitment		0.004841	1	0.01449	0.1269	2	35	IL4,IL6
GO: Biological Process	GO:0010758	regulation of macrophage chemotaxis		0.004841	1	0.01449	0.1269	2	35	CCL2,CCL5
GO: Biological Process	GO:2000515	negative regulation of CD4-positive, alpha-beta T cell activation		0.004841	1	0.01449	0.1269	2	35	IL2,IL4
GO: Biological Process	GO:0000737	DNA catabolic process, endonucleolytic		0.004841	1	0.01449	0.1269	2	35	CASP3,IL6
GO: Biological Process	GO:0045648	positive regulation of erythrocyte differentiation		0.004841	1	0.01449	0.1269	2	35	MAPK14,STAT1
GO: Biological Process	GO:0034110	regulation of homotypic cell-cell adhesion		0.004841	1	0.01449	0.1269	2	35	CCL5,CEACAM1
GO: Biological Process	GO:0051345	positive regulation of hydrolase activity		0.004924	1	0.01473	0.129	8	900	IFNG,NLRP12,ICAM1,BAK1,CCL2,CCL5,TNF,STAT1
GO: Biological Process	GO:0045216	cell-cell junction organization		0.004989	1	0.01489	0.1304	4	232	ACE2,PALS1,TNF,ACE
GO: Biological Process	GO:0045089	positive regulation of innate immune response		0.004989	1	0.01489	0.1304	4	232	ICAM3,IRF3,CCL5,CD209
GO: Biological Process	GO:0009991	response to extracellular stimulus		0.004994	1	0.01489	0.1304	6	535	ICAM1,GPT,ALB,ADA,HSPA5,STAT1
GO: Biological Process	GO:0055074	calcium ion homeostasis		0.004994	1	0.01489	0.1304	6	535	PIK3CG,CXCL9,BAK1,CCL2,CCL5,IL2
GO: Biological Process	GO:0061138	morphogenesis of a branching epithelium		0.005065	1	0.01509	0.1321	4	233	IL10,SOCS3,TNF,IL6
GO: Biological Process	GO:0001773	myeloid dendritic cell activation		0.005116	1	0.01519	0.133	2	36	IL10,IL4
GO: Biological Process	GO:0045987	positive regulation of smooth muscle contraction		0.005116	1	0.01519	0.133	2	36	ADA,PTGS2
GO: Biological Process	GO:2000406	positive regulation of T cell migration		0.005116	1	0.01519	0.133	2	36	CCL5,ADAM17
GO: Biological Process	GO:1901889	negative regulation of cell junction assembly		0.005116	1	0.01519	0.133	2	36	TNF,ACE
GO: Biological Process	GO:0030855	epithelial cell differentiation		0.005122	1	0.0152	0.1331	8	906	IFNG,FURIN,ICAM1,CASP3,TNF,PTGS2,STAT1,CEACAM1
GO: Biological Process	GO:0003073	regulation of systemic arterial blood pressure		0.00521	1	0.01544	0.1353	3	118	ACE2,TNF,ACE
GO: Biological Process	GO:0017038	protein import		0.005219	1	0.01546	0.1354	4	235	IFNG,MAPK14,PTGS2,IL6
GO: Biological Process	GO:0045861	negative regulation of proteolysis		0.005299	1	0.01568	0.1373	5	379	IL10,FURIN,TNF,PTGS2,IL6
GO: Biological Process	GO:0043200	response to amino acid		0.005334	1	0.01577	0.1381	3	119	ICAM1,CASP3,TNF
GO: Biological Process	GO:0030262	apoptotic nuclear changes		0.005398	1	0.01591	0.1393	2	37	CASP3,IL6
GO: Biological Process	GO:0002347	response to tumor cell		0.005398	1	0.01591	0.1393	2	37	CD40LG,CEACAM1
GO: Biological Process	GO:2000108	positive regulation of leukocyte apoptotic process		0.005398	1	0.01591	0.1393	2	37	IL10,CCL5
GO: Biological Process	GO:0035633	maintenance of blood-brain barrier		0.005398	1	0.01591	0.1393	2	37	PTGS2,IL6
GO: Biological Process	GO:0046890	regulation of lipid biosynthetic process		0.005457	1	0.01606	0.1407	4	238	IFNG,TNF,PTGS2,CEACAM1
GO: Biological Process	GO:0001938	positive regulation of endothelial cell proliferation		0.005459	1	0.01606	0.1407	3	120	IL10,CCL2,ADAM17
GO: Biological Process	GO:0045666	positive regulation of neuron differentiation		0.005586	1	0.01642	0.1438	3	121	IFNG,CCL5,IL6
GO: Biological Process	GO:0060969	negative regulation of gene silencing		0.005687	1	0.01662	0.1455	2	38	TNF,IL6
GO: Biological Process	GO:0048566	embryonic digestive tract development		0.005687	1	0.01662	0.1455	2	38	TNF,ADA
GO: Biological Process	GO:0043372	positive regulation of CD4-positive, alpha-beta T cell differentiation		0.005687	1	0.01662	0.1455	2	38	IFNG,IL6
GO: Biological Process	GO:0002861	regulation of inflammatory response to antigenic stimulus		0.005687	1	0.01662	0.1455	2	38	IL10,TNF
GO: Biological Process	GO:0051968	positive regulation of synaptic transmission, glutamatergic		0.005687	1	0.01662	0.1455	2	38	CCL2,PTGS2
GO: Biological Process	GO:0006006	glucose metabolic process		0.005702	1	0.01662	0.1455	4	241	MAPK14,GPT,TNF,IL6
GO: Biological Process	GO:0055085	transmembrane transport		0.005815	1	0.01662	0.1455	12	1794	IFNG,ACE2,MAPK14,PIK3CG,CXCL9,BAK1,MCL1,CCL2,TNF,ACE,HSPA5,IL4
GO: Biological Process	GO:0009612	response to mechanical stimulus		0.005869	1	0.01662	0.1455	4	243	MAPK14,BAK1,TNF,STAT1
GO: Biological Process	GO:0002298	CD4-positive, CD25-positive, alpha-beta regulatory T cell differentiation involved in immune response		0.005928	1	0.01662	0.1455	1	2	IFNG
GO: Biological Process	GO:0032915	positive regulation of transforming growth factor beta2 production		0.005928	1	0.01662	0.1455	1	2	ATF2
GO: Biological Process	GO:0032902	nerve growth factor production		0.005928	1	0.01662	0.1455	1	2	FURIN
GO: Biological Process	GO:0032900	negative regulation of neurotrophin production		0.005928	1	0.01662	0.1455	1	2	FURIN
GO: Biological Process	GO:0072183	negative regulation of nephron tubule epithelial cell differentiation		0.005928	1	0.01662	0.1455	1	2	STAT1
GO: Biological Process	GO:0042323	negative regulation of circadian sleep/wake cycle, non-REM sleep		0.005928	1	0.01662	0.1455	1	2	ADA
GO: Biological Process	GO:1904313	response to methamphetamine hydrochloride		0.005928	1	0.01662	0.1455	1	2	HSPA5
GO: Biological Process	GO:0002352	B cell negative selection		0.005928	1	0.01662	0.1455	1	2	BAK1
GO: Biological Process	GO:0002384	hepatic immune response		0.005928	1	0.01662	0.1455	1	2	IL6
GO: Biological Process	GO:0046725	negative regulation by virus of viral protein levels in host cell		0.005928	1	0.01662	0.1455	1	2	STAT1
GO: Biological Process	GO:0002302	CD8-positive, alpha-beta T cell differentiation involved in immune response		0.005928	1	0.01662	0.1455	1	2	IFNG
GO: Biological Process	GO:0002037	negative regulation of L-glutamate import across plasma membrane		0.005928	1	0.01662	0.1455	1	2	TNF
GO: Biological Process	GO:0120190	negative regulation of bile acid secretion		0.005928	1	0.01662	0.1455	1	2	TNF
GO: Biological Process	GO:0043381	negative regulation of memory T cell differentiation		0.005928	1	0.01662	0.1455	1	2	FGL2
GO: Biological Process	GO:0043318	negative regulation of cytotoxic T cell degranulation		0.005928	1	0.01662	0.1455	1	2	CEACAM1
GO: Biological Process	GO:0043317	regulation of cytotoxic T cell degranulation		0.005928	1	0.01662	0.1455	1	2	CEACAM1
GO: Biological Process	GO:0045994	positive regulation of translational initiation by iron		0.005928	1	0.01662	0.1455	1	2	TNF
GO: Biological Process	GO:0002876	positive regulation of chronic inflammatory response to antigenic stimulus		0.005928	1	0.01662	0.1455	1	2	TNF
GO: Biological Process	GO:2000424	positive regulation of eosinophil chemotaxis		0.005928	1	0.01662	0.1455	1	2	IL4
GO: Biological Process	GO:2000422	regulation of eosinophil chemotaxis		0.005928	1	0.01662	0.1455	1	2	IL4
GO: Biological Process	GO:0002856	negative regulation of natural killer cell mediated immune response to tumor cell		0.005928	1	0.01662	0.1455	1	2	CEACAM1
GO: Biological Process	GO:0002859	negative regulation of natural killer cell mediated cytotoxicity directed against tumor cell target		0.005928	1	0.01662	0.1455	1	2	CEACAM1
GO: Biological Process	GO:0032804	negative regulation of low-density lipoprotein particle receptor catabolic process		0.005928	1	0.01662	0.1455	1	2	FURIN
GO: Biological Process	GO:0070256	negative regulation of mucus secretion		0.005928	1	0.01662	0.1455	1	2	ADA
GO: Biological Process	GO:0032834	positive regulation of CD4-positive, CD25-positive, alpha-beta regulatory T cell differentiation involved in immune response		0.005928	1	0.01662	0.1455	1	2	IFNG
GO: Biological Process	GO:0032832	regulation of CD4-positive, CD25-positive, alpha-beta regulatory T cell differentiation involved in immune response		0.005928	1	0.01662	0.1455	1	2	IFNG
GO: Biological Process	GO:0038158	granulocyte colony-stimulating factor signaling pathway		0.005928	1	0.01662	0.1455	1	2	CEACAM1
GO: Biological Process	GO:0097323	B cell adhesion		0.005928	1	0.01662	0.1455	1	2	CD209
GO: Biological Process	GO:1903597	negative regulation of gap junction assembly		0.005928	1	0.01662	0.1455	1	2	ACE
GO: Biological Process	GO:2000309	positive regulation of tumor necrosis factor (ligand) superfamily member 11 production		0.005928	1	0.01662	0.1455	1	2	IFNG
GO: Biological Process	GO:2000332	regulation of blood microparticle formation		0.005928	1	0.01662	0.1455	1	2	TNF
GO: Biological Process	GO:2000334	positive regulation of blood microparticle formation		0.005928	1	0.01662	0.1455	1	2	TNF
GO: Biological Process	GO:0051659	maintenance of mitochondrion location		0.005928	1	0.01662	0.1455	1	2	ALB
GO: Biological Process	GO:0072564	blood microparticle formation		0.005928	1	0.01662	0.1455	1	2	TNF
GO: Biological Process	GO:2001024	negative regulation of response to drug		0.005928	1	0.01662	0.1455	1	2	TNF
GO: Biological Process	GO:0043103	hypoxanthine salvage		0.005928	1	0.01662	0.1455	1	2	ADA
GO: Biological Process	GO:0045751	negative regulation of Toll signaling pathway		0.005928	1	0.01662	0.1455	1	2	NLRP12
GO: Biological Process	GO:0090362	positive regulation of platelet-derived growth factor production		0.005928	1	0.01662	0.1455	1	2	PTGS2
GO: Biological Process	GO:0032603	fractalkine production		0.005928	1	0.01662	0.1455	1	2	TNF
GO: Biological Process	GO:0045004	DNA replication proofreading		0.005928	1	0.01662	0.1455	1	2	POLD1
GO: Biological Process	GO:1902836	positive regulation of proline import across plasma membrane		0.005928	1	0.01662	0.1455	1	2	ACE2
GO: Biological Process	GO:1902834	regulation of proline import across plasma membrane		0.005928	1	0.01662	0.1455	1	2	ACE2
GO: Biological Process	GO:0061944	negative regulation of protein K48-linked ubiquitination		0.005928	1	0.01662	0.1455	1	2	PPIA
GO: Biological Process	GO:0021589	cerebellum structural organization		0.005928	1	0.01662	0.1455	1	2	HSPA5
GO: Biological Process	GO:0021577	hindbrain structural organization		0.005928	1	0.01662	0.1455	1	2	HSPA5
GO: Biological Process	GO:0060302	negative regulation of cytokine activity		0.005928	1	0.01662	0.1455	1	2	IL10
GO: Biological Process	GO:1905735	regulation of L-proline import across plasma membrane		0.005928	1	0.01662	0.1455	1	2	ACE2
GO: Biological Process	GO:1905737	positive regulation of L-proline import across plasma membrane		0.005928	1	0.01662	0.1455	1	2	ACE2
GO: Biological Process	GO:1901392	regulation of transforming growth factor beta1 activation		0.005928	1	0.01662	0.1455	1	2	FURIN
GO: Biological Process	GO:1901390	positive regulation of transforming growth factor beta activation		0.005928	1	0.01662	0.1455	1	2	FURIN
GO: Biological Process	GO:0046124	purine deoxyribonucleoside catabolic process		0.005928	1	0.01662	0.1455	1	2	ADA
GO: Biological Process	GO:0010742	macrophage derived foam cell differentiation		0.005983	1	0.0167	0.1462	2	39	STAT1,CRP
GO: Biological Process	GO:0050869	negative regulation of B cell activation		0.005983	1	0.0167	0.1462	2	39	IL10,CASP3
GO: Biological Process	GO:1901099	negative regulation of signal transduction in absence of ligand		0.005983	1	0.0167	0.1462	2	39	MCL1,TNF
GO: Biological Process	GO:2001240	negative regulation of extrinsic apoptotic signaling pathway in absence of ligand		0.005983	1	0.0167	0.1462	2	39	MCL1,TNF
GO: Biological Process	GO:1905898	positive regulation of response to endoplasmic reticulum stress		0.005983	1	0.0167	0.1462	2	39	ERN1,BAK1
GO: Biological Process	GO:0006921	cellular component disassembly involved in execution phase of apoptosis		0.005983	1	0.0167	0.1462	2	39	CASP3,IL6
GO: Biological Process	GO:0048699	generation of neurons		0.006022	1	0.01679	0.1471	12	1802	IFNG,PALS1,CASP3,CCL5,ADAM17,TNF,ACE,IL2,PPIA,HSPA5,IL6,CRP
GO: Biological Process	GO:0072503	cellular divalent inorganic cation homeostasis		0.006057	1	0.01687	0.1478	6	557	PIK3CG,CXCL9,BAK1,CCL2,CCL5,IL2
GO: Biological Process	GO:0006936	muscle contraction		0.006162	1	0.01715	0.1502	5	393	ACE2,PIK3CG,MYOM2,ADA,PTGS2
GO: Biological Process	GO:1990830	cellular response to leukemia inhibitory factor		0.006248	1	0.01738	0.1522	3	126	ICAM1,SOCS3,HELLS
GO: Biological Process	GO:0044283	small molecule biosynthetic process		0.006273	1	0.01739	0.1523	7	743	IFNG,GPT,TNF,ADA,PTGS2,IL6,CEACAM1
GO: Biological Process	GO:0090077	foam cell differentiation		0.006286	1	0.01739	0.1523	2	40	STAT1,CRP
GO: Biological Process	GO:0090505	epiboly involved in wound healing		0.006286	1	0.01739	0.1523	2	40	ADAM17,CEACAM1
GO: Biological Process	GO:0071312	cellular response to alkaloid		0.006286	1	0.01739	0.1523	2	40	ICAM1,CASP3
GO: Biological Process	GO:0045577	regulation of B cell differentiation		0.006286	1	0.01739	0.1523	2	40	IL10,IL2
GO: Biological Process	GO:0045589	regulation of regulatory T cell differentiation		0.006286	1	0.01739	0.1523	2	40	IFNG,IL2
GO: Biological Process	GO:0044319	wound healing, spreading of cells		0.006286	1	0.01739	0.1523	2	40	ADAM17,CEACAM1
GO: Biological Process	GO:0050878	regulation of body fluid levels		0.006373	1	0.01762	0.1543	6	563	PIK3CG,CD40LG,ADA,PPIA,IL6,CEACAM1
GO: Biological Process	GO:1990823	response to leukemia inhibitory factor		0.006386	1	0.01764	0.1545	3	127	ICAM1,SOCS3,HELLS
GO: Biological Process	GO:0010876	lipid localization		0.006427	1	0.01774	0.1554	6	564	FURIN,TNF,ACE,IL6,CRP,CEACAM1
GO: Biological Process	GO:0008585	female gonad development		0.006526	1	0.018	0.1576	3	128	ICAM1,CASP3,HSPA5
GO: Biological Process	GO:0061919	process utilizing autophagic mechanism		0.00659	1	0.01814	0.1588	6	567	IFNG,IL10,ERN1,CASP3,MCL1,IL4
GO: Biological Process	GO:0006914	autophagy		0.00659	1	0.01814	0.1588	6	567	IFNG,IL10,ERN1,CASP3,MCL1,IL4
GO: Biological Process	GO:0090504	epiboly		0.006596	1	0.01814	0.1588	2	41	ADAM17,CEACAM1
GO: Biological Process	GO:0007435	salivary gland morphogenesis		0.006596	1	0.01814	0.1588	2	41	TNF,IL6
GO: Biological Process	GO:0001763	morphogenesis of a branching structure		0.006661	1	0.0183	0.1603	4	252	IL10,SOCS3,TNF,IL6
GO: Biological Process	GO:0032386	regulation of intracellular transport		0.006697	1	0.01839	0.161	5	401	IFNG,MAPK14,CCL2,PTGS2,IL6
GO: Biological Process	GO:0032869	cellular response to insulin stimulus		0.006753	1	0.01853	0.1622	4	253	GPT,SOCS3,STAT1,CEACAM1
GO: Biological Process	GO:0061061	muscle structure development		0.006829	1	0.01872	0.1639	7	755	MAPK14,CXCL9,CASP3,MYOM2,TNF,IL4,IL6
GO: Biological Process	GO:0045940	positive regulation of steroid metabolic process		0.006912	1	0.01892	0.1657	2	42	IFNG,TNF
GO: Biological Process	GO:0002701	negative regulation of production of molecular mediator of immune response		0.006912	1	0.01892	0.1657	2	42	IL10,TNF
GO: Biological Process	GO:0046777	protein autophosphorylation		0.00694	1	0.01898	0.1662	4	255	NLRP12,MAPK14,ERN1,ACE
GO: Biological Process	GO:0046545	development of primary female sexual characteristics		0.007103	1	0.01941	0.17	3	132	ICAM1,CASP3,HSPA5
GO: Biological Process	GO:0009636	response to toxic substance		0.007131	1	0.01947	0.1705	4	257	BAK1,CCL5,ALB,PTGS2
GO: Biological Process	GO:0007167	enzyme linked receptor protein signaling pathway		0.007195	1	0.01963	0.1719	9	1168	PALS1,MAPK14,FURIN,SOCS3,CASP3,CCL2,ADAM17,HSPA5,CEACAM1
GO: Biological Process	GO:0001914	regulation of T cell mediated cytotoxicity		0.007236	1	0.01968	0.1724	2	43	HLA-B,CEACAM1
GO: Biological Process	GO:0050850	positive regulation of calcium-mediated signaling		0.007236	1	0.01968	0.1724	2	43	TNF,ADA
GO: Biological Process	GO:2000403	positive regulation of lymphocyte migration		0.007236	1	0.01968	0.1724	2	43	CCL5,ADAM17
GO: Biological Process	GO:2000310	regulation of NMDA receptor activity		0.007236	1	0.01968	0.1724	2	43	IFNG,CCL2
GO: Biological Process	GO:0032963	collagen metabolic process		0.007251	1	0.01971	0.1726	3	133	FURIN,CCL2,IL6
GO: Biological Process	GO:0010038	response to metal ion		0.007265	1	0.01973	0.1728	5	409	ICAM1,CASP3,HSPA5,CRP,TFR2
GO: Biological Process	GO:0008037	cell recognition		0.007325	1	0.01988	0.1741	4	259	MBL2,CASP3,CD209,CRP
GO: Biological Process	GO:0043271	negative regulation of ion transport		0.007338	1	0.0199	0.1743	5	410	ICAM1,TNF,ACE,ADA,PTGS2
GO: Biological Process	GO:0098656	anion transmembrane transport		0.007515	1	0.02035	0.1782	6	583	ACE2,MAPK14,MCL1,TNF,ACE,HSPA5
GO: Biological Process	GO:0072507	divalent inorganic cation homeostasis		0.007515	1	0.02035	0.1782	6	583	PIK3CG,CXCL9,BAK1,CCL2,CCL5,IL2
GO: Biological Process	GO:1904659	glucose transmembrane transport		0.007554	1	0.02036	0.1783	3	135	MAPK14,TNF,ACE
GO: Biological Process	GO:0031331	positive regulation of cellular catabolic process		0.007561	1	0.02036	0.1783	5	413	IFNG,FURIN,TNF,IL4,IL6
GO: Biological Process	GO:0098801	regulation of renal system process		0.007566	1	0.02036	0.1783	2	44	ANPEP,ACE
GO: Biological Process	GO:0071470	cellular response to osmotic stress		0.007566	1	0.02036	0.1783	2	44	CASP3,PTGS2
GO: Biological Process	GO:0002691	regulation of cellular extravasation		0.007566	1	0.02036	0.1783	2	44	ICAM1,CCL2
GO: Biological Process	GO:0045066	regulatory T cell differentiation		0.007566	1	0.02036	0.1783	2	44	IFNG,IL2
GO: Biological Process	GO:0006308	DNA catabolic process		0.007566	1	0.02036	0.1783	2	44	CASP3,IL6
GO: Biological Process	GO:0007431	salivary gland development		0.007566	1	0.02036	0.1783	2	44	TNF,IL6
GO: Biological Process	GO:0001649	osteoblast differentiation		0.007824	1	0.02104	0.1843	4	264	MAPK14,IFITM1,TNF,IL6
GO: Biological Process	GO:1903578	regulation of ATP metabolic process		0.007865	1	0.02112	0.185	3	137	IFNG,TNF,IL4
GO: Biological Process	GO:0042752	regulation of circadian rhythm		0.007865	1	0.02112	0.185	3	137	ALB,ADA,IL6
GO: Biological Process	GO:0043368	positive T cell selection		0.007903	1	0.02118	0.1854	2	45	IL4,IL6
GO: Biological Process	GO:1902895	positive regulation of pri-miRNA transcription by RNA polymerase II		0.007903	1	0.02118	0.1854	2	45	IL10,TNF
GO: Biological Process	GO:2000516	positive regulation of CD4-positive, alpha-beta T cell activation		0.007903	1	0.02118	0.1854	2	45	IFNG,IL6
GO: Biological Process	GO:0008645	hexose transmembrane transport		0.008023	1	0.02148	0.1881	3	138	MAPK14,TNF,ACE
GO: Biological Process	GO:0010951	negative regulation of endopeptidase activity		0.00803	1	0.02148	0.1881	4	266	FURIN,TNF,PTGS2,IL6
GO: Biological Process	GO:0045446	endothelial cell differentiation		0.008183	1	0.02188	0.1916	3	139	ICAM1,TNF,CEACAM1
GO: Biological Process	GO:0002251	organ or tissue specific immune response		0.008247	1	0.022	0.1926	2	46	IL4,IL6
GO: Biological Process	GO:0001990	regulation of systemic arterial blood pressure by hormone		0.008247	1	0.022	0.1926	2	46	ACE2,ACE
GO: Biological Process	GO:0035329	hippo signaling		0.008247	1	0.022	0.1926	2	46	MAPK14,CASP3
GO: Biological Process	GO:0015749	monosaccharide transmembrane transport		0.008344	1	0.02224	0.1948	3	140	MAPK14,TNF,ACE
GO: Biological Process	GO:0090066	regulation of anatomical structure size		0.008531	1	0.0227	0.1988	6	599	ACE2,ICAM1,TNF,ACE,PTGS2,CRP
GO: Biological Process	GO:1901215	negative regulation of neuron death		0.008561	1	0.0227	0.1988	4	271	IL10,CCL2,CCL5,IL6
GO: Biological Process	GO:0046636	negative regulation of alpha-beta T cell activation		0.008597	1	0.0227	0.1988	2	47	IL2,IL4
GO: Biological Process	GO:0070232	regulation of T cell apoptotic process		0.008597	1	0.0227	0.1988	2	47	CCL5,ADA
GO: Biological Process	GO:1903427	negative regulation of reactive oxygen species biosynthetic process		0.008597	1	0.0227	0.1988	2	47	IL10,IL4
GO: Biological Process	GO:0045823	positive regulation of heart contraction		0.008597	1	0.0227	0.1988	2	47	ACE2,ADA
GO: Biological Process	GO:1903960	negative regulation of anion transmembrane transport		0.008597	1	0.0227	0.1988	2	47	TNF,ACE
GO: Biological Process	GO:0014902	myotube differentiation		0.008674	1	0.0227	0.1988	3	142	MAPK14,CXCL9,IL4
GO: Biological Process	GO:0034219	carbohydrate transmembrane transport		0.008674	1	0.0227	0.1988	3	142	MAPK14,TNF,ACE
GO: Biological Process	GO:0008637	apoptotic mitochondrial changes		0.008674	1	0.0227	0.1988	3	142	BAK1,MCL1,ATF2
GO: Biological Process	GO:0006958	complement activation, classical pathway		0.008674	1	0.0227	0.1988	3	142	MBL2,CRP,MASP2
GO: Biological Process	GO:0010001	glial cell differentiation		0.00878	1	0.0227	0.1988	4	273	IFNG,PALS1,TNF,IL6
GO: Biological Process	GO:1901653	cellular response to peptide		0.008829	1	0.0227	0.1988	5	429	ICAM1,GPT,SOCS3,STAT1,CEACAM1
GO: Biological Process	GO:2000170	positive regulation of peptidyl-cysteine S-nitrosylation		0.008879	1	0.0227	0.1988	1	3	ACE
GO: Biological Process	GO:0002269	leukocyte activation involved in inflammatory response		0.008879	1	0.0227	0.1988	1	3	TNF
GO: Biological Process	GO:0072136	metanephric mesenchymal cell proliferation involved in metanephros development		0.008879	1	0.0227	0.1988	1	3	STAT1
GO: Biological Process	GO:0072135	kidney mesenchymal cell proliferation		0.008879	1	0.0227	0.1988	1	3	STAT1
GO: Biological Process	GO:0060177	regulation of angiotensin metabolic process		0.008879	1	0.0227	0.1988	1	3	ACE
GO: Biological Process	GO:0019082	viral protein processing		0.008879	1	0.0227	0.1988	1	3	FURIN
GO: Biological Process	GO:0002339	B cell selection		0.008879	1	0.0227	0.1988	1	3	BAK1
GO: Biological Process	GO:1901143	insulin catabolic process		0.008879	1	0.0227	0.1988	1	3	CEACAM1
GO: Biological Process	GO:0034761	positive regulation of iron ion transmembrane transport		0.008879	1	0.0227	0.1988	1	3	IFNG
GO: Biological Process	GO:0034758	positive regulation of iron ion transport		0.008879	1	0.0227	0.1988	1	3	IFNG
GO: Biological Process	GO:1903660	negative regulation of complement-dependent cytotoxicity		0.008879	1	0.0227	0.1988	1	3	IL4
GO: Biological Process	GO:1904999	positive regulation of leukocyte adhesion to arterial endothelial cell		0.008879	1	0.0227	0.1988	1	3	TNF
GO: Biological Process	GO:0002019	regulation of renal output by angiotensin		0.008879	1	0.0227	0.1988	1	3	ACE
GO: Biological Process	GO:0006447	regulation of translational initiation by iron		0.008879	1	0.0227	0.1988	1	3	TNF
GO: Biological Process	GO:0038016	insulin receptor internalization		0.008879	1	0.0227	0.1988	1	3	CEACAM1
GO: Biological Process	GO:0035702	monocyte homeostasis		0.008879	1	0.0227	0.1988	1	3	CCL2
GO: Biological Process	GO:1904057	negative regulation of sensory perception of pain		0.008879	1	0.0227	0.1988	1	3	IL10
GO: Biological Process	GO:0002835	negative regulation of response to tumor cell		0.008879	1	0.0227	0.1988	1	3	CEACAM1
GO: Biological Process	GO:0002838	negative regulation of immune response to tumor cell		0.008879	1	0.0227	0.1988	1	3	CEACAM1
GO: Biological Process	GO:0071403	cellular response to high density lipoprotein particle stimulus		0.008879	1	0.0227	0.1988	1	3	ADAM17
GO: Biological Process	GO:0014835	myoblast differentiation involved in skeletal muscle regeneration		0.008879	1	0.0227	0.1988	1	3	MAPK14
GO: Biological Process	GO:0036364	transforming growth factor beta1 activation		0.008879	1	0.0227	0.1988	1	3	FURIN
GO: Biological Process	GO:1903598	positive regulation of gap junction assembly		0.008879	1	0.0227	0.1988	1	3	ACE2
GO: Biological Process	GO:2000307	regulation of tumor necrosis factor (ligand) superfamily member 11 production		0.008879	1	0.0227	0.1988	1	3	IFNG
GO: Biological Process	GO:0072535	tumor necrosis factor (ligand) superfamily member 11 production		0.008879	1	0.0227	0.1988	1	3	IFNG
GO: Biological Process	GO:2000645	negative regulation of receptor catabolic process		0.008879	1	0.0227	0.1988	1	3	FURIN
GO: Biological Process	GO:1902948	negative regulation of tau-protein kinase activity		0.008879	1	0.0227	0.1988	1	3	IFNG
GO: Biological Process	GO:1901647	positive regulation of synoviocyte proliferation		0.008879	1	0.0227	0.1988	1	3	TNF
GO: Biological Process	GO:0090360	platelet-derived growth factor production		0.008879	1	0.0227	0.1988	1	3	PTGS2
GO: Biological Process	GO:0090361	regulation of platelet-derived growth factor production		0.008879	1	0.0227	0.1988	1	3	PTGS2
GO: Biological Process	GO:1903378	positive regulation of oxidative stress-induced neuron intrinsic apoptotic signaling pathway		0.008879	1	0.0227	0.1988	1	3	MCL1
GO: Biological Process	GO:2000502	negative regulation of natural killer cell chemotaxis		0.008879	1	0.0227	0.1988	1	3	CCL2
GO: Biological Process	GO:0035685	helper T cell diapedesis		0.008879	1	0.0227	0.1988	1	3	CCL5
GO: Biological Process	GO:0070881	regulation of proline transport		0.008879	1	0.0227	0.1988	1	3	ACE2
GO: Biological Process	GO:0046061	dATP catabolic process		0.008879	1	0.0227	0.1988	1	3	ADA
GO: Biological Process	GO:2001272	positive regulation of cysteine-type endopeptidase activity involved in execution phase of apoptosis		0.008879	1	0.0227	0.1988	1	3	TNF
GO: Biological Process	GO:0010046	response to mycotoxin		0.008879	1	0.0227	0.1988	1	3	BAK1
GO: Biological Process	GO:0003051	angiotensin-mediated drinking behavior		0.008879	1	0.0227	0.1988	1	3	ACE2
GO: Biological Process	GO:1904440	positive regulation of iron ion import across plasma membrane		0.008879	1	0.0227	0.1988	1	3	IFNG
GO: Biological Process	GO:0046968	peptide antigen transport		0.008879	1	0.0227	0.1988	1	3	CD209
GO: Biological Process	GO:0046110	xanthine metabolic process		0.008879	1	0.0227	0.1988	1	3	ADA
GO: Biological Process	GO:0046101	hypoxanthine biosynthetic process		0.008879	1	0.0227	0.1988	1	3	ADA
GO: Biological Process	GO:0046122	purine deoxyribonucleoside metabolic process		0.008879	1	0.0227	0.1988	1	3	ADA
GO: Biological Process	GO:0090265	positive regulation of immune complex clearance by monocytes and macrophages		0.008879	1	0.0227	0.1988	1	3	CCL2
GO: Biological Process	GO:1905521	regulation of macrophage migration		0.008953	1	0.02282	0.1999	2	48	CCL2,CCL5
GO: Biological Process	GO:0050856	regulation of T cell receptor signaling pathway		0.008953	1	0.02282	0.1999	2	48	ADA,CEACAM1
GO: Biological Process	GO:0089718	amino acid import across plasma membrane		0.008953	1	0.02282	0.1999	2	48	ACE2,TNF
GO: Biological Process	GO:0043029	T cell homeostasis		0.008953	1	0.02282	0.1999	2	48	CASP3,IL2
GO: Biological Process	GO:1905477	positive regulation of protein localization to membrane		0.009181	1	0.02337	0.2047	3	145	IFNG,CCL2,TNF
GO: Biological Process	GO:0030218	erythrocyte differentiation		0.009181	1	0.02337	0.2047	3	145	MAPK14,CASP3,STAT1
GO: Biological Process	GO:0002369	T cell cytokine production		0.009317	1	0.02363	0.207	2	49	IL4,IL6
GO: Biological Process	GO:0006775	fat-soluble vitamin metabolic process		0.009317	1	0.02363	0.207	2	49	IFNG,TNF
GO: Biological Process	GO:0048246	macrophage chemotaxis		0.009317	1	0.02363	0.207	2	49	CCL2,CCL5
GO: Biological Process	GO:2000404	regulation of T cell migration		0.009317	1	0.02363	0.207	2	49	CCL5,ADAM17
GO: Biological Process	GO:0045907	positive regulation of vasoconstriction		0.009317	1	0.02363	0.207	2	49	ICAM1,PTGS2
GO: Biological Process	GO:0061041	regulation of wound healing		0.009354	1	0.02371	0.2077	3	146	CCL2,TNF,CEACAM1
GO: Biological Process	GO:0050803	regulation of synapse structure or activity		0.009457	1	0.02394	0.2096	4	279	IL10,MAPK14,TNF,MX1
GO: Biological Process	GO:0010466	negative regulation of peptidase activity		0.009457	1	0.02394	0.2096	4	279	FURIN,TNF,PTGS2,IL6
GO: Biological Process	GO:0046683	response to organophosphorus		0.009529	1	0.0241	0.2111	3	147	PIK3CG,HSPA5,STAT1
GO: Biological Process	GO:0090092	regulation of transmembrane receptor protein serine/threonine kinase signaling pathway		0.009573	1	0.02418	0.2118	4	280	PALS1,FURIN,ADAM17,HSPA5
GO: Biological Process	GO:0031334	positive regulation of protein-containing complex assembly		0.009573	1	0.02418	0.2118	4	280	IFNG,ICAM1,BAK1,TNF
GO: Biological Process	GO:0042269	regulation of natural killer cell mediated cytotoxicity		0.009687	1	0.02436	0.2134	2	50	HLA-B,CEACAM1
GO: Biological Process	GO:0046677	response to antibiotic		0.009687	1	0.02436	0.2134	2	50	CASP3,HSPA5
GO: Biological Process	GO:1903524	positive regulation of blood circulation		0.009687	1	0.02436	0.2134	2	50	ACE2,ADA
GO: Biological Process	GO:0035094	response to nicotine		0.009687	1	0.02436	0.2134	2	50	CASP3,TNF
GO: Biological Process	GO:0008631	intrinsic apoptotic signaling pathway in response to oxidative stress		0.009687	1	0.02436	0.2134	2	50	MCL1,PPIA
GO: Biological Process	GO:0007257	activation of JUN kinase activity		0.009687	1	0.02436	0.2134	2	50	ERN1,CD40LG
GO: Biological Process	GO:0019318	hexose metabolic process		0.009927	1	0.02495	0.2185	4	283	MAPK14,GPT,TNF,IL6
GO: Biological Process	GO:1903580	positive regulation of ATP metabolic process		0.01006	1	0.02525	0.2211	2	51	IFNG,IL4
GO: Biological Process	GO:0001961	positive regulation of cytokine-mediated signaling pathway		0.01006	1	0.02525	0.2211	2	51	IRF3,ADAM17
GO: Biological Process	GO:0045471	response to ethanol		0.01007	1	0.02525	0.2211	3	150	ICAM1,BAK1,IL2
GO: Biological Process	GO:0045727	positive regulation of translation		0.01025	1	0.02569	0.2249	3	151	CCL5,TNF,IL6
GO: Biological Process	GO:1905562	regulation of vascular endothelial cell proliferation		0.01045	1	0.02611	0.2286	2	52	CCL2,ADAM17
GO: Biological Process	GO:0101023	vascular endothelial cell proliferation		0.01045	1	0.02611	0.2286	2	52	CCL2,ADAM17
GO: Biological Process	GO:0031952	regulation of protein autophosphorylation		0.01045	1	0.02611	0.2286	2	52	NLRP12,ACE
GO: Biological Process	GO:1903053	regulation of extracellular matrix organization		0.01045	1	0.02611	0.2286	2	52	DPP4,IL6
GO: Biological Process	GO:0023061	signal release		0.0107	1	0.02671	0.2339	6	629	IFNG,DPP4,CCL5,TNF,IL6,TFR2
GO: Biological Process	GO:0050769	positive regulation of neurogenesis		0.01079	1	0.02692	0.2358	4	290	IFNG,TNF,ACE,IL6
GO: Biological Process	GO:0045601	regulation of endothelial cell differentiation		0.01083	1	0.02702	0.2366	2	53	TNF,CEACAM1
GO: Biological Process	GO:0045667	regulation of osteoblast differentiation		0.011	1	0.02741	0.2401	3	155	IFITM1,TNF,IL6
GO: Biological Process	GO:0043124	negative regulation of I-kappaB kinase/NF-kappaB signaling		0.01123	1	0.02793	0.2446	2	54	NLRP12,STAT1
GO: Biological Process	GO:0002715	regulation of natural killer cell mediated immunity		0.01123	1	0.02793	0.2446	2	54	HLA-B,CEACAM1
GO: Biological Process	GO:2001239	regulation of extrinsic apoptotic signaling pathway in absence of ligand		0.01123	1	0.02793	0.2446	2	54	MCL1,TNF
GO: Biological Process	GO:0034101	erythrocyte homeostasis		0.01139	1	0.0283	0.2478	3	157	MAPK14,CASP3,STAT1
GO: Biological Process	GO:0043300	regulation of leukocyte degranulation		0.01163	1	0.0283	0.2478	2	55	IL4,CEACAM1
GO: Biological Process	GO:0051955	regulation of amino acid transport		0.01163	1	0.0283	0.2478	2	55	ACE2,TNF
GO: Biological Process	GO:0006984	ER-nucleus signaling pathway		0.01163	1	0.0283	0.2478	2	55	CCL2,HSPA5
GO: Biological Process	GO:0072594	establishment of protein localization to organelle		0.01166	1	0.0283	0.2478	6	641	IFNG,MAPK14,HSPA5,PTGS2,IL6,MX1
GO: Biological Process	GO:0019216	regulation of lipid metabolic process		0.01169	1	0.0283	0.2478	5	460	IFNG,PIK3CG,TNF,PTGS2,CEACAM1
GO: Biological Process	GO:0009887	animal organ morphogenesis		0.0117	1	0.0283	0.2478	9	1263	IFNG,MAPK14,BAK1,CCL2,TNF,ATF2,IL6,STAT1,CEACAM1
GO: Biological Process	GO:0003158	endothelium development		0.01178	1	0.0283	0.2478	3	159	ICAM1,TNF,CEACAM1
GO: Biological Process	GO:1903891	regulation of ATF6-mediated unfolded protein response		0.01182	1	0.0283	0.2478	1	4	HSPA5
GO: Biological Process	GO:0002296	T-helper 1 cell lineage commitment		0.01182	1	0.0283	0.2478	1	4	IL4
GO: Biological Process	GO:0070350	regulation of white fat cell proliferation		0.01182	1	0.0283	0.2478	1	4	IL4
GO: Biological Process	GO:1903845	negative regulation of cellular response to transforming growth factor beta stimulus		0.01182	1	0.0283	0.2478	1	4	IL4
GO: Biological Process	GO:0060167	regulation of adenosine receptor signaling pathway		0.01182	1	0.0283	0.2478	1	4	ADA
GO: Biological Process	GO:1905647	proline import across plasma membrane		0.01182	1	0.0283	0.2478	1	4	ACE2
GO: Biological Process	GO:0032899	regulation of neurotrophin production		0.01182	1	0.0283	0.2478	1	4	FURIN
GO: Biological Process	GO:1904271	L-proline import across plasma membrane		0.01182	1	0.0283	0.2478	1	4	ACE2
GO: Biological Process	GO:0070343	white fat cell proliferation		0.01182	1	0.0283	0.2478	1	4	IL4
GO: Biological Process	GO:0071623	negative regulation of granulocyte chemotaxis		0.01182	1	0.0283	0.2478	1	4	DPP4
GO: Biological Process	GO:0110024	positive regulation of cardiac muscle myoblast proliferation		0.01182	1	0.0283	0.2478	1	4	ATF2
GO: Biological Process	GO:0090024	negative regulation of neutrophil chemotaxis		0.01182	1	0.0283	0.2478	1	4	DPP4
GO: Biological Process	GO:0150127	regulation of interleukin-33 production		0.01182	1	0.0283	0.2478	1	4	TNF
GO: Biological Process	GO:0003340	negative regulation of mesenchymal to epithelial transition involved in metanephros morphogenesis		0.01182	1	0.0283	0.2478	1	4	STAT1
GO: Biological Process	GO:0048295	positive regulation of isotype switching to IgE isotypes		0.01182	1	0.0283	0.2478	1	4	IL4
GO: Biological Process	GO:0043316	cytotoxic T cell degranulation		0.01182	1	0.0283	0.2478	1	4	CEACAM1
GO: Biological Process	GO:0034465	response to carbon monoxide		0.01182	1	0.0283	0.2478	1	4	IL10
GO: Biological Process	GO:2000418	positive regulation of eosinophil migration		0.01182	1	0.0283	0.2478	1	4	IL4
GO: Biological Process	GO:0050689	negative regulation of defense response to virus by host		0.01182	1	0.0283	0.2478	1	4	IRF3
GO: Biological Process	GO:0002941	synoviocyte proliferation		0.01182	1	0.0283	0.2478	1	4	TNF
GO: Biological Process	GO:0002605	negative regulation of dendritic cell antigen processing and presentation		0.01182	1	0.0283	0.2478	1	4	FGL2
GO: Biological Process	GO:0032455	nerve growth factor processing		0.01182	1	0.0283	0.2478	1	4	FURIN
GO: Biological Process	GO:1901624	negative regulation of lymphocyte chemotaxis		0.01182	1	0.0283	0.2478	1	4	CCL2
GO: Biological Process	GO:2000635	negative regulation of primary miRNA processing		0.01182	1	0.0283	0.2478	1	4	IL6
GO: Biological Process	GO:2000634	regulation of primary miRNA processing		0.01182	1	0.0283	0.2478	1	4	IL6
GO: Biological Process	GO:1901645	regulation of synoviocyte proliferation		0.01182	1	0.0283	0.2478	1	4	TNF
GO: Biological Process	GO:0030886	negative regulation of myeloid dendritic cell activation		0.01182	1	0.0283	0.2478	1	4	IL10
GO: Biological Process	GO:0042851	L-alanine metabolic process		0.01182	1	0.0283	0.2478	1	4	GPT
GO: Biological Process	GO:0042853	L-alanine catabolic process		0.01182	1	0.0283	0.2478	1	4	GPT
GO: Biological Process	GO:0031296	B cell costimulation		0.01182	1	0.0283	0.2478	1	4	IL4
GO: Biological Process	GO:0072639	interleukin-33 production		0.01182	1	0.0283	0.2478	1	4	TNF
GO: Biological Process	GO:0061945	regulation of protein K48-linked ubiquitination		0.01182	1	0.0283	0.2478	1	4	PPIA
GO: Biological Process	GO:0035697	CD8-positive, alpha-beta T cell extravasation		0.01182	1	0.0283	0.2478	1	4	CCL5
GO: Biological Process	GO:0046059	dAMP catabolic process		0.01182	1	0.0283	0.2478	1	4	ADA
GO: Biological Process	GO:1904555	L-proline transmembrane transport		0.01182	1	0.0283	0.2478	1	4	ACE2
GO: Biological Process	GO:0008592	regulation of Toll signaling pathway		0.01182	1	0.0283	0.2478	1	4	NLRP12
GO: Biological Process	GO:0032227	negative regulation of synaptic transmission, dopaminergic		0.01182	1	0.0283	0.2478	1	4	PTGS2
GO: Biological Process	GO:0046013	regulation of T cell homeostatic proliferation		0.01182	1	0.0283	0.2478	1	4	IL2
GO: Biological Process	GO:0060300	regulation of cytokine activity		0.01182	1	0.0283	0.2478	1	4	IL10
GO: Biological Process	GO:0002436	immune complex clearance by monocytes and macrophages		0.01182	1	0.0283	0.2478	1	4	CCL2
GO: Biological Process	GO:0043969	histone H2B acetylation		0.01182	1	0.0283	0.2478	1	4	ATF2
GO: Biological Process	GO:1904438	regulation of iron ion import across plasma membrane		0.01182	1	0.0283	0.2478	1	4	IFNG
GO: Biological Process	GO:0046103	inosine biosynthetic process		0.01182	1	0.0283	0.2478	1	4	ADA
GO: Biological Process	GO:0046100	hypoxanthine metabolic process		0.01182	1	0.0283	0.2478	1	4	ADA
GO: Biological Process	GO:0043096	purine nucleobase salvage		0.01182	1	0.0283	0.2478	1	4	ADA
GO: Biological Process	GO:0046121	deoxyribonucleoside catabolic process		0.01182	1	0.0283	0.2478	1	4	ADA
GO: Biological Process	GO:0090264	regulation of immune complex clearance by monocytes and macrophages		0.01182	1	0.0283	0.2478	1	4	CCL2
GO: Biological Process	GO:0061713	anterior neural tube closure		0.01182	1	0.0283	0.2478	1	4	CASP3
GO: Biological Process	GO:1903827	regulation of cellular protein localization		0.012	1	0.02868	0.2512	6	645	IFNG,MAPK14,CCL2,TNF,PTGS2,IL6
GO: Biological Process	GO:0035196	production of miRNAs involved in gene silencing by miRNA		0.01204	1	0.02868	0.2512	2	56	TNF,IL6
GO: Biological Process	GO:0007157	heterophilic cell-cell adhesion via plasma membrane cell adhesion molecules		0.01204	1	0.02868	0.2512	2	56	ICAM1,CD209
GO: Biological Process	GO:0097300	programmed necrotic cell death		0.01204	1	0.02868	0.2512	2	56	IRF3,TNF
GO: Biological Process	GO:0003044	regulation of systemic arterial blood pressure mediated by a chemical signal		0.01204	1	0.02868	0.2512	2	56	ACE2,ACE
GO: Biological Process	GO:0045646	regulation of erythrocyte differentiation		0.01204	1	0.02868	0.2512	2	56	MAPK14,STAT1
GO: Biological Process	GO:0043090	amino acid import		0.01204	1	0.02868	0.2512	2	56	ACE2,TNF
GO: Biological Process	GO:0001503	ossification		0.01231	1	0.02932	0.2568	5	466	MAPK14,IFITM1,TNF,PTGS2,IL6
GO: Biological Process	GO:0090257	regulation of muscle system process		0.01237	1	0.02943	0.2577	4	302	ACE2,PIK3CG,ADA,PTGS2
GO: Biological Process	GO:0009411	response to UV		0.01239	1	0.02943	0.2577	3	162	POLD1,BAK1,CASP3
GO: Biological Process	GO:0042552	myelination		0.01239	1	0.02943	0.2577	3	162	IFNG,PALS1,TNF
GO: Biological Process	GO:0061028	establishment of endothelial barrier		0.01245	1	0.02951	0.2585	2	57	ICAM1,TNF
GO: Biological Process	GO:0071320	cellular response to cAMP		0.01245	1	0.02951	0.2585	2	57	PIK3CG,HSPA5
GO: Biological Process	GO:0046854	phosphatidylinositol phosphate biosynthetic process		0.01245	1	0.02951	0.2585	2	57	PIK3CG,SOCS3
GO: Biological Process	GO:0090279	regulation of calcium ion import		0.01245	1	0.02951	0.2585	2	57	CCL2,ACE
GO: Biological Process	GO:0008366	axon ensheathment		0.0128	1	0.03029	0.2653	3	164	IFNG,PALS1,TNF
GO: Biological Process	GO:0007272	ensheathment of neurons		0.0128	1	0.03029	0.2653	3	164	IFNG,PALS1,TNF
GO: Biological Process	GO:0032965	regulation of collagen biosynthetic process		0.01287	1	0.03033	0.2656	2	58	CCL2,IL6
GO: Biological Process	GO:0035272	exocrine system development		0.01287	1	0.03033	0.2656	2	58	TNF,IL6
GO: Biological Process	GO:0050873	brown fat cell differentiation		0.01287	1	0.03033	0.2656	2	58	MAPK14,PTGS2
GO: Biological Process	GO:0022602	ovulation cycle process		0.01287	1	0.03033	0.2656	2	58	CASP3,HSPA5
GO: Biological Process	GO:0030857	negative regulation of epithelial cell differentiation		0.01287	1	0.03033	0.2656	2	58	IFNG,STAT1
GO: Biological Process	GO:0002711	positive regulation of T cell mediated immunity		0.01287	1	0.03033	0.2656	2	58	HLA-B,IL6
GO: Biological Process	GO:0006111	regulation of gluconeogenesis		0.01287	1	0.03033	0.2656	2	58	GPT,IL6
GO: Biological Process	GO:0005996	monosaccharide metabolic process		0.01293	1	0.03043	0.2665	4	306	MAPK14,GPT,TNF,IL6
GO: Biological Process	GO:0008360	regulation of cell shape		0.01301	1	0.03059	0.2679	3	165	ICAM1,CCL2,IL6
GO: Biological Process	GO:0016241	regulation of macroautophagy		0.01301	1	0.03059	0.2679	3	165	ERN1,CASP3,IL4
GO: Biological Process	GO:0014074	response to purine-containing compound		0.01322	1	0.03107	0.2721	3	166	PIK3CG,HSPA5,STAT1
GO: Biological Process	GO:0031641	regulation of myelination		0.0133	1	0.03113	0.2726	2	59	IFNG,TNF
GO: Biological Process	GO:0001913	T cell mediated cytotoxicity		0.0133	1	0.03113	0.2726	2	59	HLA-B,CEACAM1
GO: Biological Process	GO:0001825	blastocyst formation		0.0133	1	0.03113	0.2726	2	59	FURIN,ADA
GO: Biological Process	GO:0060711	labyrinthine layer development		0.0133	1	0.03113	0.2726	2	59	IL10,SOCS3
GO: Biological Process	GO:0045058	T cell selection		0.0133	1	0.03113	0.2726	2	59	IL4,IL6
GO: Biological Process	GO:1902893	regulation of pri-miRNA transcription by RNA polymerase II		0.0133	1	0.03113	0.2726	2	59	IL10,TNF
GO: Biological Process	GO:0042304	regulation of fatty acid biosynthetic process		0.01373	1	0.03204	0.2806	2	60	PTGS2,CEACAM1
GO: Biological Process	GO:0070918	production of small RNA involved in gene silencing by RNA		0.01373	1	0.03204	0.2806	2	60	TNF,IL6
GO: Biological Process	GO:0010332	response to gamma radiation		0.01373	1	0.03204	0.2806	2	60	BAK1,HSPA5
GO: Biological Process	GO:0061614	pri-miRNA transcription by RNA polymerase II		0.01373	1	0.03204	0.2806	2	60	IL10,TNF
GO: Biological Process	GO:0031050	dsRNA processing		0.01373	1	0.03204	0.2806	2	60	TNF,IL6
GO: Biological Process	GO:0007600	sensory perception		0.01412	1	0.03292	0.2883	8	1081	IFNG,IL10,ICAM1,CASP3,CCL2,TNF,ACE,PTGS2
GO: Biological Process	GO:0051353	positive regulation of oxidoreductase activity		0.01417	1	0.03293	0.2884	2	61	IFNG,TNF
GO: Biological Process	GO:0045981	positive regulation of nucleotide metabolic process		0.01417	1	0.03293	0.2884	2	61	IFNG,IL4
GO: Biological Process	GO:0043303	mast cell degranulation		0.01417	1	0.03293	0.2884	2	61	PIK3CG,IL4
GO: Biological Process	GO:1900544	positive regulation of purine nucleotide metabolic process		0.01417	1	0.03293	0.2884	2	61	IFNG,IL4
GO: Biological Process	GO:0071806	protein transmembrane transport		0.01417	1	0.03293	0.2884	2	61	MCL1,HSPA5
GO: Biological Process	GO:0002279	mast cell activation involved in immune response		0.01462	1	0.03323	0.291	2	62	PIK3CG,IL4
GO: Biological Process	GO:0048286	lung alveolus development		0.01462	1	0.03323	0.291	2	62	ACE,ADA
GO: Biological Process	GO:0031295	T cell costimulation		0.01462	1	0.03323	0.291	2	62	DPP4,CD40LG
GO: Biological Process	GO:0034113	heterotypic cell-cell adhesion		0.01462	1	0.03323	0.291	2	62	IL10,TNF
GO: Biological Process	GO:0009896	positive regulation of catabolic process		0.01466	1	0.03323	0.291	5	487	IFNG,FURIN,TNF,IL4,IL6
GO: Biological Process	GO:0072125	negative regulation of glomerular mesangial cell proliferation		0.01476	1	0.03323	0.291	1	5	IFNG
GO: Biological Process	GO:0032929	negative regulation of superoxide anion generation		0.01476	1	0.03323	0.291	1	5	CRP
GO: Biological Process	GO:0072162	metanephric mesenchymal cell differentiation		0.01476	1	0.03323	0.291	1	5	STAT1
GO: Biological Process	GO:0010716	negative regulation of extracellular matrix disassembly		0.01476	1	0.03323	0.291	1	5	DPP4
GO: Biological Process	GO:0022614	membrane to membrane docking		0.01476	1	0.03323	0.291	1	5	ICAM1
GO: Biological Process	GO:0032898	neurotrophin production		0.01476	1	0.03323	0.291	1	5	FURIN
GO: Biological Process	GO:0010693	negative regulation of alkaline phosphatase activity		0.01476	1	0.03323	0.291	1	5	TNF
GO: Biological Process	GO:0071650	negative regulation of chemokine (C-C motif) ligand 5 production		0.01476	1	0.03323	0.291	1	5	IL10
GO: Biological Process	GO:0001777	T cell homeostatic proliferation		0.01476	1	0.03323	0.291	1	5	IL2
GO: Biological Process	GO:0048597	post-embryonic camera-type eye morphogenesis		0.01476	1	0.03323	0.291	1	5	BAK1
GO: Biological Process	GO:1904997	regulation of leukocyte adhesion to arterial endothelial cell		0.01476	1	0.03323	0.291	1	5	TNF
GO: Biological Process	GO:0032701	negative regulation of interleukin-18 production		0.01476	1	0.03323	0.291	1	5	IL10
GO: Biological Process	GO:0032747	positive regulation of interleukin-23 production		0.01476	1	0.03323	0.291	1	5	IFNG
GO: Biological Process	GO:0060708	spongiotrophoblast differentiation		0.01476	1	0.03323	0.291	1	5	SOCS3
GO: Biological Process	GO:0072734	cellular response to staurosporine		0.01476	1	0.03323	0.291	1	5	CASP3
GO: Biological Process	GO:0072733	response to staurosporine		0.01476	1	0.03323	0.291	1	5	CASP3
GO: Biological Process	GO:0140462	pericentric heterochromatin organization		0.01476	1	0.03323	0.291	1	5	HELLS
GO: Biological Process	GO:0036343	psychomotor behavior		0.01476	1	0.03323	0.291	1	5	DPP4
GO: Biological Process	GO:1902219	negative regulation of intrinsic apoptotic signaling pathway in response to osmotic stress		0.01476	1	0.03323	0.291	1	5	PTGS2
GO: Biological Process	GO:0006524	alanine catabolic process		0.01476	1	0.03323	0.291	1	5	GPT
GO: Biological Process	GO:0006522	alanine metabolic process		0.01476	1	0.03323	0.291	1	5	GPT
GO: Biological Process	GO:0031508	pericentric heterochromatin assembly		0.01476	1	0.03323	0.291	1	5	HELLS
GO: Biological Process	GO:0002901	mature B cell apoptotic process		0.01476	1	0.03323	0.291	1	5	ADA
GO: Biological Process	GO:0002904	positive regulation of B cell apoptotic process		0.01476	1	0.03323	0.291	1	5	IL10
GO: Biological Process	GO:0002905	regulation of mature B cell apoptotic process		0.01476	1	0.03323	0.291	1	5	ADA
GO: Biological Process	GO:0002906	negative regulation of mature B cell apoptotic process		0.01476	1	0.03323	0.291	1	5	ADA
GO: Biological Process	GO:2000346	negative regulation of hepatocyte proliferation		0.01476	1	0.03323	0.291	1	5	CEACAM1
GO: Biological Process	GO:1901671	positive regulation of superoxide dismutase activity		0.01476	1	0.03323	0.291	1	5	TNF
GO: Biological Process	GO:0009217	purine deoxyribonucleoside triphosphate catabolic process		0.01476	1	0.03323	0.291	1	5	ADA
GO: Biological Process	GO:0002636	positive regulation of germinal center formation		0.01476	1	0.03323	0.291	1	5	ADA
GO: Biological Process	GO:0002678	positive regulation of chronic inflammatory response		0.01476	1	0.03323	0.291	1	5	TNF
GO: Biological Process	GO:0034242	negative regulation of syncytium formation by plasma membrane fusion		0.01476	1	0.03323	0.291	1	5	STAT1
GO: Biological Process	GO:1903385	regulation of homophilic cell adhesion		0.01476	1	0.03323	0.291	1	5	CEACAM1
GO: Biological Process	GO:0035624	receptor transactivation		0.01476	1	0.03323	0.291	1	5	ADAM17
GO: Biological Process	GO:0033025	regulation of mast cell apoptotic process		0.01476	1	0.03323	0.291	1	5	ADAM17
GO: Biological Process	GO:0033024	mast cell apoptotic process		0.01476	1	0.03323	0.291	1	5	ADAM17
GO: Biological Process	GO:0002457	T cell antigen processing and presentation		0.01476	1	0.03323	0.291	1	5	ICAM1
GO: Biological Process	GO:0010897	negative regulation of triglyceride catabolic process		0.01476	1	0.03323	0.291	1	5	PIK3CG
GO: Biological Process	GO:0090185	negative regulation of kidney development		0.01476	1	0.03323	0.291	1	5	STAT1
GO: Biological Process	GO:0009080	pyruvate family amino acid catabolic process		0.01476	1	0.03323	0.291	1	5	GPT
GO: Biological Process	GO:0009078	pyruvate family amino acid metabolic process		0.01476	1	0.03323	0.291	1	5	GPT
GO: Biological Process	GO:0015827	tryptophan transport		0.01476	1	0.03323	0.291	1	5	ACE2
GO: Biological Process	GO:1902623	negative regulation of neutrophil migration		0.01476	1	0.03323	0.291	1	5	DPP4
GO: Biological Process	GO:0090271	positive regulation of fibroblast growth factor production		0.01476	1	0.03323	0.291	1	5	PTGS2
GO: Biological Process	GO:0001912	positive regulation of leukocyte mediated cytotoxicity		0.01507	1	0.03382	0.2962	2	63	HLA-B,CCL2
GO: Biological Process	GO:0045744	negative regulation of G protein-coupled receptor signaling pathway		0.01507	1	0.03382	0.2962	2	63	CCL5,ADA
GO: Biological Process	GO:0035306	positive regulation of dephosphorylation		0.01507	1	0.03382	0.2962	2	63	IFNG,PPIA
GO: Biological Process	GO:0002448	mast cell mediated immunity		0.01507	1	0.03382	0.2962	2	63	PIK3CG,IL4
GO: Biological Process	GO:0031018	endocrine pancreas development		0.01507	1	0.03382	0.2962	2	63	BAK1,IL6
GO: Biological Process	GO:0008643	carbohydrate transport		0.01545	1	0.03466	0.3035	3	176	MAPK14,TNF,ACE
GO: Biological Process	GO:0031638	zymogen activation		0.01552	1	0.03469	0.3038	2	64	FURIN,BAK1
GO: Biological Process	GO:0010803	regulation of tumor necrosis factor-mediated signaling pathway		0.01552	1	0.03469	0.3038	2	64	ADAM17,TNF
GO: Biological Process	GO:1905517	macrophage migration		0.01552	1	0.03469	0.3038	2	64	CCL2,CCL5
GO: Biological Process	GO:1902110	positive regulation of mitochondrial membrane permeability involved in apoptotic process		0.01552	1	0.03469	0.3038	2	64	BAK1,ATF2
GO: Biological Process	GO:1903202	negative regulation of oxidative stress-induced cell death		0.01552	1	0.03469	0.3038	2	64	IL10,PPIA
GO: Biological Process	GO:0045599	negative regulation of fat cell differentiation		0.01552	1	0.03469	0.3038	2	64	TNF,IL6
GO: Biological Process	GO:0045165	cell fate commitment		0.01564	1	0.03493	0.3059	4	324	CASP3,MCL1,IL4,IL6
GO: Biological Process	GO:0022411	cellular component disassembly		0.01585	1	0.03537	0.3097	6	686	DPP4,FURIN,CASP3,TNF,IL6,CRP
GO: Biological Process	GO:0043254	regulation of protein-containing complex assembly		0.01588	1	0.03541	0.3101	5	497	IFNG,ICAM1,BAK1,TNF,HSPA5
GO: Biological Process	GO:1903670	regulation of sprouting angiogenesis		0.01599	1	0.03562	0.3119	2	65	IL10,CEACAM1
GO: Biological Process	GO:0050994	regulation of lipid catabolic process		0.01599	1	0.03562	0.3119	2	65	PIK3CG,TNF
GO: Biological Process	GO:0002429	immune response-activating cell surface receptor signaling pathway		0.016	1	0.03563	0.312	5	498	IFNG,ICAM3,ADA,CD209,CEACAM1
GO: Biological Process	GO:0002757	immune response-activating signal transduction		0.01613	1	0.03588	0.3143	5	499	IFNG,ICAM3,ADA,CD209,CEACAM1
GO: Biological Process	GO:0010712	regulation of collagen metabolic process		0.01646	1	0.03657	0.3202	2	66	CCL2,IL6
GO: Biological Process	GO:1902686	mitochondrial outer membrane permeabilization involved in programmed cell death		0.01646	1	0.03657	0.3202	2	66	BAK1,ATF2
GO: Biological Process	GO:0098739	import across plasma membrane		0.01688	1	0.03749	0.3284	3	182	IFNG,ACE2,TNF
GO: Biological Process	GO:0032964	collagen biosynthetic process		0.01693	1	0.03755	0.3289	2	67	CCL2,IL6
GO: Biological Process	GO:0098900	regulation of action potential		0.01693	1	0.03755	0.3289	2	67	IFNG,TNF
GO: Biological Process	GO:0034504	protein localization to nucleus		0.01695	1	0.03758	0.3291	4	332	IFNG,MAPK14,PTGS2,IL6
GO: Biological Process	GO:0007548	sex differentiation		0.01729	1	0.03808	0.3335	4	334	ICAM1,BAK1,CASP3,HSPA5
GO: Biological Process	GO:0046942	carboxylic acid transport		0.01729	1	0.03808	0.3335	4	334	ACE2,TNF,ACE,CEACAM1
GO: Biological Process	GO:0034614	cellular response to reactive oxygen species		0.01738	1	0.03808	0.3335	3	184	IL10,ERN1,IL6
GO: Biological Process	GO:0045834	positive regulation of lipid metabolic process		0.01738	1	0.03808	0.3335	3	184	IFNG,TNF,PTGS2
GO: Biological Process	GO:0035794	positive regulation of mitochondrial membrane permeability		0.01741	1	0.03808	0.3335	2	68	BAK1,ATF2
GO: Biological Process	GO:0050922	negative regulation of chemotaxis		0.01741	1	0.03808	0.3335	2	68	DPP4,CCL2
GO: Biological Process	GO:1903078	positive regulation of protein localization to plasma membrane		0.01741	1	0.03808	0.3335	2	68	IFNG,TNF
GO: Biological Process	GO:0055078	sodium ion homeostasis		0.01741	1	0.03808	0.3335	2	68	ANPEP,ACE
GO: Biological Process	GO:0043467	regulation of generation of precursor metabolites and energy		0.01763	1	0.03808	0.3335	3	185	IFNG,TNF,IL4
GO: Biological Process	GO:0071496	cellular response to external stimulus		0.01763	1	0.03808	0.3335	4	336	ICAM1,BAK1,ALB,HSPA5
GO: Biological Process	GO:1903895	negative regulation of IRE1-mediated unfolded protein response		0.01768	1	0.03808	0.3335	1	6	HSPA5
GO: Biological Process	GO:1902565	positive regulation of neutrophil activation		0.01768	1	0.03808	0.3335	1	6	TNF
GO: Biological Process	GO:2000110	negative regulation of macrophage apoptotic process		0.01768	1	0.03808	0.3335	1	6	CCL5
GO: Biological Process	GO:0036476	neuron death in response to hydrogen peroxide		0.01768	1	0.03808	0.3335	1	6	IL10
GO: Biological Process	GO:0061470	T follicular helper cell differentiation		0.01768	1	0.03808	0.3335	1	6	IL6
GO: Biological Process	GO:1902512	positive regulation of apoptotic DNA fragmentation		0.01768	1	0.03808	0.3335	1	6	IL6
GO: Biological Process	GO:0070345	negative regulation of fat cell proliferation		0.01768	1	0.03808	0.3335	1	6	IL4
GO: Biological Process	GO:0099179	regulation of synaptic membrane adhesion		0.01768	1	0.03808	0.3335	1	6	MAPK14
GO: Biological Process	GO:1903721	positive regulation of I-kappaB phosphorylation		0.01768	1	0.03808	0.3335	1	6	TNF
GO: Biological Process	GO:0010815	bradykinin catabolic process		0.01768	1	0.03808	0.3335	1	6	ACE
GO: Biological Process	GO:0002035	brain renin-angiotensin system		0.01768	1	0.03808	0.3335	1	6	ACE2
GO: Biological Process	GO:0002074	extraocular skeletal muscle development		0.01768	1	0.03808	0.3335	1	6	MYOM2
GO: Biological Process	GO:0032741	positive regulation of interleukin-18 production		0.01768	1	0.03808	0.3335	1	6	TNF
GO: Biological Process	GO:0032687	negative regulation of interferon-alpha production		0.01768	1	0.03808	0.3335	1	6	IL10
GO: Biological Process	GO:2000416	regulation of eosinophil migration		0.01768	1	0.03808	0.3335	1	6	IL4
GO: Biological Process	GO:1902218	regulation of intrinsic apoptotic signaling pathway in response to osmotic stress		0.01768	1	0.03808	0.3335	1	6	PTGS2
GO: Biological Process	GO:0032803	regulation of low-density lipoprotein particle receptor catabolic process		0.01768	1	0.03808	0.3335	1	6	FURIN
GO: Biological Process	GO:0032831	positive regulation of CD4-positive, CD25-positive, alpha-beta regulatory T cell differentiation		0.01768	1	0.03808	0.3335	1	6	IFNG
GO: Biological Process	GO:1902262	apoptotic process involved in blood vessel morphogenesis		0.01768	1	0.03808	0.3335	1	6	BAK1
GO: Biological Process	GO:0002925	positive regulation of humoral immune response mediated by circulating immunoglobulin		0.01768	1	0.03808	0.3335	1	6	TNF
GO: Biological Process	GO:0006154	adenosine catabolic process		0.01768	1	0.03808	0.3335	1	6	ADA
GO: Biological Process	GO:0055118	negative regulation of cardiac muscle contraction		0.01768	1	0.03808	0.3335	1	6	PIK3CG
GO: Biological Process	GO:0035509	negative regulation of myosin-light-chain-phosphatase activity		0.01768	1	0.03808	0.3335	1	6	TNF
GO: Biological Process	GO:0006196	AMP catabolic process		0.01768	1	0.03808	0.3335	1	6	ADA
GO: Biological Process	GO:0034239	regulation of macrophage fusion		0.01768	1	0.03808	0.3335	1	6	STAT1
GO: Biological Process	GO:2000697	negative regulation of epithelial cell differentiation involved in kidney development		0.01768	1	0.03808	0.3335	1	6	STAT1
GO: Biological Process	GO:1903347	negative regulation of bicellular tight junction assembly		0.01768	1	0.03808	0.3335	1	6	TNF
GO: Biological Process	GO:0006287	base-excision repair, gap-filling		0.01768	1	0.03808	0.3335	1	6	POLD1
GO: Biological Process	GO:2000503	positive regulation of natural killer cell chemotaxis		0.01768	1	0.03808	0.3335	1	6	CCL5
GO: Biological Process	GO:0033023	mast cell homeostasis		0.01768	1	0.03808	0.3335	1	6	ADAM17
GO: Biological Process	GO:0046053	dAMP metabolic process		0.01768	1	0.03808	0.3335	1	6	ADA
GO: Biological Process	GO:2001270	regulation of cysteine-type endopeptidase activity involved in execution phase of apoptosis		0.01768	1	0.03808	0.3335	1	6	TNF
GO: Biological Process	GO:1903207	regulation of hydrogen peroxide-induced neuron death		0.01768	1	0.03808	0.3335	1	6	IL10
GO: Biological Process	GO:1903208	negative regulation of hydrogen peroxide-induced neuron death		0.01768	1	0.03808	0.3335	1	6	IL10
GO: Biological Process	GO:1900086	positive regulation of peptidyl-tyrosine autophosphorylation		0.01768	1	0.03808	0.3335	1	6	ACE
GO: Biological Process	GO:0009146	purine nucleoside triphosphate catabolic process		0.01768	1	0.03808	0.3335	1	6	ADA
GO: Biological Process	GO:0061757	leukocyte adhesion to arterial endothelial cell		0.01768	1	0.03808	0.3335	1	6	TNF
GO: Biological Process	GO:1902475	L-alpha-amino acid transmembrane transport		0.0179	1	0.03848	0.3369	2	69	ACE2,TNF
GO: Biological Process	GO:0032768	regulation of monooxygenase activity		0.0179	1	0.03848	0.3369	2	69	IFNG,TNF
GO: Biological Process	GO:0010524	positive regulation of calcium ion transport into cytosol		0.0179	1	0.03848	0.3369	2	69	CXCL9,BAK1
GO: Biological Process	GO:0043123	positive regulation of I-kappaB kinase/NF-kappaB signaling		0.01839	1	0.03951	0.346	3	188	IRF3,TNF,DDX1
GO: Biological Process	GO:2000272	negative regulation of signaling receptor activity		0.01888	1	0.0405	0.3547	2	71	ACE2,TNF
GO: Biological Process	GO:0045824	negative regulation of innate immune response		0.01888	1	0.0405	0.3547	2	71	HLA-B,CEACAM1
GO: Biological Process	GO:0015807	L-amino acid transport		0.01888	1	0.0405	0.3547	2	71	ACE2,TNF
GO: Biological Process	GO:0045930	negative regulation of mitotic cell cycle		0.01923	1	0.04122	0.361	4	345	IL10,CCL2,TNF,ATF2
GO: Biological Process	GO:1901224	positive regulation of NIK/NF-kappaB signaling		0.01939	1	0.04143	0.3628	2	72	NLRP12,TNF
GO: Biological Process	GO:0042267	natural killer cell mediated cytotoxicity		0.01939	1	0.04143	0.3628	2	72	HLA-B,CEACAM1
GO: Biological Process	GO:0071479	cellular response to ionizing radiation		0.01939	1	0.04143	0.3628	2	72	MAPK14,HSPA5
GO: Biological Process	GO:1902108	regulation of mitochondrial membrane permeability involved in apoptotic process		0.01939	1	0.04143	0.3628	2	72	BAK1,ATF2
GO: Biological Process	GO:0046834	lipid phosphorylation		0.01939	1	0.04143	0.3628	2	72	PIK3CG,SOCS3
GO: Biological Process	GO:0002040	sprouting angiogenesis		0.01943	1	0.0415	0.3634	3	192	IL10,PTGS2,CEACAM1
GO: Biological Process	GO:0003012	muscle system process		0.01964	1	0.04192	0.3671	5	525	ACE2,PIK3CG,MYOM2,ADA,PTGS2
GO: Biological Process	GO:0051897	positive regulation of protein kinase B signaling		0.0197	1	0.04202	0.368	3	193	PIK3CG,TNF,IL6
GO: Biological Process	GO:0051146	striated muscle cell differentiation		0.02016	1	0.04281	0.3749	4	350	MAPK14,CXCL9,CASP3,IL4
GO: Biological Process	GO:0051962	positive regulation of nervous system development		0.02034	1	0.04281	0.3749	4	351	IFNG,TNF,ACE,IL6
GO: Biological Process	GO:0050854	regulation of antigen receptor-mediated signaling pathway		0.02041	1	0.04281	0.3749	2	74	ADA,CEACAM1
GO: Biological Process	GO:0070265	necrotic cell death		0.02041	1	0.04281	0.3749	2	74	IRF3,TNF
GO: Biological Process	GO:1905710	positive regulation of membrane permeability		0.02041	1	0.04281	0.3749	2	74	BAK1,ATF2
GO: Biological Process	GO:1903896	positive regulation of IRE1-mediated unfolded protein response		0.0206	1	0.04281	0.3749	1	7	BAK1
GO: Biological Process	GO:0032914	positive regulation of transforming growth factor beta1 production		0.0206	1	0.04281	0.3749	1	7	FURIN
GO: Biological Process	GO:0032911	negative regulation of transforming growth factor beta1 production		0.0206	1	0.04281	0.3749	1	7	FURIN
GO: Biological Process	GO:0060978	angiogenesis involved in coronary vascular morphogenesis		0.0206	1	0.04281	0.3749	1	7	ACE
GO: Biological Process	GO:0045347	negative regulation of MHC class II biosynthetic process		0.0206	1	0.04281	0.3749	1	7	IL10
GO: Biological Process	GO:0045345	positive regulation of MHC class I biosynthetic process		0.0206	1	0.04281	0.3749	1	7	NLRP12
GO: Biological Process	GO:0072257	metanephric nephron tubule epithelial cell differentiation		0.0206	1	0.04281	0.3749	1	7	STAT1
GO: Biological Process	GO:0110022	regulation of cardiac muscle myoblast proliferation		0.0206	1	0.04281	0.3749	1	7	ATF2
GO: Biological Process	GO:0110021	cardiac muscle myoblast proliferation		0.0206	1	0.04281	0.3749	1	7	ATF2
GO: Biological Process	GO:0034759	regulation of iron ion transmembrane transport		0.0206	1	0.04281	0.3749	1	7	IFNG
GO: Biological Process	GO:1903608	protein localization to cytoplasmic stress granule		0.0206	1	0.04281	0.3749	1	7	DDX1
GO: Biological Process	GO:1903626	positive regulation of DNA catabolic process		0.0206	1	0.04281	0.3749	1	7	IL6
GO: Biological Process	GO:0048293	regulation of isotype switching to IgE isotypes		0.0206	1	0.04281	0.3749	1	7	IL4
GO: Biological Process	GO:0048289	isotype switching to IgE isotypes		0.0206	1	0.04281	0.3749	1	7	IL4
GO: Biological Process	GO:0120188	regulation of bile acid secretion		0.0206	1	0.04281	0.3749	1	7	TNF
GO: Biological Process	GO:0060754	positive regulation of mast cell chemotaxis		0.0206	1	0.04281	0.3749	1	7	CCL5
GO: Biological Process	GO:0070100	negative regulation of chemokine-mediated signaling pathway		0.0206	1	0.04281	0.3749	1	7	CCL5
GO: Biological Process	GO:0097368	establishment of Sertoli cell barrier		0.0206	1	0.04281	0.3749	1	7	ICAM1
GO: Biological Process	GO:0032829	regulation of CD4-positive, CD25-positive, alpha-beta regulatory T cell differentiation		0.0206	1	0.04281	0.3749	1	7	IFNG
GO: Biological Process	GO:0010536	positive regulation of activation of Janus kinase activity		0.0206	1	0.04281	0.3749	1	7	CCL5
GO: Biological Process	GO:1901723	negative regulation of cell proliferation involved in kidney development		0.0206	1	0.04281	0.3749	1	7	IFNG
GO: Biological Process	GO:0061888	regulation of astrocyte activation		0.0206	1	0.04281	0.3749	1	7	IL6
GO: Biological Process	GO:2001023	regulation of response to drug		0.0206	1	0.04281	0.3749	1	7	TNF
GO: Biological Process	GO:0061046	regulation of branching involved in lung morphogenesis		0.0206	1	0.04281	0.3749	1	7	TNF
GO: Biological Process	GO:1902177	positive regulation of oxidative stress-induced intrinsic apoptotic signaling pathway		0.0206	1	0.04281	0.3749	1	7	MCL1
GO: Biological Process	GO:1904798	positive regulation of core promoter binding		0.0206	1	0.04281	0.3749	1	7	IFNG
GO: Biological Process	GO:2000660	negative regulation of interleukin-1-mediated signaling pathway		0.0206	1	0.04281	0.3749	1	7	IL6
GO: Biological Process	GO:2000676	positive regulation of type B pancreatic cell apoptotic process		0.0206	1	0.04281	0.3749	1	7	IL6
GO: Biological Process	GO:0031204	posttranslational protein targeting to membrane, translocation		0.0206	1	0.04281	0.3749	1	7	HSPA5
GO: Biological Process	GO:0008063	Toll signaling pathway		0.0206	1	0.04281	0.3749	1	7	NLRP12
GO: Biological Process	GO:2000553	positive regulation of T-helper 2 cell cytokine production		0.0206	1	0.04281	0.3749	1	7	IL6
GO: Biological Process	GO:2001200	positive regulation of dendritic cell differentiation		0.0206	1	0.04281	0.3749	1	7	CD40LG
GO: Biological Process	GO:0072307	regulation of metanephric nephron tubule epithelial cell differentiation		0.0206	1	0.04281	0.3749	1	7	STAT1
GO: Biological Process	GO:0008635	activation of cysteine-type endopeptidase activity involved in apoptotic process by cytochrome c		0.0206	1	0.04281	0.3749	1	7	BAK1
GO: Biological Process	GO:0032261	purine nucleotide salvage		0.0206	1	0.04281	0.3749	1	7	ADA
GO: Biological Process	GO:0002434	immune complex clearance		0.0206	1	0.04281	0.3749	1	7	CCL2
GO: Biological Process	GO:1900084	regulation of peptidyl-tyrosine autophosphorylation		0.0206	1	0.04281	0.3749	1	7	ACE
GO: Biological Process	GO:0033634	positive regulation of cell-cell adhesion mediated by integrin		0.0206	1	0.04281	0.3749	1	7	CCL5
GO: Biological Process	GO:0046102	inosine metabolic process		0.0206	1	0.04281	0.3749	1	7	ADA
GO: Biological Process	GO:0001508	action potential		0.02078	1	0.04317	0.3781	3	197	IFNG,TNF,IL6
GO: Biological Process	GO:0002768	immune response-regulating cell surface receptor signaling pathway		0.02081	1	0.04321	0.3784	5	533	IFNG,ICAM3,ADA,CD209,CEACAM1
GO: Biological Process	GO:0002228	natural killer cell mediated immunity		0.02093	1	0.04338	0.3799	2	75	HLA-B,CEACAM1
GO: Biological Process	GO:0002479	antigen processing and presentation of exogenous peptide antigen via MHC class I, TAP-dependent		0.02093	1	0.04338	0.3799	2	75	HLA-B,HLA-C
GO: Biological Process	GO:1904377	positive regulation of protein localization to cell periphery		0.02093	1	0.04338	0.3799	2	75	IFNG,TNF
GO: Biological Process	GO:0006413	translational initiation		0.02133	1	0.04419	0.387	3	199	CCL5,TNF,DDX1
GO: Biological Process	GO:0002764	immune response-regulating signaling pathway		0.02142	1	0.04433	0.3883	5	537	IFNG,ICAM3,ADA,CD209,CEACAM1
GO: Biological Process	GO:0035924	cellular response to vascular endothelial growth factor stimulus		0.02145	1	0.04434	0.3883	2	76	MAPK14,ERN1
GO: Biological Process	GO:1903317	regulation of protein maturation		0.02145	1	0.04434	0.3883	2	76	FURIN,TFR2
GO: Biological Process	GO:0045600	positive regulation of fat cell differentiation		0.02145	1	0.04434	0.3883	2	76	MAPK14,PTGS2
GO: Biological Process	GO:0030182	neuron differentiation		0.02159	1	0.0446	0.3906	10	1639	IFNG,PALS1,CASP3,CCL5,ADAM17,IL2,PPIA,HSPA5,IL6,CRP
GO: Biological Process	GO:0007204	positive regulation of cytosolic calcium ion concentration		0.02189	1	0.04518	0.3957	4	359	PIK3CG,CXCL9,BAK1,IL2
GO: Biological Process	GO:0006879	cellular iron ion homeostasis		0.02199	1	0.04533	0.397	2	77	IFNG,TFR2
GO: Biological Process	GO:1903961	positive regulation of anion transmembrane transport		0.02199	1	0.04533	0.397	2	77	ACE2,MAPK14
GO: Biological Process	GO:0071375	cellular response to peptide hormone stimulus		0.02209	1	0.04549	0.3984	4	360	GPT,SOCS3,STAT1,CEACAM1
GO: Biological Process	GO:0050877	nervous system process		0.02209	1	0.04549	0.3984	10	1645	IFNG,IL10,ACE2,ICAM1,CASP3,CCL2,TNF,ACE,PTGS2,IL6
GO: Biological Process	GO:0043112	receptor metabolic process		0.02247	1	0.04624	0.405	3	203	FURIN,MX1,CEACAM1
GO: Biological Process	GO:0014823	response to activity		0.02252	1	0.0463	0.4055	2	78	IL10,IL6
GO: Biological Process	GO:0006940	regulation of smooth muscle contraction		0.02252	1	0.0463	0.4055	2	78	ADA,PTGS2
GO: Biological Process	GO:1903532	positive regulation of secretion by cell		0.02269	1	0.04661	0.4082	4	363	IFNG,PPIA,IL4,TFR2
GO: Biological Process	GO:0043409	negative regulation of MAPK cascade		0.02334	1	0.04716	0.413	3	206	ACE2,NLRP12,PPIA
GO: Biological Process	GO:0098711	iron ion import across plasma membrane		0.02351	1	0.04716	0.413	1	8	IFNG
GO: Biological Process	GO:0032909	regulation of transforming growth factor beta2 production		0.02351	1	0.04716	0.413	1	8	ATF2
GO: Biological Process	GO:0032906	transforming growth factor beta2 production		0.02351	1	0.04716	0.413	1	8	ATF2
GO: Biological Process	GO:0042321	negative regulation of circadian sleep/wake cycle, sleep		0.02351	1	0.04716	0.413	1	8	ADA
GO: Biological Process	GO:0072161	mesenchymal cell differentiation involved in kidney development		0.02351	1	0.04716	0.413	1	8	STAT1
GO: Biological Process	GO:0098756	response to interleukin-21		0.02351	1	0.04716	0.413	1	8	STAT1
GO: Biological Process	GO:0098757	cellular response to interleukin-21		0.02351	1	0.04716	0.413	1	8	STAT1
GO: Biological Process	GO:0042270	protection from natural killer cell mediated cytotoxicity		0.02351	1	0.04716	0.413	1	8	HLA-B
GO: Biological Process	GO:0031584	activation of phospholipase D activity		0.02351	1	0.04716	0.413	1	8	CCL5
GO: Biological Process	GO:0019064	fusion of virus membrane with host plasma membrane		0.02351	1	0.04716	0.413	1	8	PPIA
GO: Biological Process	GO:0097527	necroptotic signaling pathway		0.02351	1	0.04716	0.413	1	8	TNF
GO: Biological Process	GO:1903719	regulation of I-kappaB phosphorylation		0.02351	1	0.04716	0.413	1	8	TNF
GO: Biological Process	GO:0039663	membrane fusion involved in viral entry into host cell		0.02351	1	0.04716	0.413	1	8	PPIA
GO: Biological Process	GO:0046719	regulation by virus of viral protein levels in host cell		0.02351	1	0.04716	0.413	1	8	STAT1
GO: Biological Process	GO:0003373	dynamin family protein polymerization involved in membrane fission		0.02351	1	0.04716	0.413	1	8	MX1
GO: Biological Process	GO:0003374	dynamin family protein polymerization involved in mitochondrial fission		0.02351	1	0.04716	0.413	1	8	MX1
GO: Biological Process	GO:0002036	regulation of L-glutamate import across plasma membrane		0.02351	1	0.04716	0.413	1	8	TNF
GO: Biological Process	GO:0009414	response to water deprivation		0.02351	1	0.04716	0.413	1	8	ATF2
GO: Biological Process	GO:0032667	regulation of interleukin-23 production		0.02351	1	0.04716	0.413	1	8	IFNG
GO: Biological Process	GO:2000427	positive regulation of apoptotic cell clearance		0.02351	1	0.04716	0.413	1	8	CCL2
GO: Biological Process	GO:0038114	interleukin-21-mediated signaling pathway		0.02351	1	0.04716	0.413	1	8	STAT1
GO: Biological Process	GO:0044800	multi-organism membrane fusion		0.02351	1	0.04716	0.413	1	8	PPIA
GO: Biological Process	GO:0051045	negative regulation of membrane protein ectodomain proteolysis		0.02351	1	0.04716	0.413	1	8	IL10
GO: Biological Process	GO:2001012	mesenchymal cell differentiation involved in renal system development		0.02351	1	0.04716	0.413	1	8	STAT1
GO: Biological Process	GO:0061044	negative regulation of vascular wound healing		0.02351	1	0.04716	0.413	1	8	TNF
GO: Biological Process	GO:0035507	regulation of myosin-light-chain-phosphatase activity		0.02351	1	0.04716	0.413	1	8	TNF
GO: Biological Process	GO:0034238	macrophage fusion		0.02351	1	0.04716	0.413	1	8	STAT1
GO: Biological Process	GO:1900223	positive regulation of amyloid-beta clearance		0.02351	1	0.04716	0.413	1	8	IL4
GO: Biological Process	GO:0075713	establishment of integrated proviral latency		0.02351	1	0.04716	0.413	1	8	PPIA
GO: Biological Process	GO:0030885	regulation of myeloid dendritic cell activation		0.02351	1	0.04716	0.413	1	8	IL10
GO: Biological Process	GO:0032627	interleukin-23 production		0.02351	1	0.04716	0.413	1	8	IFNG
GO: Biological Process	GO:0032625	interleukin-21 production		0.02351	1	0.04716	0.413	1	8	IL6
GO: Biological Process	GO:0090400	stress-induced premature senescence		0.02351	1	0.04716	0.413	1	8	MAPK14
GO: Biological Process	GO:0046060	dATP metabolic process		0.02351	1	0.04716	0.413	1	8	ADA
GO: Biological Process	GO:0007253	cytoplasmic sequestering of NF-kappaB		0.02351	1	0.04716	0.413	1	8	IL10
GO: Biological Process	GO:0050904	diapedesis		0.02351	1	0.04716	0.413	1	8	CCL5
GO: Biological Process	GO:0016185	synaptic vesicle budding from presynaptic endocytic zone membrane		0.02351	1	0.04716	0.413	1	8	MX1
GO: Biological Process	GO:0032287	peripheral nervous system myelin maintenance		0.02351	1	0.04716	0.413	1	8	PALS1
GO: Biological Process	GO:0046010	positive regulation of circadian sleep/wake cycle, non-REM sleep		0.02351	1	0.04716	0.413	1	8	ALB
GO: Biological Process	GO:0045630	positive regulation of T-helper 2 cell differentiation		0.02351	1	0.04716	0.413	1	8	IL6
GO: Biological Process	GO:0009172	purine deoxyribonucleoside monophosphate catabolic process		0.02351	1	0.04716	0.413	1	8	ADA
GO: Biological Process	GO:0042590	antigen processing and presentation of exogenous peptide antigen via MHC class I		0.02361	1	0.04734	0.4146	2	80	HLA-B,HLA-C
GO: Biological Process	GO:0001885	endothelial cell development		0.02416	1	0.04839	0.4238	2	81	ICAM1,TNF
GO: Biological Process	GO:0001960	negative regulation of cytokine-mediated signaling pathway		0.02416	1	0.04839	0.4238	2	81	CCL5,IL6
GO: Biological Process	GO:0014015	positive regulation of gliogenesis		0.02472	1	0.04943	0.4328	2	82	TNF,IL6
GO: Biological Process	GO:0007588	excretion		0.02472	1	0.04943	0.4328	2	82	ANPEP,ACE
GO: Biological Process	GO:0045669	positive regulation of osteoblast differentiation		0.02472	1	0.04943	0.4328	2	82	IFITM1,IL6
GO: Biological Process	GO:0010720	positive regulation of cell development		0.02476	1	0.04948	0.4333	4	373	IFNG,TNF,ACE,IL6

## Sheet: Candidate vs whole genome
Category	ID	Name	Source	p-value	q-value Bonferroni	q-value FDR B&H	q-value FDR B&Y	Hit Count in Query List	Hit Count in Genome	Hit in Query List
GO: Biological Process	GO:0006952	defense response		5.805e-35	2.219e-31	2.219e-31	1.959e-30	52	1935	IFNB1,IFNG,IL10,HFE,IFIH1,ACE2,DPP4,NLRP12,MAPK14,DDX58,HLA-B,HLA-C,IFITM3,CXCL10,PIK3CG,ICAM1,ICAM3,MBL2,CXCL9,SOCS3,CD40LG,CASP6,IFITM1,CCL2,IRF3,CCL5,CCR5,ADAM17,TNF,IFITM2,STING1,CLEC4M,PPARG,ACE,ADA,IL2,IL4,IFNA1,PTGS2,IL6,CD209,STAT1,DDX1,MX1,CXCL8,CRP,CEACAM1,FGL2,MASP2,TFR2,IFNAR1,IFNL1
GO: Biological Process	GO:0009607	response to biotic stimulus		2.526e-33	9.656e-30	4.828e-30	4.261e-29	49	1741	IFNB1,IFNG,IL10,IFIH1,PRSS2,MAPK14,DDX58,HLA-B,HLA-C,IFITM3,CXCL10,PIK3CG,ICAM1,ICAM3,MBL2,CXCL9,SOCS3,CD40LG,BAK1,CASP3,IFITM1,CCL2,IRF3,CCL5,CCR5,ADAM17,TNF,IFITM2,STING1,CLEC4M,PPARG,ACE,IL2,HSPA5,IL4,IFNA1,PTGS2,IL6,CD209,STAT1,DDX1,MX1,CXCL8,CRP,CEACAM1,FGL2,MASP2,IFNAR1,IFNL1
GO: Biological Process	GO:0034097	response to cytokine		2.067e-31	7.903e-28	2.617e-28	2.31e-27	43	1290	IFNB1,IFNG,IL10,IFIH1,NLRP12,MAPK14,DDX58,HLA-B,HLA-C,IFITM3,CXCL10,ICAM1,CXCL9,SOCS3,CD40LG,CASP3,CASP6,IFITM1,MCL1,CCL2,IRF3,CCL5,CCR5,ADAM17,TNF,IFITM2,STING1,PPARG,IL2,PPIA,CREB1,HSPA5,IL4,IFNA1,PTGS2,IL6,STAT1,MX1,CXCL8,CEACAM1,HELLS,IFNAR1,IFNL1
GO: Biological Process	GO:0002252	immune effector process		2.738e-31	1.047e-27	2.617e-28	2.31e-27	44	1393	IFNB1,IFNG,IL10,HFE,IFIH1,DPP4,PRSS2,MAPK14,ANPEP,DDX58,HLA-B,HLA-C,IFITM3,CXCL10,PIK3CG,ICAM1,MBL2,CLEC4G,CXCL9,CD40LG,IFITM1,CCL2,IRF3,CCL5,ADAM17,TNF,IFITM2,STING1,ACE,ADA,IL2,PPIA,IL4,IFNA1,IL6,STAT1,DDX1,MX1,CRP,CEACAM1,FGL2,MASP2,IFNAR1,IFNL1
GO: Biological Process	GO:0051707	response to other organism		4.751e-30	1.816e-26	3.187e-27	2.813e-26	46	1700	IFNB1,IFNG,IL10,IFIH1,PRSS2,MAPK14,DDX58,HLA-B,HLA-C,IFITM3,CXCL10,PIK3CG,ICAM1,ICAM3,MBL2,CXCL9,SOCS3,BAK1,CASP3,IFITM1,CCL2,IRF3,CCL5,CCR5,ADAM17,TNF,IFITM2,STING1,CLEC4M,PPARG,ACE,IL4,IFNA1,PTGS2,IL6,CD209,STAT1,DDX1,MX1,CXCL8,CRP,CEACAM1,FGL2,MASP2,IFNAR1,IFNL1
GO: Biological Process	GO:0043207	response to external biotic stimulus		5.002e-30	1.912e-26	3.187e-27	2.813e-26	46	1702	IFNB1,IFNG,IL10,IFIH1,PRSS2,MAPK14,DDX58,HLA-B,HLA-C,IFITM3,CXCL10,PIK3CG,ICAM1,ICAM3,MBL2,CXCL9,SOCS3,BAK1,CASP3,IFITM1,CCL2,IRF3,CCL5,CCR5,ADAM17,TNF,IFITM2,STING1,CLEC4M,PPARG,ACE,IL4,IFNA1,PTGS2,IL6,CD209,STAT1,DDX1,MX1,CXCL8,CRP,CEACAM1,FGL2,MASP2,IFNAR1,IFNL1
GO: Biological Process	GO:0071345	cellular response to cytokine stimulus		6.328e-29	2.419e-25	3.456e-26	3.05e-25	40	1196	IFNB1,IFNG,IL10,NLRP12,MAPK14,HLA-B,HLA-C,IFITM3,CXCL10,ICAM1,CXCL9,SOCS3,CD40LG,CASP3,IFITM1,MCL1,CCL2,IRF3,CCL5,CCR5,ADAM17,TNF,IFITM2,STING1,PPARG,IL2,PPIA,CREB1,HSPA5,IL4,IFNA1,PTGS2,IL6,STAT1,MX1,CXCL8,CEACAM1,HELLS,IFNAR1,IFNL1
GO: Biological Process	GO:0019221	cytokine-mediated signaling pathway		4.111e-27	1.572e-23	1.964e-24	1.734e-23	34	822	IFNB1,IFNG,IL10,HLA-B,HLA-C,IFITM3,CXCL10,ICAM1,CXCL9,SOCS3,CD40LG,CASP3,IFITM1,MCL1,CCL2,IRF3,CCL5,CCR5,ADAM17,TNF,IFITM2,PPARG,IL2,PPIA,IL4,IFNA1,PTGS2,IL6,STAT1,MX1,CXCL8,CEACAM1,IFNAR1,IFNL1
GO: Biological Process	GO:0016032	viral process		4.181e-26	1.599e-22	1.776e-23	1.568e-22	35	962	IFNB1,IFNG,IFIH1,ACE2,DPP4,ANPEP,DDX58,HLA-B,HLA-C,IFITM3,FURIN,ICAM1,MBL2,CLEC4G,TMPRSS11D,BAK1,IFITM1,TMPRSS2,CCL2,IRF3,CCL5,CCR5,TNF,IFITM2,STING1,CLEC4M,PPIA,CREB1,CTSL,CD209,STAT1,DDX1,MX1,CXCL8,CRP
GO: Biological Process	GO:0098542	defense response to other organism		2.405e-25	9.196e-22	9.196e-23	8.116e-22	38	1285	IFNB1,IFNG,IL10,IFIH1,DDX58,HLA-B,HLA-C,IFITM3,CXCL10,PIK3CG,ICAM1,ICAM3,MBL2,CXCL9,SOCS3,IFITM1,CCL2,IRF3,CCL5,ADAM17,TNF,IFITM2,STING1,CLEC4M,PPARG,IL4,IFNA1,IL6,CD209,STAT1,DDX1,MX1,CRP,CEACAM1,FGL2,MASP2,IFNAR1,IFNL1
GO: Biological Process	GO:0044403	biological process involved in symbiotic interaction		3.99e-25	1.525e-21	1.387e-22	1.224e-21	35	1029	IFNB1,IFNG,IFIH1,ACE2,DPP4,ANPEP,DDX58,HLA-B,HLA-C,IFITM3,FURIN,ICAM1,MBL2,CLEC4G,TMPRSS11D,BAK1,IFITM1,TMPRSS2,CCL2,IRF3,CCL5,CCR5,TNF,IFITM2,STING1,CLEC4M,PPIA,CREB1,CTSL,CD209,STAT1,DDX1,MX1,CXCL8,CRP
GO: Biological Process	GO:0006954	inflammatory response		9.819e-23	3.754e-19	3.128e-20	2.761e-19	31	862	IFNG,IL10,HFE,ACE2,NLRP12,MAPK14,CXCL10,PIK3CG,ICAM1,MBL2,CXCL9,SOCS3,CD40LG,CASP6,CCL2,IRF3,CCL5,CCR5,ADAM17,TNF,STING1,PPARG,ACE,ADA,IL2,IL4,PTGS2,IL6,CXCL8,CRP,TFR2
GO: Biological Process	GO:0001817	regulation of cytokine production		3.179e-22	1.215e-18	9.335e-20	8.239e-19	31	897	IFNB1,IFNG,IL10,HFE,IFIH1,ACE2,NLRP12,MAPK14,DDX58,HLA-B,FURIN,CD40LG,CCL2,IRF3,CCL5,ADAM17,TNF,STING1,PPARG,IL2,CREB1,ATF2,IL4,PTGS2,IL6,STAT1,DDX1,CRP,CEACAM1,IFNAR1,IFNL1
GO: Biological Process	GO:0001816	cytokine production		3.419e-22	1.307e-18	9.335e-20	8.239e-19	32	984	IFNB1,IFNG,IL10,HFE,IFIH1,ACE2,NLRP12,MAPK14,DDX58,HLA-B,PIK3CG,FURIN,CD40LG,CCL2,IRF3,CCL5,ADAM17,TNF,STING1,PPARG,IL2,CREB1,ATF2,IL4,PTGS2,IL6,STAT1,DDX1,CRP,CEACAM1,IFNAR1,IFNL1
GO: Biological Process	GO:0002682	regulation of immune system process		1.182e-21	4.517e-18	2.919e-19	2.576e-18	39	1747	IFNB1,IFNG,IL10,HFE,DPP4,MAPK14,DDX58,HLA-B,HLA-C,CXCL10,ICAM1,ICAM3,MBL2,CLEC4G,SOCS3,CD40LG,CASP3,IFITM1,CCL2,IRF3,CCL5,ADAM17,TNF,STING1,PPARG,ADA,IL2,CREB1,IL4,IL6,CD209,STAT1,DDX1,CXCL8,CRP,CEACAM1,FGL2,MASP2,IFNL1
GO: Biological Process	GO:0009615	response to virus		1.349e-21	5.155e-18	2.919e-19	2.576e-18	23	385	IFNB1,IFNG,IFIH1,MAPK14,DDX58,IFITM3,CXCL10,CXCL9,IFITM1,IRF3,CCL5,TNF,IFITM2,STING1,IL4,IFNA1,IL6,STAT1,DDX1,MX1,FGL2,IFNAR1,IFNL1
GO: Biological Process	GO:0140546	defense response to symbiont		1.374e-21	5.254e-18	2.919e-19	2.576e-18	21	286	IFNB1,IFNG,IFIH1,DDX58,IFITM3,CXCL10,CXCL9,IFITM1,IRF3,CCL5,IFITM2,STING1,IL4,IFNA1,IL6,STAT1,DDX1,MX1,FGL2,IFNAR1,IFNL1
GO: Biological Process	GO:0051607	defense response to virus		1.374e-21	5.254e-18	2.919e-19	2.576e-18	21	286	IFNB1,IFNG,IFIH1,DDX58,IFITM3,CXCL10,CXCL9,IFITM1,IRF3,CCL5,IFITM2,STING1,IL4,IFNA1,IL6,STAT1,DDX1,MX1,FGL2,IFNAR1,IFNL1
GO: Biological Process	GO:0045321	leukocyte activation		2.567e-21	9.815e-18	5.166e-19	4.559e-18	36	1447	IFNB1,IFNG,IL10,HFE,DPP4,PRSS2,MAPK14,ANPEP,HLA-B,HLA-C,PIK3CG,ICAM1,CLEC4G,CD40LG,BAK1,CASP3,CCL2,CCL5,ADAM17,TNF,STING1,PPARG,ADA,IL2,PPIA,CTSL,IL4,IFNA1,IL6,CD209,CXCL8,CEACAM1,FGL2,HELLS,IFNAR1,IFNL1
GO: Biological Process	GO:0001775	cell activation		1.088e-20	4.161e-17	2.081e-18	1.836e-17	37	1623	IFNB1,IFNG,IL10,HFE,DPP4,PRSS2,MAPK14,ANPEP,HLA-B,HLA-C,CXCL10,PIK3CG,ICAM1,CLEC4G,CD40LG,BAK1,CASP3,CCL2,CCL5,ADAM17,TNF,STING1,PPARG,ADA,IL2,PPIA,CTSL,IL4,IFNA1,IL6,CD209,CXCL8,CEACAM1,FGL2,HELLS,IFNAR1,IFNL1
GO: Biological Process	GO:0019058	viral life cycle		1.159e-20	4.432e-17	2.11e-18	1.863e-17	22	368	IFNB1,ACE2,DPP4,ANPEP,IFITM3,FURIN,ICAM1,CLEC4G,TMPRSS11D,IFITM1,TMPRSS2,CCL2,CCL5,CCR5,TNF,IFITM2,CLEC4M,PPIA,CTSL,CD209,MX1,CXCL8
GO: Biological Process	GO:0002443	leukocyte mediated immunity		2.377e-20	9.085e-17	4.13e-18	3.645e-17	30	950	IFNB1,IFNG,IL10,HFE,DPP4,PRSS2,MAPK14,ANPEP,DDX58,HLA-B,HLA-C,PIK3CG,ICAM1,MBL2,CLEC4G,CD40LG,CCL2,ADAM17,TNF,STING1,ACE,IL2,PPIA,IL4,IL6,DDX1,CRP,CEACAM1,FGL2,MASP2
GO: Biological Process	GO:0045087	innate immune response		2.77e-20	1.059e-16	4.604e-18	4.064e-17	31	1045	IFNB1,IFNG,IFIH1,DDX58,HLA-B,HLA-C,IFITM3,PIK3CG,ICAM1,ICAM3,MBL2,SOCS3,IFITM1,CCL2,IRF3,CCL5,IFITM2,STING1,CLEC4M,PPARG,IL4,IFNA1,CD209,STAT1,DDX1,MX1,CRP,CEACAM1,MASP2,IFNAR1,IFNL1
GO: Biological Process	GO:0001819	positive regulation of cytokine production		9.603e-20	3.671e-16	1.53e-17	1.35e-16	24	529	IFNG,IL10,IFIH1,NLRP12,MAPK14,DDX58,FURIN,CD40LG,CCL2,IRF3,CCL5,ADAM17,TNF,STING1,IL2,CREB1,ATF2,IL4,PTGS2,IL6,STAT1,DDX1,IFNAR1,IFNL1
GO: Biological Process	GO:0042110	T cell activation		4.58e-19	1.751e-15	7.003e-17	6.181e-16	24	566	IFNB1,IFNG,IL10,HFE,DPP4,PIK3CG,ICAM1,CLEC4G,CD40LG,CASP3,CCL2,CCL5,ADAM17,ADA,IL2,CTSL,IL4,IFNA1,IL6,CD209,CEACAM1,FGL2,IFNAR1,IFNL1
GO: Biological Process	GO:0050776	regulation of immune response		6.027e-19	2.304e-15	8.862e-17	7.821e-16	30	1066	IFNB1,IFNG,IL10,HFE,DPP4,HLA-B,HLA-C,ICAM1,ICAM3,MBL2,CLEC4G,SOCS3,CD40LG,IFITM1,IRF3,CCL5,TNF,STING1,PPARG,ADA,IL2,IL4,IL6,CD209,STAT1,CRP,CEACAM1,FGL2,MASP2,IFNL1
GO: Biological Process	GO:0044409	entry into host		1.493e-18	5.707e-15	2.087e-16	1.842e-15	16	164	ACE2,DPP4,ANPEP,IFITM3,ICAM1,CLEC4G,TMPRSS11D,IFITM1,TMPRSS2,CCR5,IFITM2,CLEC4M,PPIA,CTSL,CD209,CXCL8
GO: Biological Process	GO:0002697	regulation of immune effector process		1.528e-18	5.843e-15	2.087e-16	1.842e-15	23	527	IFNB1,IFNG,IL10,HFE,DPP4,DDX58,HLA-B,ICAM1,CLEC4G,CD40LG,CCL2,IRF3,CCL5,TNF,STING1,IL2,IL4,IL6,STAT1,DDX1,CEACAM1,FGL2,IFNL1
GO: Biological Process	GO:0007159	leukocyte cell-cell adhesion		1.861e-18	7.115e-15	2.454e-16	2.166e-15	21	405	IFNB1,IFNG,IL10,HFE,DPP4,ICAM1,CLEC4G,CD40LG,CASP3,CCL2,CCL5,TNF,CLEC4M,ADA,IL2,IL4,IL6,CD209,CEACAM1,FGL2,IFNL1
GO: Biological Process	GO:0002250	adaptive immune response		2.467e-18	9.432e-15	3.144e-16	2.775e-15	26	763	IFNB1,IFNG,IL10,HFE,DPP4,HLA-B,HLA-C,PIK3CG,ICAM1,MBL2,CLEC4G,CD40LG,ADAM17,TNF,CLEC4M,ADA,IL2,CTSL,IL4,IFNA1,IL6,CD209,CRP,CEACAM1,FGL2,MASP2
GO: Biological Process	GO:0032101	regulation of response to external stimulus		4.609e-18	1.762e-14	5.575e-16	4.92e-15	30	1147	IFNB1,IFNG,IL10,ACE2,DPP4,NLRP12,DDX58,HLA-B,CXCL10,PIK3CG,ICAM3,SOCS3,CCL2,IRF3,CCL5,ADAM17,TNF,STING1,PPARG,ACE,ADA,IL2,IL4,PTGS2,IL6,CD209,STAT1,CXCL8,CEACAM1,FGL2
GO: Biological Process	GO:1903037	regulation of leukocyte cell-cell adhesion		4.666e-18	1.784e-14	5.575e-16	4.92e-15	20	365	IFNB1,IFNG,IL10,HFE,DPP4,ICAM1,CLEC4G,CD40LG,CASP3,CCL2,CCL5,TNF,ADA,IL2,IL4,IL6,CD209,CEACAM1,FGL2,IFNL1
GO: Biological Process	GO:0052126	movement in host environment		1.256e-17	4.801e-14	1.455e-15	1.284e-14	16	187	ACE2,DPP4,ANPEP,IFITM3,ICAM1,CLEC4G,TMPRSS11D,IFITM1,TMPRSS2,CCR5,IFITM2,CLEC4M,PPIA,CTSL,CD209,CXCL8
GO: Biological Process	GO:0046718	viral entry into host cell		1.47e-17	5.618e-14	1.652e-15	1.458e-14	15	151	ACE2,DPP4,ANPEP,IFITM3,ICAM1,CLEC4G,TMPRSS11D,IFITM1,TMPRSS2,CCR5,IFITM2,CLEC4M,PPIA,CTSL,CD209
GO: Biological Process	GO:0080134	regulation of response to stress		3.291e-17	1.258e-13	3.594e-15	3.172e-14	33	1563	IFNB1,IFNG,IL10,ACE2,NLRP12,ERN1,DDX58,HLA-B,PIK3CG,ICAM3,SOCS3,BAK1,MCL1,CCL2,IRF3,CCL5,ADAM17,TNF,STING1,SPIDR,PPARG,ACE,ADA,IL2,PPIA,HSPA5,IL4,PTGS2,IL6,CD209,STAT1,CEACAM1,FGL2
GO: Biological Process	GO:0031347	regulation of defense response		3.914e-17	1.496e-13	4.156e-15	3.668e-14	25	769	IFNB1,IFNG,IL10,ACE2,NLRP12,DDX58,HLA-B,PIK3CG,ICAM3,SOCS3,IRF3,CCL5,TNF,STING1,PPARG,ACE,ADA,IL2,IL4,PTGS2,IL6,CD209,STAT1,CEACAM1,FGL2
GO: Biological Process	GO:0046649	lymphocyte activation		5.242e-17	2.004e-13	5.416e-15	4.78e-14	26	865	IFNB1,IFNG,IL10,HFE,DPP4,PIK3CG,ICAM1,CLEC4G,CD40LG,BAK1,CASP3,CCL2,CCL5,ADAM17,ADA,IL2,CTSL,IL4,IFNA1,IL6,CD209,CEACAM1,FGL2,HELLS,IFNAR1,IFNL1
GO: Biological Process	GO:0002684	positive regulation of immune system process		5.531e-17	2.114e-13	5.564e-15	4.911e-14	29	1152	IFNB1,IFNG,IL10,DPP4,DDX58,HLA-B,CXCL10,ICAM1,ICAM3,MBL2,CD40LG,CCL2,IRF3,CCL5,ADAM17,TNF,STING1,ADA,IL2,CREB1,IL4,IL6,CD209,DDX1,CXCL8,CRP,CEACAM1,MASP2,IFNL1
GO: Biological Process	GO:0002460	adaptive immune response based on somatic recombination of immune receptors built from immunoglobulin superfamily domains		7.821e-17	2.99e-13	7.667e-15	6.767e-14	20	422	IFNB1,IFNG,IL10,HFE,DPP4,HLA-B,ICAM1,MBL2,CLEC4G,CD40LG,ADAM17,TNF,ADA,IL2,IL4,IL6,CRP,CEACAM1,FGL2,MASP2
GO: Biological Process	GO:0022407	regulation of cell-cell adhesion		9.244e-17	3.534e-13	8.835e-15	7.798e-14	21	491	IFNB1,IFNG,IL10,HFE,DPP4,MAPK14,ICAM1,CLEC4G,CD40LG,CASP3,CCL2,CCL5,TNF,ADA,IL2,IL4,IL6,CD209,CEACAM1,FGL2,IFNL1
GO: Biological Process	GO:0032496	response to lipopolysaccharide		1.074e-16	4.107e-13	1.002e-14	8.841e-14	19	368	IFNG,IL10,MAPK14,CXCL10,ICAM1,CXCL9,CASP3,CCL2,IRF3,CCL5,CCR5,ADAM17,TNF,ACE,PTGS2,IL6,STAT1,CXCL8,IFNAR1
GO: Biological Process	GO:0010628	positive regulation of gene expression		1.84e-16	7.034e-13	1.675e-14	1.478e-13	30	1312	IFNG,IL10,HFE,IFIH1,NLRP12,MAPK14,ERN1,DDX58,FURIN,CD40LG,CCL2,IRF3,CCL5,ADAM17,TNF,STING1,PPARG,IL2,CREB1,ATF2,IL4,PTGS2,IL6,STAT1,DDX1,CXCL8,CRP,TFR2,IFNAR1,IFNL1
GO: Biological Process	GO:0002237	response to molecule of bacterial origin		2.986e-16	1.141e-12	2.655e-14	2.343e-13	19	389	IFNG,IL10,MAPK14,CXCL10,ICAM1,CXCL9,CASP3,CCL2,IRF3,CCL5,CCR5,ADAM17,TNF,ACE,PTGS2,IL6,STAT1,CXCL8,IFNAR1
GO: Biological Process	GO:0051701	biological process involved in interaction with host		4.861e-16	1.858e-12	4.224e-14	3.728e-13	16	235	ACE2,DPP4,ANPEP,IFITM3,ICAM1,CLEC4G,TMPRSS11D,IFITM1,TMPRSS2,CCR5,IFITM2,CLEC4M,PPIA,CTSL,CD209,CXCL8
GO: Biological Process	GO:1901700	response to oxygen-containing compound		8.931e-16	3.414e-12	7.542e-14	6.657e-13	34	1875	IFNB1,IFNG,IL10,MAPK14,ERN1,CXCL10,PIK3CG,ICAM1,CXCL9,GPT,SOCS3,BAK1,CASP3,CASP6,CCL2,IRF3,CCL5,CCR5,ADAM17,TNF,SPIDR,PPARG,ACE,ADA,IL2,CREB1,ATF2,HSPA5,PTGS2,IL6,STAT1,CXCL8,CEACAM1,IFNAR1
GO: Biological Process	GO:0002521	leukocyte differentiation		9.075e-16	3.469e-12	7.542e-14	6.657e-13	22	626	IFNB1,IFNG,IL10,MAPK14,HLA-B,CD40LG,BAK1,CCL5,ADAM17,TNF,PPARG,ADA,IL2,CREB1,CTSL,IL4,IFNA1,IL6,CEACAM1,FGL2,HELLS,IFNL1
GO: Biological Process	GO:0002703	regulation of leukocyte mediated immunity		1.294e-15	4.946e-12	1.052e-13	9.289e-13	16	250	IFNB1,IFNG,IL10,HFE,DPP4,DDX58,HLA-B,ICAM1,CLEC4G,CCL2,TNF,IL2,IL4,IL6,DDX1,CEACAM1
GO: Biological Process	GO:0002526	acute inflammatory response		1.66e-15	6.346e-12	1.322e-13	1.167e-12	13	127	HFE,PIK3CG,ICAM1,MBL2,CASP6,CCL5,TNF,PPARG,IL4,PTGS2,IL6,CRP,TFR2
GO: Biological Process	GO:0030155	regulation of cell adhesion		2.439e-15	9.325e-12	1.898e-13	1.676e-12	24	827	IFNB1,IFNG,IL10,HFE,DPP4,PRSS2,MAPK14,PIK3CG,ICAM1,CLEC4G,CD40LG,CASP3,CCL2,CCL5,TNF,ADA,IL2,IL4,IL6,CD209,CXCL8,CEACAM1,FGL2,IFNL1
GO: Biological Process	GO:0050863	regulation of T cell activation		2.483e-15	9.492e-12	1.898e-13	1.676e-12	18	373	IFNB1,IFNG,IL10,HFE,DPP4,CLEC4G,CD40LG,CASP3,CCL2,CCL5,ADA,IL2,IL4,IL6,CD209,CEACAM1,FGL2,IFNL1
GO: Biological Process	GO:0051240	positive regulation of multicellular organismal process		2.831e-15	1.082e-11	2.114e-13	1.866e-12	32	1692	IFNG,IL10,IFIH1,ACE2,NLRP12,MAPK14,DDX58,FURIN,ICAM1,CD40LG,CCL2,IRF3,CCL5,ADAM17,TNF,ALB,STING1,PPARG,ACE,ADA,IL2,CREB1,ATF2,HSPA5,IL4,PTGS2,IL6,STAT1,DDX1,CXCL8,IFNAR1,IFNL1
GO: Biological Process	GO:0071216	cellular response to biotic stimulus		2.875e-15	1.099e-11	2.114e-13	1.866e-12	16	263	IFNG,IL10,MAPK14,CXCL10,ICAM1,CXCL9,CCL2,IRF3,CCL5,CCR5,TNF,IL2,HSPA5,IL6,STAT1,CXCL8
GO: Biological Process	GO:0098609	cell-cell adhesion		6.799e-15	2.599e-11	4.904e-13	4.328e-12	25	961	IFNB1,IFNG,IL10,HFE,DPP4,MAPK14,PIK3CG,ICAM1,ICAM3,CLEC4G,CD40LG,CASP3,CCL2,CCL5,TNF,CLEC4M,ADA,IL2,PPIA,IL4,IL6,CD209,CEACAM1,FGL2,IFNL1
GO: Biological Process	GO:0032943	mononuclear cell proliferation		8.686e-15	3.321e-11	6.149e-13	5.427e-12	17	339	IFNB1,IFNG,IL10,PIK3CG,CLEC4G,CD40LG,CASP3,CCL5,ACE,ADA,IL2,IL4,IFNA1,IL6,CD209,CRP,HELLS
GO: Biological Process	GO:0007259	receptor signaling pathway via JAK-STAT		1.04e-14	3.975e-11	7.227e-13	6.378e-12	14	187	IFNB1,IFNG,IL10,SOCS3,CCL2,CCL5,TNF,IL2,IL4,IFNA1,IL6,STAT1,IFNAR1,IFNL1
GO: Biological Process	GO:0002449	lymphocyte mediated immunity		1.124e-14	4.297e-11	7.672e-13	6.772e-12	18	407	IFNB1,IFNG,IL10,HFE,DPP4,HLA-B,ICAM1,MBL2,CLEC4G,CD40LG,TNF,IL2,IL4,IL6,CRP,CEACAM1,FGL2,MASP2
GO: Biological Process	GO:0097696	receptor signaling pathway via STAT		2.002e-14	7.653e-11	1.343e-12	1.185e-11	14	196	IFNB1,IFNG,IL10,SOCS3,CCL2,CCL5,TNF,IL2,IL4,IFNA1,IL6,STAT1,IFNAR1,IFNL1
GO: Biological Process	GO:0050792	regulation of viral process		2.305e-14	8.813e-11	1.52e-12	1.341e-11	14	198	IFNB1,IFITM3,MBL2,CLEC4G,IFITM1,TMPRSS2,CCL5,TNF,IFITM2,PPIA,CD209,STAT1,MX1,CXCL8
GO: Biological Process	GO:0009617	response to bacterium		2.904e-14	1.11e-10	1.881e-12	1.661e-11	23	831	IFNB1,IFNG,IL10,MAPK14,HLA-B,CXCL10,ICAM1,MBL2,CXCL9,CASP3,CCL2,IRF3,CCL5,CCR5,ADAM17,TNF,ACE,PTGS2,IL6,STAT1,CXCL8,CRP,IFNAR1
GO: Biological Process	GO:0070661	leukocyte proliferation		3.335e-14	1.275e-10	2.125e-12	1.876e-11	17	368	IFNB1,IFNG,IL10,PIK3CG,CLEC4G,CD40LG,CASP3,CCL5,ACE,ADA,IL2,IL4,IFNA1,IL6,CD209,CRP,HELLS
GO: Biological Process	GO:0042981	regulation of apoptotic process		4.435e-14	1.695e-10	2.779e-12	2.453e-11	31	1736	IFNB1,IFNG,IL10,CXCL10,PIK3CG,ICAM1,SOCS3,CD40LG,BAK1,CASP3,CASP6,MCL1,CCL2,IRF3,CCL5,ADAM17,TNF,ALB,PPARG,ACE,ADA,IL2,PPIA,CREB1,ATF2,HSPA5,IL4,PTGS2,IL6,STAT1,HELLS
GO: Biological Process	GO:0043903	regulation of biological process involved in symbiotic interaction		5.214e-14	1.993e-10	3.215e-12	2.837e-11	14	210	IFNB1,IFITM3,MBL2,CLEC4G,IFITM1,TMPRSS2,CCL5,TNF,IFITM2,PPIA,CD209,STAT1,MX1,CXCL8
GO: Biological Process	GO:0060337	type I interferon signaling pathway		7.052e-14	2.696e-10	4.279e-12	3.777e-11	11	95	IFNB1,HLA-B,HLA-C,IFITM3,IFITM1,IRF3,IFITM2,IFNA1,STAT1,MX1,IFNAR1
GO: Biological Process	GO:0071357	cellular response to type I interferon		7.941e-14	3.036e-10	4.743e-12	4.187e-11	11	96	IFNB1,HLA-B,HLA-C,IFITM3,IFITM1,IRF3,IFITM2,IFNA1,STAT1,MX1,IFNAR1
GO: Biological Process	GO:0043067	regulation of programmed cell death		8.34e-14	3.188e-10	4.893e-12	4.319e-11	31	1777	IFNB1,IFNG,IL10,CXCL10,PIK3CG,ICAM1,SOCS3,CD40LG,BAK1,CASP3,CASP6,MCL1,CCL2,IRF3,CCL5,ADAM17,TNF,ALB,PPARG,ACE,ADA,IL2,PPIA,CREB1,ATF2,HSPA5,IL4,PTGS2,IL6,STAT1,HELLS
GO: Biological Process	GO:0030097	hemopoiesis		8.448e-14	3.23e-10	4.893e-12	4.319e-11	25	1074	IFNB1,IFNG,IL10,MAPK14,HLA-B,CD40LG,BAK1,CASP3,CCL5,ADAM17,TNF,PPARG,ACE,ADA,IL2,CREB1,CTSL,IL4,IFNA1,IL6,STAT1,CEACAM1,FGL2,HELLS,IFNL1
GO: Biological Process	GO:0051241	negative regulation of multicellular organismal process		9.009e-14	3.444e-10	5.141e-12	4.537e-11	27	1295	IFNB1,IFNG,IL10,HFE,IFIH1,NLRP12,ANPEP,DDX58,CXCL10,PIK3CG,FURIN,CCL2,IRF3,ADAM17,TNF,PPARG,ACE,ADA,IL2,ATF2,IL4,PTGS2,IL6,STAT1,CEACAM1,FGL2,IFNL1
GO: Biological Process	GO:0002683	negative regulation of immune system process		9.165e-14	3.504e-10	5.153e-12	4.548e-11	18	460	IFNB1,IFNG,IL10,HFE,DPP4,HLA-B,CLEC4G,CASP3,CCL2,IRF3,TNF,PPARG,ADA,IL2,IL4,CEACAM1,FGL2,IFNL1
GO: Biological Process	GO:0019079	viral genome replication		1.016e-13	3.883e-10	5.627e-12	4.967e-11	12	133	IFNB1,IFITM3,IFITM1,CCL2,CCL5,TNF,IFITM2,CLEC4M,PPIA,CD209,MX1,CXCL8
GO: Biological Process	GO:0071222	cellular response to lipopolysaccharide		1.351e-13	5.164e-10	7.378e-12	6.512e-11	14	225	IFNG,IL10,MAPK14,CXCL10,ICAM1,CXCL9,CCL2,IRF3,CCL5,CCR5,TNF,IL6,STAT1,CXCL8
GO: Biological Process	GO:0034340	response to type I interferon		1.41e-13	5.39e-10	7.591e-12	6.7e-11	11	101	IFNB1,HLA-B,HLA-C,IFITM3,IFITM1,IRF3,IFITM2,IFNA1,STAT1,MX1,IFNAR1
GO: Biological Process	GO:0032103	positive regulation of response to external stimulus		1.729e-13	6.61e-10	9.181e-12	8.103e-11	19	553	IFNB1,IFNG,NLRP12,CXCL10,PIK3CG,ICAM3,CCL2,IRF3,CCL5,ADAM17,TNF,STING1,ACE,IL2,IL4,PTGS2,IL6,CD209,CXCL8
GO: Biological Process	GO:0050900	leukocyte migration		1.785e-13	6.826e-10	9.351e-12	8.253e-11	19	554	IFNG,IL10,DPP4,NLRP12,CXCL10,PIK3CG,ICAM1,CXCL9,CCL2,CCL5,CCR5,ADAM17,TNF,ADA,PPIA,IL4,IL6,CXCL8,CEACAM1
GO: Biological Process	GO:0051247	positive regulation of protein metabolic process		1.963e-13	7.503e-10	1.005e-11	8.867e-11	30	1704	IFNB1,IFNG,HFE,NLRP12,MAPK14,ERN1,DDX58,PIK3CG,FURIN,ICAM1,SH2D3A,SOCS3,CD40LG,BAK1,CASP3,CCL5,ADAM17,TNF,PPARG,ACE,IL2,PPIA,HSPA5,IL4,IFNA1,PTGS2,IL6,STAT1,TFR2,IFNL1
GO: Biological Process	GO:0022610	biological adhesion		1.971e-13	7.534e-10	1.005e-11	8.867e-11	29	1578	IFNB1,IFNG,IL10,HFE,ACE2,DPP4,PRSS2,MAPK14,PIK3CG,ICAM1,ICAM3,CLEC4G,CD40LG,CASP3,CCL2,CCL5,ADAM17,TNF,CLEC4M,ADA,IL2,PPIA,IL4,IL6,CD209,CXCL8,CEACAM1,FGL2,IFNL1
GO: Biological Process	GO:0042127	regulation of cell population proliferation		2.079e-13	7.947e-10	1.046e-11	9.229e-11	32	1973	IFNG,IL10,ACE2,DPP4,MAPK14,ERN1,CXCL10,CLEC4G,CXCL9,CD40LG,BAK1,CASP3,IFITM1,CCL2,CCL5,ADAM17,TNF,PPARG,ACE,ADA,IL2,CREB1,ATF2,IL4,PTGS2,IL6,CD209,STAT1,CXCL8,CRP,CEACAM1,IFNL1
GO: Biological Process	GO:0002822	regulation of adaptive immune response based on somatic recombination of immune receptors built from immunoglobulin superfamily domains		2.126e-13	8.127e-10	1.055e-11	9.316e-11	13	184	IFNB1,IFNG,IL10,HFE,DPP4,HLA-B,CLEC4G,TNF,ADA,IL2,IL4,IL6,CEACAM1
GO: Biological Process	GO:0048534	hematopoietic or lymphoid organ development		2.164e-13	8.272e-10	1.06e-11	9.36e-11	25	1120	IFNB1,IFNG,IL10,MAPK14,HLA-B,CD40LG,BAK1,CASP3,CCL5,ADAM17,TNF,PPARG,ACE,ADA,IL2,CREB1,CTSL,IL4,IFNA1,IL6,STAT1,CEACAM1,FGL2,HELLS,IFNL1
GO: Biological Process	GO:0071219	cellular response to molecule of bacterial origin		2.602e-13	9.948e-10	1.259e-11	1.111e-10	14	236	IFNG,IL10,MAPK14,CXCL10,ICAM1,CXCL9,CCL2,IRF3,CCL5,CCR5,TNF,IL6,STAT1,CXCL8
GO: Biological Process	GO:0050727	regulation of inflammatory response		2.851e-13	1.09e-09	1.362e-11	1.202e-10	17	420	IFNG,IL10,ACE2,NLRP12,PIK3CG,SOCS3,IRF3,CCL5,TNF,STING1,PPARG,ACE,ADA,IL2,IL4,PTGS2,IL6
GO: Biological Process	GO:0002698	negative regulation of immune effector process		2.886e-13	1.103e-09	1.362e-11	1.202e-10	12	145	IFNB1,IL10,HFE,HLA-B,CLEC4G,IRF3,TNF,IL2,IL4,CEACAM1,FGL2,IFNL1
GO: Biological Process	GO:0001932	regulation of protein phosphorylation		3.008e-13	1.15e-09	1.402e-11	1.238e-10	27	1362	IFNB1,IFNG,HFE,NLRP12,MAPK14,ERN1,CXCL10,PIK3CG,ICAM1,SH2D3A,SOCS3,CD40LG,BAK1,CASP3,CCL5,ADAM17,TNF,ACE,IL2,PPIA,IL4,IFNA1,PTGS2,IL6,CEACAM1,IFNAR1,IFNL1
GO: Biological Process	GO:0014070	response to organic cyclic compound		3.437e-13	1.314e-09	1.583e-11	1.397e-10	24	1037	IFNB1,IL10,IFIH1,DDX58,CXCL10,PIK3CG,ICAM1,BAK1,CASP3,CASP6,CCL2,IRF3,CCL5,CCR5,TNF,STING1,SPIDR,PPARG,ADA,HSPA5,IFNA1,IL6,STAT1,DDX1
GO: Biological Process	GO:0002366	leukocyte activation involved in immune response		5.011e-13	1.916e-09	2.28e-11	2.013e-10	21	760	IFNB1,IFNG,IL10,PRSS2,MAPK14,ANPEP,HLA-B,HLA-C,PIK3CG,ICAM1,CD40LG,STING1,ADA,IL2,PPIA,IL4,IFNA1,IL6,CEACAM1,FGL2,IFNL1
GO: Biological Process	GO:0002263	cell activation involved in immune response		5.542e-13	2.119e-09	2.493e-11	2.2e-10	21	764	IFNB1,IFNG,IL10,PRSS2,MAPK14,ANPEP,HLA-B,HLA-C,PIK3CG,ICAM1,CD40LG,STING1,ADA,IL2,PPIA,IL4,IFNA1,IL6,CEACAM1,FGL2,IFNL1
GO: Biological Process	GO:0002694	regulation of leukocyte activation		6.383e-13	2.44e-09	2.837e-11	2.504e-10	20	680	IFNB1,IFNG,IL10,HFE,DPP4,CLEC4G,CD40LG,CASP3,CCL2,CCL5,TNF,PPARG,ADA,IL2,IL4,IL6,CD209,CEACAM1,FGL2,IFNL1
GO: Biological Process	GO:0002819	regulation of adaptive immune response		6.62e-13	2.531e-09	2.909e-11	2.567e-10	13	201	IFNB1,IFNG,IL10,HFE,DPP4,HLA-B,CLEC4G,TNF,ADA,IL2,IL4,IL6,CEACAM1
GO: Biological Process	GO:0030595	leukocyte chemotaxis		6.733e-13	2.574e-09	2.925e-11	2.582e-10	14	253	IFNG,IL10,DPP4,CXCL10,PIK3CG,CXCL9,CCL2,CCL5,CCR5,ADAM17,PPIA,IL4,IL6,CXCL8
GO: Biological Process	GO:1903900	regulation of viral life cycle		6.947e-13	2.656e-09	2.984e-11	2.634e-10	12	156	IFNB1,IFITM3,CLEC4G,IFITM1,TMPRSS2,CCL5,TNF,IFITM2,PPIA,CD209,MX1,CXCL8
GO: Biological Process	GO:0002520	immune system development		7.596e-13	2.904e-09	3.226e-11	2.848e-10	25	1185	IFNB1,IFNG,IL10,MAPK14,HLA-B,CD40LG,BAK1,CASP3,CCL5,ADAM17,TNF,PPARG,ACE,ADA,IL2,CREB1,CTSL,IL4,IFNA1,IL6,STAT1,CEACAM1,FGL2,HELLS,IFNL1
GO: Biological Process	GO:0048585	negative regulation of response to stimulus		9.362e-13	3.579e-09	3.933e-11	3.472e-10	31	1945	IFNB1,IL10,HFE,ACE2,DPP4,NLRP12,MAPK14,HLA-B,ICAM1,CLEC4G,SOCS3,MCL1,CCL2,IRF3,CCL5,ADAM17,TNF,PPARG,ADA,IL2,PPIA,HSPA5,IL4,PTGS2,IL6,STAT1,CXCL8,CEACAM1,FGL2,HELLS,IFNL1
GO: Biological Process	GO:0010941	regulation of cell death		1.03e-12	3.937e-09	4.279e-11	3.777e-10	31	1952	IFNB1,IFNG,IL10,CXCL10,PIK3CG,ICAM1,SOCS3,CD40LG,BAK1,CASP3,CASP6,MCL1,CCL2,IRF3,CCL5,ADAM17,TNF,ALB,PPARG,ACE,ADA,IL2,PPIA,CREB1,ATF2,HSPA5,IL4,PTGS2,IL6,STAT1,HELLS
GO: Biological Process	GO:0034341	response to interferon-gamma		1.159e-12	4.431e-09	4.765e-11	4.205e-10	13	210	IFNG,HLA-B,HLA-C,IFITM3,ICAM1,SOCS3,IFITM1,CCL2,IRF3,CCL5,IFITM2,PPARG,STAT1
GO: Biological Process	GO:0007155	cell adhesion		1.266e-12	4.842e-09	5.151e-11	4.546e-10	28	1571	IFNB1,IFNG,IL10,HFE,DPP4,PRSS2,MAPK14,PIK3CG,ICAM1,ICAM3,CLEC4G,CD40LG,CASP3,CCL2,CCL5,ADAM17,TNF,CLEC4M,ADA,IL2,PPIA,IL4,IL6,CD209,CXCL8,CEACAM1,FGL2,IFNL1
GO: Biological Process	GO:0002285	lymphocyte activation involved in immune response		1.565e-12	5.982e-09	6.296e-11	5.557e-10	13	215	IFNB1,IFNG,IL10,ICAM1,CD40LG,ADA,IL2,IL4,IFNA1,IL6,CEACAM1,FGL2,IFNL1
GO: Biological Process	GO:0046651	lymphocyte proliferation		1.996e-12	7.63e-09	7.948e-11	7.015e-10	15	335	IFNB1,IFNG,IL10,PIK3CG,CLEC4G,CD40LG,CASP3,CCL5,ADA,IL2,IL4,IFNA1,IL6,CD209,HELLS
GO: Biological Process	GO:0050865	regulation of cell activation		2.402e-12	9.181e-09	9.465e-11	8.354e-10	20	731	IFNB1,IFNG,IL10,HFE,DPP4,CLEC4G,CD40LG,CASP3,CCL2,CCL5,TNF,PPARG,ADA,IL2,IL4,IL6,CD209,CEACAM1,FGL2,IFNL1
GO: Biological Process	GO:1902105	regulation of leukocyte differentiation		2.468e-12	9.435e-09	9.628e-11	8.498e-10	15	340	IFNB1,IFNG,IL10,HLA-B,CD40LG,CCL5,TNF,ADA,IL2,CREB1,IL4,IL6,CEACAM1,FGL2,IFNL1
GO: Biological Process	GO:1903706	regulation of hemopoiesis		2.59e-12	9.901e-09	1e-10	8.827e-10	17	482	IFNB1,IFNG,IL10,MAPK14,HLA-B,CD40LG,CCL5,TNF,ADA,IL2,CREB1,IL4,IL6,STAT1,CEACAM1,FGL2,IFNL1
GO: Biological Process	GO:1903131	mononuclear cell differentiation		2.954e-12	1.129e-08	1.129e-10	9.966e-10	17	486	IFNB1,IFNG,IL10,HLA-B,CD40LG,BAK1,ADAM17,PPARG,ADA,IL2,CTSL,IL4,IFNA1,IL6,FGL2,HELLS,IFNL1
GO: Biological Process	GO:0071887	leukocyte apoptotic process		3.302e-12	1.262e-08	1.25e-10	1.103e-09	11	134	IFNG,IL10,BAK1,CASP3,IRF3,CCL5,ADAM17,ADA,IL2,CTSL,IL6
GO: Biological Process	GO:0051249	regulation of lymphocyte activation		3.503e-12	1.339e-08	1.313e-10	1.159e-09	18	571	IFNB1,IFNG,IL10,HFE,DPP4,CLEC4G,CD40LG,CASP3,CCL2,CCL5,ADA,IL2,IL4,IL6,CD209,CEACAM1,FGL2,IFNL1
GO: Biological Process	GO:0006468	protein phosphorylation		3.822e-12	1.461e-08	1.419e-10	1.252e-09	29	1776	IFNB1,IFNG,HFE,NLRP12,MAPK14,ERN1,CXCL10,PIK3CG,ICAM1,SH2D3A,SOCS3,CD40LG,BAK1,CASP3,CCL2,CCL5,ADAM17,TNF,ACE,IL2,PPIA,CREB1,IL4,IFNA1,PTGS2,IL6,CEACAM1,IFNAR1,IFNL1
GO: Biological Process	GO:0048525	negative regulation of viral process		4.172e-12	1.595e-08	1.534e-10	1.354e-09	10	99	IFNB1,IFITM3,MBL2,IFITM1,CCL5,TNF,IFITM2,PPIA,STAT1,MX1
GO: Biological Process	GO:0002706	regulation of lymphocyte mediated immunity		4.955e-12	1.894e-08	1.804e-10	1.592e-09	12	184	IFNB1,IFNG,IL10,HFE,DPP4,HLA-B,CLEC4G,TNF,IL2,IL4,IL6,CEACAM1
GO: Biological Process	GO:0042325	regulation of phosphorylation		7.107e-12	2.717e-08	2.563e-10	2.262e-09	27	1558	IFNB1,IFNG,HFE,NLRP12,MAPK14,ERN1,CXCL10,PIK3CG,ICAM1,SH2D3A,SOCS3,CD40LG,BAK1,CASP3,CCL5,ADAM17,TNF,ACE,IL2,PPIA,IL4,IFNA1,PTGS2,IL6,CEACAM1,IFNAR1,IFNL1
GO: Biological Process	GO:0033993	response to lipid		7.218e-12	2.759e-08	2.579e-10	2.276e-09	22	977	IFNB1,IFNG,IL10,MAPK14,CXCL10,ICAM1,CXCL9,CASP3,CCL2,IRF3,CCL5,CCR5,ADAM17,TNF,PPARG,ACE,CREB1,PTGS2,IL6,STAT1,CXCL8,IFNAR1
GO: Biological Process	GO:0002274	myeloid leukocyte activation		1.281e-11	4.898e-08	4.535e-10	4.003e-09	19	707	IFNB1,IFNG,IL10,PRSS2,MAPK14,ANPEP,HLA-B,HLA-C,PIK3CG,CCL5,TNF,STING1,PPARG,PPIA,IL4,IL6,CXCL8,CEACAM1,FGL2
GO: Biological Process	GO:0002831	regulation of response to biotic stimulus		1.299e-11	4.965e-08	4.555e-10	4.02e-09	16	455	IFNB1,IFNG,DDX58,HLA-B,ICAM3,SOCS3,CD40LG,IRF3,CCL5,STING1,PPARG,IL4,CD209,STAT1,CEACAM1,FGL2
GO: Biological Process	GO:1901698	response to nitrogen compound		1.431e-11	5.472e-08	4.975e-10	4.391e-09	24	1236	IFNB1,IL10,IFIH1,MAPK14,DDX58,PIK3CG,ICAM1,GPT,SOCS3,CASP3,CASP6,IRF3,TNF,STING1,SPIDR,PPARG,ADA,CREB1,HSPA5,IFNA1,IL6,STAT1,DDX1,CEACAM1
GO: Biological Process	GO:0050778	positive regulation of immune response		1.507e-11	5.762e-08	5.191e-10	4.581e-09	20	809	IFNB1,IFNG,IL10,HLA-B,ICAM3,MBL2,CD40LG,IRF3,CCL5,TNF,STING1,ADA,IL2,IL4,IL6,CD209,CRP,CEACAM1,MASP2,IFNL1
GO: Biological Process	GO:0043330	response to exogenous dsRNA		1.704e-11	6.513e-08	5.764e-10	5.087e-09	8	51	IFNB1,IFIH1,DDX58,IRF3,STING1,IFNA1,STAT1,DDX1
GO: Biological Process	GO:0006953	acute-phase response		1.704e-11	6.513e-08	5.764e-10	5.087e-09	8	51	HFE,MBL2,CCL5,TNF,PTGS2,IL6,CRP,TFR2
GO: Biological Process	GO:0032270	positive regulation of cellular protein metabolic process		1.729e-11	6.609e-08	5.798e-10	5.117e-09	27	1619	IFNB1,IFNG,HFE,NLRP12,MAPK14,ERN1,PIK3CG,FURIN,ICAM1,SH2D3A,SOCS3,CD40LG,BAK1,CCL5,ADAM17,TNF,PPARG,ACE,IL2,PPIA,HSPA5,IL4,IFNA1,PTGS2,IL6,STAT1,IFNL1
GO: Biological Process	GO:0046425	regulation of receptor signaling pathway via JAK-STAT		1.902e-11	7.271e-08	6.323e-10	5.58e-09	10	115	IFNB1,IFNG,IL10,SOCS3,CCL5,TNF,IL4,IFNA1,IL6,IFNL1
GO: Biological Process	GO:0001818	negative regulation of cytokine production		2.763e-11	1.056e-07	9.107e-10	8.038e-09	15	403	IFNB1,IFNG,IL10,HFE,IFIH1,NLRP12,DDX58,FURIN,IRF3,TNF,PPARG,IL4,IL6,CEACAM1,IFNL1
GO: Biological Process	GO:0001934	positive regulation of protein phosphorylation		3.154e-11	1.206e-07	1.03e-09	9.095e-09	21	946	IFNB1,IFNG,HFE,MAPK14,ERN1,PIK3CG,ICAM1,SH2D3A,SOCS3,CD40LG,CCL5,ADAM17,TNF,ACE,IL2,PPIA,IL4,IFNA1,PTGS2,IL6,IFNL1
GO: Biological Process	GO:0060326	cell chemotaxis		3.193e-11	1.221e-07	1.035e-09	9.131e-09	14	337	IFNG,IL10,DPP4,CXCL10,PIK3CG,CXCL9,CCL2,CCL5,CCR5,ADAM17,PPIA,IL4,IL6,CXCL8
GO: Biological Process	GO:0045069	regulation of viral genome replication		3.79e-11	1.449e-07	1.218e-09	1.075e-08	9	86	IFNB1,IFITM3,IFITM1,CCL5,TNF,IFITM2,PPIA,MX1,CXCL8
GO: Biological Process	GO:0016477	cell migration		3.863e-11	1.477e-07	1.231e-09	1.086e-08	28	1812	IFNG,IL10,DPP4,NLRP12,MAPK14,DDX58,CXCL10,PIK3CG,FURIN,ICAM1,CXCL9,IFITM1,CCL2,CCL5,CCR5,ADAM17,TNF,PPARG,ACE,ADA,PPIA,HSPA5,IL4,PTGS2,IL6,STAT1,CXCL8,CEACAM1
GO: Biological Process	GO:0006959	humoral immune response		4.036e-11	1.543e-07	1.275e-09	1.126e-08	15	414	IFNB1,IFNG,IL10,PRSS2,CXCL10,MBL2,CXCL9,CCL2,TNF,IL4,IFNA1,IL6,CXCL8,CRP,MASP2
GO: Biological Process	GO:0002700	regulation of production of molecular mediator of immune response		4.172e-11	1.595e-07	1.307e-09	1.154e-08	11	169	IFNB1,IFNG,IL10,HFE,DDX58,CD40LG,TNF,IL2,IL4,IL6,DDX1
GO: Biological Process	GO:1904892	regulation of receptor signaling pathway via STAT		4.391e-11	1.679e-07	1.365e-09	1.204e-08	10	125	IFNB1,IFNG,IL10,SOCS3,CCL5,TNF,IL4,IFNA1,IL6,IFNL1
GO: Biological Process	GO:0031399	regulation of protein modification process		4.572e-11	1.748e-07	1.41e-09	1.244e-08	28	1825	IFNB1,IFNG,HFE,NLRP12,MAPK14,ERN1,CXCL10,PIK3CG,ICAM1,SH2D3A,SOCS3,CD40LG,BAK1,CASP3,CCL5,ADAM17,TNF,ACE,IL2,PPIA,HSPA5,IL4,IFNA1,PTGS2,IL6,CEACAM1,IFNAR1,IFNL1
GO: Biological Process	GO:0002286	T cell activation involved in immune response		4.755e-11	1.818e-07	1.454e-09	1.283e-08	10	126	IFNB1,IFNG,ICAM1,IL2,IL4,IFNA1,IL6,CEACAM1,FGL2,IFNL1
GO: Biological Process	GO:0043331	response to dsRNA		5.02e-11	1.919e-07	1.523e-09	1.344e-08	8	58	IFNB1,IFIH1,DDX58,IRF3,STING1,IFNA1,STAT1,DDX1
GO: Biological Process	GO:0050777	negative regulation of immune response		5.374e-11	2.054e-07	1.618e-09	1.428e-08	11	173	IFNB1,IL10,HFE,HLA-B,CLEC4G,PPARG,IL2,IL4,CEACAM1,FGL2,IFNL1
GO: Biological Process	GO:0030334	regulation of cell migration		5.937e-11	2.27e-07	1.773e-09	1.565e-08	22	1089	IFNG,DPP4,MAPK14,DDX58,CXCL10,PIK3CG,FURIN,ICAM1,IFITM1,CCL2,CCL5,ADAM17,TNF,PPARG,ACE,ADA,HSPA5,IL4,PTGS2,IL6,CXCL8,CEACAM1
GO: Biological Process	GO:1901701	cellular response to oxygen-containing compound		6.574e-11	2.513e-07	1.948e-09	1.72e-08	24	1330	IFNB1,IFNG,IL10,MAPK14,ERN1,CXCL10,PIK3CG,ICAM1,CXCL9,GPT,SOCS3,CCL2,IRF3,CCL5,CCR5,TNF,SPIDR,PPARG,CREB1,HSPA5,IL6,STAT1,CXCL8,CEACAM1
GO: Biological Process	GO:0030098	lymphocyte differentiation		6.869e-11	2.626e-07	2.02e-09	1.783e-08	15	430	IFNB1,IFNG,IL10,CD40LG,BAK1,ADAM17,ADA,IL2,CTSL,IL4,IFNA1,IL6,FGL2,HELLS,IFNL1
GO: Biological Process	GO:0008285	negative regulation of cell population proliferation		8.124e-11	3.106e-07	2.371e-09	2.093e-08	20	889	IFNG,IL10,ACE2,CLEC4G,BAK1,CASP3,IFITM1,CCL2,TNF,PPARG,IL2,ATF2,IL4,PTGS2,IL6,STAT1,CXCL8,CRP,CEACAM1,IFNL1
GO: Biological Process	GO:0006508	proteolysis		9.295e-11	3.553e-07	2.692e-09	2.376e-08	28	1881	IFNG,IL10,HFE,IFIH1,ACE2,DPP4,PRSS2,NLRP12,ANPEP,DDX58,FURIN,TMPRSS11D,BAK1,CASP3,CASP6,TMPRSS2,ADAM17,TNF,PPARG,CTRL,ACE,CTSL,HSPA5,PTGS2,IL6,STAT1,FGL2,MASP2
GO: Biological Process	GO:0043065	positive regulation of apoptotic process		9.537e-11	3.646e-07	2.741e-09	2.42e-08	18	698	IFNB1,IFNG,IL10,CD40LG,BAK1,CASP3,CASP6,MCL1,CCL2,CCL5,ADAM17,TNF,PPARG,ACE,CREB1,ATF2,PTGS2,IL6
GO: Biological Process	GO:0050868	negative regulation of T cell activation		1.018e-10	3.891e-07	2.904e-09	2.563e-08	10	136	IFNB1,IL10,HFE,CLEC4G,CASP3,IL2,IL4,CEACAM1,FGL2,IFNL1
GO: Biological Process	GO:0043068	positive regulation of programmed cell death		1.409e-10	5.385e-07	3.989e-09	3.521e-08	18	715	IFNB1,IFNG,IL10,CD40LG,BAK1,CASP3,CASP6,MCL1,CCL2,CCL5,ADAM17,TNF,PPARG,ACE,CREB1,ATF2,PTGS2,IL6
GO: Biological Process	GO:0071621	granulocyte chemotaxis		1.562e-10	5.971e-07	4.39e-09	3.875e-08	10	142	IFNG,DPP4,CXCL10,PIK3CG,CXCL9,CCL2,CCL5,PPIA,IL4,CXCL8
GO: Biological Process	GO:0042327	positive regulation of phosphorylation		1.604e-10	6.131e-07	4.475e-09	3.95e-08	21	1033	IFNB1,IFNG,HFE,MAPK14,ERN1,PIK3CG,ICAM1,SH2D3A,SOCS3,CD40LG,CCL5,ADAM17,TNF,ACE,IL2,PPIA,IL4,IFNA1,PTGS2,IL6,IFNL1
GO: Biological Process	GO:0071407	cellular response to organic cyclic compound		1.637e-10	6.258e-07	4.502e-09	3.974e-08	17	628	IFNB1,IL10,IFIH1,DDX58,PIK3CG,ICAM1,CASP3,CASP6,CCL2,IRF3,CCL5,TNF,STING1,SPIDR,PPARG,HSPA5,STAT1
GO: Biological Process	GO:0071396	cellular response to lipid		1.637e-10	6.258e-07	4.502e-09	3.974e-08	17	628	IFNB1,IFNG,IL10,MAPK14,CXCL10,ICAM1,CXCL9,CCL2,IRF3,CCL5,CCR5,TNF,PPARG,CREB1,IL6,STAT1,CXCL8
GO: Biological Process	GO:0019220	regulation of phosphate metabolic process		1.708e-10	6.529e-07	4.664e-09	4.116e-08	27	1790	IFNB1,IFNG,HFE,NLRP12,MAPK14,ERN1,CXCL10,PIK3CG,ICAM1,SH2D3A,SOCS3,CD40LG,BAK1,CASP3,CCL5,ADAM17,TNF,ACE,IL2,PPIA,IL4,IFNA1,PTGS2,IL6,CEACAM1,IFNAR1,IFNL1
GO: Biological Process	GO:0051174	regulation of phosphorus metabolic process		1.73e-10	6.612e-07	4.673e-09	4.124e-08	27	1791	IFNB1,IFNG,HFE,NLRP12,MAPK14,ERN1,CXCL10,PIK3CG,ICAM1,SH2D3A,SOCS3,CD40LG,BAK1,CASP3,CCL5,ADAM17,TNF,ACE,IL2,PPIA,IL4,IFNA1,PTGS2,IL6,CEACAM1,IFNAR1,IFNL1
GO: Biological Process	GO:0022409	positive regulation of cell-cell adhesion		1.736e-10	6.635e-07	4.673e-09	4.124e-08	13	313	IFNG,IL10,DPP4,ICAM1,CD40LG,CCL2,CCL5,TNF,ADA,IL2,IL4,IL6,CD209
GO: Biological Process	GO:2000145	regulation of cell motility		1.956e-10	7.477e-07	5.229e-09	4.615e-08	22	1159	IFNG,DPP4,MAPK14,DDX58,CXCL10,PIK3CG,FURIN,ICAM1,IFITM1,CCL2,CCL5,ADAM17,TNF,PPARG,ACE,ADA,HSPA5,IL4,PTGS2,IL6,CXCL8,CEACAM1
GO: Biological Process	GO:0060759	regulation of response to cytokine stimulus		2.057e-10	7.866e-07	5.462e-09	4.821e-08	11	196	IFNG,IFIH1,DDX58,SOCS3,IRF3,CCL5,ADAM17,TNF,PPARG,IL6,STAT1
GO: Biological Process	GO:0032944	regulation of mononuclear cell proliferation		2.231e-10	8.529e-07	5.882e-09	5.191e-08	12	255	IFNG,IL10,CLEC4G,CD40LG,CASP3,CCL5,ADA,IL2,IL4,IL6,CD209,CRP
GO: Biological Process	GO:0031349	positive regulation of defense response		2.505e-10	9.575e-07	6.558e-09	5.789e-08	14	394	IFNB1,IFNG,NLRP12,PIK3CG,ICAM3,IRF3,CCL5,TNF,STING1,ACE,IL2,PTGS2,IL6,CD209
GO: Biological Process	GO:0071674	mononuclear cell migration		3.155e-10	1.206e-06	8.204e-09	7.241e-08	11	204	NLRP12,CXCL10,PIK3CG,ICAM1,CCL2,CCL5,CCR5,ADAM17,TNF,IL4,IL6
GO: Biological Process	GO:1903039	positive regulation of leukocyte cell-cell adhesion		3.323e-10	1.27e-06	8.583e-09	7.575e-08	12	264	IFNG,DPP4,ICAM1,CD40LG,CCL2,CCL5,TNF,ADA,IL2,IL4,IL6,CD209
GO: Biological Process	GO:0042531	positive regulation of tyrosine phosphorylation of STAT protein		3.76e-10	1.437e-06	9.647e-09	8.514e-08	8	74	IFNG,SOCS3,CCL5,TNF,IL2,IL4,IL6,IFNL1
GO: Biological Process	GO:0031401	positive regulation of protein modification process		3.902e-10	1.492e-06	9.946e-09	8.778e-08	22	1202	IFNB1,IFNG,HFE,MAPK14,ERN1,PIK3CG,ICAM1,SH2D3A,SOCS3,CD40LG,CCL5,ADAM17,TNF,ACE,IL2,PPIA,HSPA5,IL4,IFNA1,PTGS2,IL6,IFNL1
GO: Biological Process	GO:1903038	negative regulation of leukocyte cell-cell adhesion		3.949e-10	1.51e-06	9.998e-09	8.824e-08	10	156	IFNB1,IL10,HFE,CLEC4G,CASP3,IL2,IL4,CEACAM1,FGL2,IFNL1
GO: Biological Process	GO:0001568	blood vessel development		4.041e-10	1.545e-06	1.016e-08	8.971e-08	19	866	IFNG,IL10,MAPK14,ANPEP,CXCL10,PIK3CG,SOCS3,BAK1,CCL2,CCL5,TNF,PPARG,ACE,ATF2,PTGS2,IL6,STAT1,CXCL8,CEACAM1
GO: Biological Process	GO:0040012	regulation of locomotion		4.423e-10	1.691e-06	1.105e-08	9.755e-08	22	1210	IFNG,DPP4,MAPK14,DDX58,CXCL10,PIK3CG,FURIN,ICAM1,IFITM1,CCL2,CCL5,ADAM17,TNF,PPARG,ACE,ADA,HSPA5,IL4,PTGS2,IL6,CXCL8,CEACAM1
GO: Biological Process	GO:0030183	B cell differentiation		4.475e-10	1.711e-06	1.111e-08	9.806e-08	10	158	IFNB1,IL10,CD40LG,BAK1,ADAM17,ADA,IL2,IL4,IFNA1,IL6
GO: Biological Process	GO:0002695	negative regulation of leukocyte activation		4.518e-10	1.727e-06	1.114e-08	9.836e-08	11	211	IFNB1,IL10,HFE,CLEC4G,CASP3,PPARG,IL2,IL4,CEACAM1,FGL2,IFNL1
GO: Biological Process	GO:1901699	cellular response to nitrogen compound		4.547e-10	1.738e-06	1.114e-08	9.836e-08	18	769	IFNB1,IFIH1,DDX58,PIK3CG,ICAM1,GPT,SOCS3,CASP3,CASP6,IRF3,TNF,STING1,SPIDR,PPARG,CREB1,HSPA5,STAT1,CEACAM1
GO: Biological Process	GO:0002444	myeloid leukocyte mediated immunity		4.656e-10	1.78e-06	1.134e-08	1.001e-07	16	580	PRSS2,MAPK14,ANPEP,DDX58,HLA-B,HLA-C,PIK3CG,ADAM17,STING1,ACE,PPIA,IL4,IL6,DDX1,CEACAM1,FGL2
GO: Biological Process	GO:0070663	regulation of leukocyte proliferation		5.301e-10	2.027e-06	1.283e-08	1.132e-07	12	275	IFNG,IL10,CLEC4G,CD40LG,CASP3,CCL5,ADA,IL2,IL4,IL6,CD209,CRP
GO: Biological Process	GO:0030593	neutrophil chemotaxis		5.736e-10	2.193e-06	1.379e-08	1.217e-07	9	116	IFNG,DPP4,CXCL10,PIK3CG,CXCL9,CCL2,CCL5,PPIA,CXCL8
GO: Biological Process	GO:0050691	regulation of defense response to virus by host		6.655e-10	2.544e-06	1.59e-08	1.404e-07	7	49	IFNG,DDX58,IRF3,CCL5,STING1,IL4,STAT1
GO: Biological Process	GO:0050731	positive regulation of peptidyl-tyrosine phosphorylation		6.707e-10	2.564e-06	1.593e-08	1.406e-07	11	219	IFNG,ICAM1,SOCS3,CCL5,ADAM17,TNF,ACE,IL2,IL4,IL6,IFNL1
GO: Biological Process	GO:0045428	regulation of nitric oxide biosynthetic process		7.101e-10	2.715e-06	1.657e-08	1.463e-07	8	80	IFNG,IL10,ICAM1,TNF,IL4,PTGS2,IL6,CRP
GO: Biological Process	GO:0010562	positive regulation of phosphorus metabolic process		7.11e-10	2.718e-06	1.657e-08	1.463e-07	21	1121	IFNB1,IFNG,HFE,MAPK14,ERN1,PIK3CG,ICAM1,SH2D3A,SOCS3,CD40LG,CCL5,ADAM17,TNF,ACE,IL2,PPIA,IL4,IFNA1,PTGS2,IL6,IFNL1
GO: Biological Process	GO:0045937	positive regulation of phosphate metabolic process		7.11e-10	2.718e-06	1.657e-08	1.463e-07	21	1121	IFNB1,IFNG,HFE,MAPK14,ERN1,PIK3CG,ICAM1,SH2D3A,SOCS3,CD40LG,CCL5,ADAM17,TNF,ACE,IL2,PPIA,IL4,IFNA1,PTGS2,IL6,IFNL1
GO: Biological Process	GO:0010942	positive regulation of cell death		7.281e-10	2.783e-06	1.687e-08	1.489e-07	18	792	IFNB1,IFNG,IL10,CD40LG,BAK1,CASP3,CASP6,MCL1,CCL2,CCL5,ADAM17,TNF,PPARG,ACE,CREB1,ATF2,PTGS2,IL6
GO: Biological Process	GO:2000026	regulation of multicellular organismal development		7.482e-10	2.86e-06	1.723e-08	1.521e-07	25	1632	IFNB1,IFNG,IL10,MAPK14,HLA-B,CXCL10,CD40LG,CCL2,CCL5,TNF,PPARG,ACE,ADA,IL2,CREB1,ATF2,CTSL,HSPA5,IL4,IL6,STAT1,CXCL8,CEACAM1,FGL2,IFNL1
GO: Biological Process	GO:0001944	vasculature development		8.126e-10	3.106e-06	1.856e-08	1.638e-07	19	903	IFNG,IL10,MAPK14,ANPEP,CXCL10,PIK3CG,SOCS3,BAK1,CCL2,CCL5,TNF,PPARG,ACE,ATF2,PTGS2,IL6,STAT1,CXCL8,CEACAM1
GO: Biological Process	GO:0051270	regulation of cellular component movement		8.155e-10	3.118e-06	1.856e-08	1.638e-07	22	1250	IFNG,DPP4,MAPK14,DDX58,CXCL10,PIK3CG,FURIN,ICAM1,IFITM1,CCL2,CCL5,ADAM17,TNF,PPARG,ACE,ADA,HSPA5,IL4,PTGS2,IL6,CXCL8,CEACAM1
GO: Biological Process	GO:0050688	regulation of defense response to virus		8.678e-10	3.317e-06	1.951e-08	1.722e-07	8	82	IFNG,DDX58,IRF3,CCL5,STING1,IL4,STAT1,FGL2
GO: Biological Process	GO:0080164	regulation of nitric oxide metabolic process		8.678e-10	3.317e-06	1.951e-08	1.722e-07	8	82	IFNG,IL10,ICAM1,TNF,IL4,PTGS2,IL6,CRP
GO: Biological Process	GO:0097530	granulocyte migration		1.027e-09	3.927e-06	2.296e-08	2.027e-07	10	172	IFNG,DPP4,CXCL10,PIK3CG,CXCL9,CCL2,CCL5,PPIA,IL4,CXCL8
GO: Biological Process	GO:2000379	positive regulation of reactive oxygen species metabolic process		1.042e-09	3.984e-06	2.316e-08	2.044e-07	9	124	IFNG,ACE2,MAPK14,ICAM1,TNF,IL4,PTGS2,IL6,CRP
GO: Biological Process	GO:0048646	anatomical structure formation involved in morphogenesis		1.078e-09	4.12e-06	2.382e-08	2.102e-07	23	1395	IL10,PALS1,MAPK14,ANPEP,CXCL10,PIK3CG,FURIN,CXCL9,CASP3,CCL2,CCL5,ADAM17,TNF,PPARG,ACE,ADA,ATF2,IL4,PTGS2,IL6,STAT1,CXCL8,CEACAM1
GO: Biological Process	GO:0010647	positive regulation of cell communication		1.181e-09	4.517e-06	2.582e-08	2.279e-07	27	1952	IFNB1,IFNG,IL10,HFE,NLRP12,MAPK14,ERN1,PIK3CG,FURIN,ICAM1,CD40LG,BAK1,MCL1,CCL2,IRF3,CCL5,ADAM17,TNF,ADA,PPIA,CREB1,IL4,PTGS2,IL6,DDX1,TFR2,IFNL1
GO: Biological Process	GO:0032102	negative regulation of response to external stimulus		1.182e-09	4.518e-06	2.582e-08	2.279e-07	14	444	IL10,DPP4,NLRP12,HLA-B,SOCS3,CCL2,IRF3,TNF,PPARG,ADA,IL2,IL4,CEACAM1,FGL2
GO: Biological Process	GO:0023056	positive regulation of signaling		1.236e-09	4.726e-06	2.685e-08	2.37e-07	27	1956	IFNB1,IFNG,IL10,HFE,NLRP12,MAPK14,ERN1,PIK3CG,FURIN,ICAM1,CD40LG,BAK1,MCL1,CCL2,IRF3,CCL5,ADAM17,TNF,ADA,PPIA,CREB1,IL4,PTGS2,IL6,DDX1,TFR2,IFNL1
GO: Biological Process	GO:0051250	negative regulation of lymphocyte activation		1.285e-09	4.912e-06	2.775e-08	2.449e-07	10	176	IFNB1,IL10,HFE,CLEC4G,CASP3,IL2,IL4,CEACAM1,FGL2,IFNL1
GO: Biological Process	GO:0050730	regulation of peptidyl-tyrosine phosphorylation		1.322e-09	5.055e-06	2.84e-08	2.507e-07	12	298	IFNG,ICAM1,SOCS3,CCL5,ADAM17,TNF,ACE,IL2,IL4,IL6,IFNAR1,IFNL1
GO: Biological Process	GO:0016050	vesicle organization		1.442e-09	5.514e-06	3.081e-08	2.719e-07	26	1825	IFNG,HFE,PRSS2,MAPK14,ANPEP,HLA-B,HLA-C,PIK3CG,MBL2,TMPRSS2,CCL5,ALB,STING1,CLEC4M,PPARG,PPIA,CREB1,CTSL,IL4,CD209,MX1,CXCL8,CRP,CEACAM1,FGL2,TFR2
GO: Biological Process	GO:0050866	negative regulation of cell activation		1.478e-09	5.649e-06	3.138e-08	2.77e-07	11	236	IFNB1,IL10,HFE,CLEC4G,CASP3,PPARG,IL2,IL4,CEACAM1,FGL2,IFNL1
GO: Biological Process	GO:0045071	negative regulation of viral genome replication		1.544e-09	5.902e-06	3.245e-08	2.864e-07	7	55	IFNB1,IFITM3,IFITM1,CCL5,TNF,IFITM2,MX1
GO: Biological Process	GO:0002685	regulation of leukocyte migration		1.545e-09	5.906e-06	3.245e-08	2.864e-07	11	237	DPP4,CXCL10,ICAM1,CCL2,CCL5,ADAM17,TNF,ADA,IL4,IL6,CXCL8
GO: Biological Process	GO:0042098	T cell proliferation		1.688e-09	6.452e-06	3.526e-08	3.112e-07	11	239	IFNG,IL10,PIK3CG,CLEC4G,CD40LG,CASP3,CCL5,IL2,IL4,IL6,CD209
GO: Biological Process	GO:0043066	negative regulation of apoptotic process		1.702e-09	6.508e-06	3.537e-08	3.122e-07	20	1058	IL10,PIK3CG,ICAM1,SOCS3,CD40LG,CASP3,MCL1,CCL2,CCL5,ADAM17,TNF,ALB,ADA,IL2,PPIA,HSPA5,IL4,PTGS2,IL6,HELLS
GO: Biological Process	GO:0002673	regulation of acute inflammatory response		1.759e-09	6.725e-06	3.635e-08	3.208e-07	7	56	PIK3CG,CCL5,TNF,PPARG,IL4,PTGS2,IL6
GO: Biological Process	GO:0010035	response to inorganic substance		1.801e-09	6.886e-06	3.702e-08	3.268e-07	16	637	IL10,HFE,ERN1,ICAM1,BAK1,CASP3,CASP6,SPIDR,PPARG,ADA,CREB1,ATF2,HSPA5,IL6,CRP,TFR2
GO: Biological Process	GO:0002312	B cell activation involved in immune response		1.842e-09	7.041e-06	3.766e-08	3.323e-07	8	90	IFNB1,IFNG,IL10,CD40LG,ADA,IL2,IL4,IL6
GO: Biological Process	GO:0002456	T cell mediated immunity		1.944e-09	7.434e-06	3.954e-08	3.49e-07	9	133	IFNB1,HFE,DPP4,HLA-B,ICAM1,CLEC4G,IL4,IL6,CEACAM1
GO: Biological Process	GO:0035456	response to interferon-beta		2.099e-09	8.024e-06	4.245e-08	3.747e-07	6	32	IFNB1,IFITM3,IFITM1,IFITM2,STING1,STAT1
GO: Biological Process	GO:0045595	regulation of cell differentiation		2.137e-09	8.172e-06	4.301e-08	3.796e-07	26	1859	IFNB1,IFNG,IL10,MAPK14,HLA-B,CXCL10,CXCL9,SOCS3,CD40LG,IFITM1,CCL5,TNF,PPARG,ACE,ADA,IL2,CREB1,CTSL,IL4,PTGS2,IL6,STAT1,CRP,CEACAM1,FGL2,IFNL1
GO: Biological Process	GO:0060333	interferon-gamma-mediated signaling pathway		2.198e-09	8.404e-06	4.4e-08	3.884e-07	8	92	IFNG,HLA-B,HLA-C,ICAM1,SOCS3,IRF3,PPARG,STAT1
GO: Biological Process	GO:0097529	myeloid leukocyte migration		2.488e-09	9.511e-06	4.954e-08	4.372e-07	11	248	IFNG,DPP4,CXCL10,PIK3CG,CXCL9,CCL2,CCL5,PPIA,IL4,IL6,CXCL8
GO: Biological Process	GO:0043069	negative regulation of programmed cell death		2.583e-09	9.874e-06	5.116e-08	4.515e-07	20	1084	IL10,PIK3CG,ICAM1,SOCS3,CD40LG,CASP3,MCL1,CCL2,CCL5,ADAM17,TNF,ALB,ADA,IL2,PPIA,HSPA5,IL4,PTGS2,IL6,HELLS
GO: Biological Process	GO:0042509	regulation of tyrosine phosphorylation of STAT protein		2.613e-09	9.99e-06	5.149e-08	4.545e-07	8	94	IFNG,SOCS3,CCL5,TNF,IL2,IL4,IL6,IFNL1
GO: Biological Process	GO:1903708	positive regulation of hemopoiesis		2.7e-09	1.032e-05	5.239e-08	4.624e-07	10	190	IFNG,IL10,CD40LG,CCL5,TNF,ADA,IL2,CREB1,IL4,IL6
GO: Biological Process	GO:1902107	positive regulation of leukocyte differentiation		2.7e-09	1.032e-05	5.239e-08	4.624e-07	10	190	IFNG,IL10,CD40LG,CCL5,TNF,ADA,IL2,CREB1,IL4,IL6
GO: Biological Process	GO:0071346	cellular response to interferon-gamma		2.7e-09	1.032e-05	5.239e-08	4.624e-07	10	190	IFNG,HLA-B,HLA-C,ICAM1,SOCS3,CCL2,IRF3,CCL5,PPARG,STAT1
GO: Biological Process	GO:0006809	nitric oxide biosynthetic process		2.845e-09	1.088e-05	5.492e-08	4.848e-07	8	95	IFNG,IL10,ICAM1,TNF,IL4,PTGS2,IL6,CRP
GO: Biological Process	GO:0001525	angiogenesis		2.865e-09	1.095e-05	5.503e-08	4.857e-07	16	658	IL10,MAPK14,ANPEP,CXCL10,PIK3CG,CCL2,CCL5,TNF,PPARG,ACE,ATF2,PTGS2,IL6,STAT1,CXCL8,CEACAM1
GO: Biological Process	GO:0050670	regulation of lymphocyte proliferation		2.942e-09	1.125e-05	5.623e-08	4.963e-07	11	252	IFNG,IL10,CLEC4G,CD40LG,CASP3,CCL5,ADA,IL2,IL4,IL6,CD209
GO: Biological Process	GO:0060548	negative regulation of cell death		2.97e-09	1.135e-05	5.649e-08	4.986e-07	21	1214	IL10,PIK3CG,ICAM1,SOCS3,CD40LG,CASP3,MCL1,CCL2,CCL5,ADAM17,TNF,ALB,ADA,IL2,PPIA,CREB1,HSPA5,IL4,PTGS2,IL6,HELLS
GO: Biological Process	GO:1990266	neutrophil migration		3.472e-09	1.328e-05	6.561e-08	5.791e-07	9	142	IFNG,DPP4,CXCL10,PIK3CG,CXCL9,CCL2,CCL5,PPIA,CXCL8
GO: Biological Process	GO:0048514	blood vessel morphogenesis		3.484e-09	1.332e-05	6.561e-08	5.791e-07	17	768	IL10,MAPK14,ANPEP,CXCL10,PIK3CG,BAK1,CCL2,CCL5,TNF,PPARG,ACE,ATF2,PTGS2,IL6,STAT1,CXCL8,CEACAM1
GO: Biological Process	GO:0042129	regulation of T cell proliferation		3.645e-09	1.394e-05	6.806e-08	6.007e-07	10	196	IFNG,IL10,CLEC4G,CD40LG,CASP3,CCL5,IL2,IL4,IL6,CD209
GO: Biological Process	GO:0007260	tyrosine phosphorylation of STAT protein		3.649e-09	1.395e-05	6.806e-08	6.007e-07	8	98	IFNG,SOCS3,CCL5,TNF,IL2,IL4,IL6,IFNL1
GO: Biological Process	GO:0002705	positive regulation of leukocyte mediated immunity		3.929e-09	1.502e-05	7.291e-08	6.435e-07	9	144	IFNG,DDX58,HLA-B,CCL2,TNF,IL2,IL4,IL6,DDX1
GO: Biological Process	GO:0046209	nitric oxide metabolic process		3.958e-09	1.513e-05	7.31e-08	6.452e-07	8	99	IFNG,IL10,ICAM1,TNF,IL4,PTGS2,IL6,CRP
GO: Biological Process	GO:0045088	regulation of innate immune response		4.176e-09	1.597e-05	7.676e-08	6.775e-07	12	330	IFNB1,IFNG,HLA-B,ICAM3,SOCS3,IRF3,CCL5,STING1,PPARG,CD209,STAT1,CEACAM1
GO: Biological Process	GO:0018193	peptidyl-amino acid modification		4.298e-09	1.643e-05	7.861e-08	6.939e-07	22	1367	IFNB1,IFNG,IFIH1,MAPK14,ERN1,ICAM1,SH2D3A,SOCS3,BAK1,CCL5,ADAM17,TNF,ACE,IL2,PPIA,ATF2,IL4,IFNA1,PTGS2,IL6,IFNAR1,IFNL1
GO: Biological Process	GO:0009719	response to endogenous stimulus		4.481e-09	1.713e-05	8.158e-08	7.201e-07	25	1780	IFNB1,IL10,HFE,PALS1,PIK3CG,FURIN,ICAM1,GPT,SOCS3,CASP3,CASP6,CCL2,CCL5,ADAM17,TNF,SPIDR,PPARG,CREB1,CTSL,HSPA5,IL4,IL6,STAT1,CXCL8,CEACAM1
GO: Biological Process	GO:0045785	positive regulation of cell adhesion		4.52e-09	1.728e-05	8.189e-08	7.228e-07	14	493	IFNG,IL10,DPP4,PRSS2,ICAM1,CD40LG,CCL2,CCL5,TNF,ADA,IL2,IL4,IL6,CD209
GO: Biological Process	GO:0071495	cellular response to endogenous stimulus		4.937e-09	1.887e-05	8.903e-08	7.858e-07	23	1510	IFNB1,HFE,PALS1,PIK3CG,FURIN,ICAM1,GPT,SOCS3,CASP3,CASP6,CCL2,CCL5,ADAM17,TNF,SPIDR,PPARG,CREB1,CTSL,HSPA5,IL4,STAT1,CXCL8,CEACAM1
GO: Biological Process	GO:0031348	negative regulation of defense response		4.973e-09	1.901e-05	8.926e-08	7.878e-07	11	265	IL10,NLRP12,HLA-B,SOCS3,IRF3,PPARG,ADA,IL2,IL4,CEACAM1,FGL2
GO: Biological Process	GO:2001057	reactive nitrogen species metabolic process		5.024e-09	1.921e-05	8.975e-08	7.922e-07	8	102	IFNG,IL10,ICAM1,TNF,IL4,PTGS2,IL6,CRP
GO: Biological Process	GO:0002440	production of molecular mediator of immune response		5.645e-09	2.158e-05	1.001e-07	8.836e-07	12	339	IFNB1,IFNG,IL10,HFE,DDX58,CD40LG,TNF,IL2,IL4,IL6,DDX1,FGL2
GO: Biological Process	GO:0061025	membrane fusion		5.656e-09	2.162e-05	1.001e-07	8.836e-07	20	1135	IFNG,PRSS2,MAPK14,ANPEP,HLA-B,HLA-C,CXCL10,PIK3CG,CXCL9,CCL5,CCR5,ALB,STING1,PPIA,CTSL,IL4,STAT1,MX1,CEACAM1,FGL2
GO: Biological Process	GO:0051094	positive regulation of developmental process		5.958e-09	2.278e-05	1.05e-07	9.264e-07	23	1525	IFNG,IL10,MAPK14,CXCL9,SOCS3,CD40LG,CASP6,IFITM1,CCL5,TNF,PPARG,ACE,ADA,IL2,CREB1,HSPA5,IL4,PTGS2,IL6,STAT1,CXCL8,CRP,CEACAM1
GO: Biological Process	GO:0045597	positive regulation of cell differentiation		6.034e-09	2.307e-05	1.058e-07	9.34e-07	19	1020	IFNG,IL10,MAPK14,CXCL9,SOCS3,CD40LG,IFITM1,CCL5,TNF,PPARG,ACE,ADA,IL2,CREB1,IL4,PTGS2,IL6,STAT1,CEACAM1
GO: Biological Process	GO:0042100	B cell proliferation		6.33e-09	2.42e-05	1.105e-07	9.752e-07	8	105	IFNB1,IL10,CD40LG,CASP3,ADA,IL2,IL4,IFNA1
GO: Biological Process	GO:0045859	regulation of protein kinase activity		6.601e-09	2.524e-05	1.147e-07	1.012e-06	18	911	IFNG,NLRP12,MAPK14,ERN1,CXCL10,PIK3CG,SOCS3,CD40LG,CASP3,CCL5,ADAM17,TNF,ACE,IL2,PPIA,IL4,IL6,CEACAM1
GO: Biological Process	GO:0046903	secretion		6.633e-09	2.536e-05	1.147e-07	1.013e-06	24	1672	IFNG,HFE,DPP4,PRSS2,MAPK14,ANPEP,HLA-B,HLA-C,PIK3CG,FURIN,CCL5,TNF,ALB,STING1,PPARG,ACE,ADA,PPIA,CREB1,IL4,IL6,CEACAM1,FGL2,TFR2
GO: Biological Process	GO:0048660	regulation of smooth muscle cell proliferation		7.749e-09	2.962e-05	1.334e-07	1.178e-06	10	212	IFNG,IL10,ACE2,ERN1,CCL5,TNF,PPARG,PTGS2,IL6,STAT1
GO: Biological Process	GO:0071360	cellular response to exogenous dsRNA		7.842e-09	2.998e-05	1.344e-07	1.187e-06	5	19	IFNB1,IFIH1,DDX58,IRF3,STING1
GO: Biological Process	GO:0006935	chemotaxis		8.426e-09	3.221e-05	1.438e-07	1.269e-06	16	710	IFNG,IL10,DPP4,MAPK14,CXCL10,PIK3CG,CXCL9,CCL2,CCL5,CCR5,ADAM17,PPIA,CREB1,IL4,IL6,CXCL8
GO: Biological Process	GO:0033028	myeloid cell apoptotic process		8.678e-09	3.318e-05	1.474e-07	1.301e-06	6	40	IFNG,IRF3,CCL5,ADAM17,CTSL,IL6
GO: Biological Process	GO:0050729	positive regulation of inflammatory response		8.88e-09	3.395e-05	1.502e-07	1.326e-06	9	158	IFNG,NLRP12,PIK3CG,CCL5,TNF,ACE,IL2,PTGS2,IL6
GO: Biological Process	GO:0042330	taxis		9.302e-09	3.556e-05	1.567e-07	1.383e-06	16	715	IFNG,IL10,DPP4,MAPK14,CXCL10,PIK3CG,CXCL9,CCL2,CCL5,CCR5,ADAM17,PPIA,CREB1,IL4,IL6,CXCL8
GO: Biological Process	GO:0002687	positive regulation of leukocyte migration		9.384e-09	3.588e-05	1.574e-07	1.389e-06	9	159	CXCL10,ICAM1,CCL2,CCL5,ADAM17,TNF,IL4,IL6,CXCL8
GO: Biological Process	GO:0048659	smooth muscle cell proliferation		9.684e-09	3.702e-05	1.617e-07	1.427e-06	10	217	IFNG,IL10,ACE2,ERN1,CCL5,TNF,PPARG,PTGS2,IL6,STAT1
GO: Biological Process	GO:0051091	positive regulation of DNA-binding transcription factor activity		9.843e-09	3.763e-05	1.636e-07	1.444e-06	15	618	IL10,NLRP12,DDX58,ICAM1,CD40LG,IRF3,TNF,STING1,PPARG,PPIA,ATF2,IL4,IL6,STAT1,DDX1
GO: Biological Process	GO:0022408	negative regulation of cell-cell adhesion		1.012e-08	3.869e-05	1.675e-07	1.478e-06	10	218	IFNB1,IL10,HFE,CLEC4G,CASP3,IL2,IL4,CEACAM1,FGL2,IFNL1
GO: Biological Process	GO:0042113	B cell activation		1.069e-08	4.088e-05	1.76e-07	1.554e-06	12	359	IFNB1,IFNG,IL10,CD40LG,BAK1,CASP3,ADAM17,ADA,IL2,IL4,IFNA1,IL6
GO: Biological Process	GO:0008015	blood circulation		1.073e-08	4.102e-05	1.76e-07	1.554e-06	15	622	IFNG,ACE2,ANPEP,CXCL10,PIK3CG,ICAM1,TNF,PPARG,ACE,ADA,IL2,PTGS2,STAT1,CRP,CEACAM1
GO: Biological Process	GO:0001776	leukocyte homeostasis		1.134e-08	4.334e-05	1.852e-07	1.635e-06	8	113	IFNG,BAK1,CASP3,CCL2,ADAM17,ADA,IL2,IL6
GO: Biological Process	GO:1903428	positive regulation of reactive oxygen species biosynthetic process		1.292e-08	4.941e-05	2.102e-07	1.856e-06	7	74	IFNG,ICAM1,TNF,IL4,PTGS2,IL6,CRP
GO: Biological Process	GO:0030335	positive regulation of cell migration		1.355e-08	5.181e-05	2.195e-07	1.938e-06	15	633	IFNG,MAPK14,CXCL10,PIK3CG,FURIN,ICAM1,CCL2,CCL5,ADAM17,TNF,HSPA5,IL4,PTGS2,IL6,CXCL8
GO: Biological Process	GO:0033002	muscle cell proliferation		1.408e-08	5.383e-05	2.271e-07	2.005e-06	11	293	IFNG,IL10,ACE2,MAPK14,ERN1,CCL5,TNF,PPARG,PTGS2,IL6,STAT1
GO: Biological Process	GO:0072359	circulatory system development		1.689e-08	6.457e-05	2.713e-07	2.395e-06	21	1340	IFNG,IL10,MAPK14,ANPEP,CXCL10,PIK3CG,SOCS3,BAK1,CASP3,CCL2,CCL5,TNF,PPARG,ACE,CREB1,ATF2,PTGS2,IL6,STAT1,CXCL8,CEACAM1
GO: Biological Process	GO:0002367	cytokine production involved in immune response		1.706e-08	6.523e-05	2.729e-07	2.409e-06	8	119	IFNB1,IL10,HFE,DDX58,TNF,IL4,IL6,DDX1
GO: Biological Process	GO:0002637	regulation of immunoglobulin production		1.874e-08	7.166e-05	2.986e-07	2.635e-06	7	78	IFNG,IL10,CD40LG,TNF,IL2,IL4,IL6
GO: Biological Process	GO:2000377	regulation of reactive oxygen species metabolic process		1.986e-08	7.593e-05	3.15e-07	2.781e-06	10	234	IFNG,IL10,ACE2,MAPK14,ICAM1,TNF,IL4,PTGS2,IL6,CRP
GO: Biological Process	GO:0150076	neuroinflammatory response		2.377e-08	9.087e-05	3.755e-07	3.314e-06	6	47	IFNG,TNF,PPARG,IL4,PTGS2,IL6
GO: Biological Process	GO:2000147	positive regulation of cell motility		2.454e-08	9.383e-05	3.861e-07	3.408e-06	15	662	IFNG,MAPK14,CXCL10,PIK3CG,FURIN,ICAM1,CCL2,CCL5,ADAM17,TNF,HSPA5,IL4,PTGS2,IL6,CXCL8
GO: Biological Process	GO:0008284	positive regulation of cell population proliferation		2.61e-08	9.977e-05	4.064e-07	3.587e-06	19	1117	IFNG,IL10,DPP4,MAPK14,ERN1,CXCL10,CD40LG,CCL2,CCL5,ADAM17,TNF,ADA,IL2,ATF2,IL4,PTGS2,IL6,CD209,STAT1
GO: Biological Process	GO:0050870	positive regulation of T cell activation		2.626e-08	0.0001004	4.064e-07	3.587e-06	10	241	IFNG,DPP4,CD40LG,CCL2,CCL5,ADA,IL2,IL4,IL6,CD209
GO: Biological Process	GO:0016064	immunoglobulin mediated immune response		2.626e-08	0.0001004	4.064e-07	3.587e-06	10	241	IFNG,IL10,MBL2,CD40LG,TNF,IL2,IL4,CRP,FGL2,MASP2
GO: Biological Process	GO:0019882	antigen processing and presentation		2.626e-08	0.0001004	4.064e-07	3.587e-06	10	241	IFNG,HFE,HLA-B,HLA-C,ICAM1,CLEC4M,ACE,CTSL,CD209,FGL2
GO: Biological Process	GO:0071359	cellular response to dsRNA		2.824e-08	0.000108	4.353e-07	3.842e-06	5	24	IFNB1,IFIH1,DDX58,IRF3,STING1
GO: Biological Process	GO:0032940	secretion by cell		2.85e-08	0.0001089	4.375e-07	3.862e-06	22	1517	IFNG,HFE,DPP4,PRSS2,MAPK14,ANPEP,HLA-B,HLA-C,PIK3CG,FURIN,CCL5,TNF,ALB,STING1,PPARG,PPIA,CREB1,IL4,IL6,CEACAM1,FGL2,TFR2
GO: Biological Process	GO:0071363	cellular response to growth factor stimulus		2.871e-08	0.0001098	4.391e-07	3.875e-06	16	775	IL10,HFE,PALS1,MAPK14,ERN1,FURIN,CASP3,CCL2,CCL5,ADAM17,PPARG,CREB1,HSPA5,IL4,IL6,CXCL8
GO: Biological Process	GO:0019724	B cell mediated immunity		3.068e-08	0.0001173	4.668e-07	4.12e-06	10	245	IFNG,IL10,MBL2,CD40LG,TNF,IL2,IL4,CRP,FGL2,MASP2
GO: Biological Process	GO:0046427	positive regulation of receptor signaling pathway via JAK-STAT		3.077e-08	0.0001176	4.668e-07	4.12e-06	6	49	IL10,CCL5,TNF,IL4,IL6,IFNL1
GO: Biological Process	GO:0051338	regulation of transferase activity		3.183e-08	0.0001217	4.81e-07	4.245e-06	19	1131	IFNG,NLRP12,MAPK14,ERN1,CXCL10,PIK3CG,SOCS3,CD40LG,CASP3,CCL5,ADAM17,TNF,PPARG,ACE,IL2,PPIA,IL4,IL6,CEACAM1
GO: Biological Process	GO:1903426	regulation of reactive oxygen species biosynthetic process		3.217e-08	0.000123	4.841e-07	4.273e-06	8	129	IFNG,IL10,ICAM1,TNF,IL4,PTGS2,IL6,CRP
GO: Biological Process	GO:0051090	regulation of DNA-binding transcription factor activity		3.253e-08	0.0001244	4.877e-07	4.304e-06	16	782	IL10,NLRP12,MAPK14,DDX58,ICAM1,CD40LG,IRF3,TNF,STING1,PPARG,PPIA,ATF2,IL4,IL6,STAT1,DDX1
GO: Biological Process	GO:0001959	regulation of cytokine-mediated signaling pathway		3.342e-08	0.0001278	4.991e-07	4.405e-06	9	184	IFNG,SOCS3,IRF3,CCL5,ADAM17,TNF,PPARG,IL6,STAT1
GO: Biological Process	GO:0040017	positive regulation of locomotion		3.363e-08	0.0001285	5.002e-07	4.415e-06	15	678	IFNG,MAPK14,CXCL10,PIK3CG,FURIN,ICAM1,CCL2,CCL5,ADAM17,TNF,HSPA5,IL4,PTGS2,IL6,CXCL8
GO: Biological Process	GO:0043549	regulation of kinase activity		3.435e-08	0.0001313	5.09e-07	4.492e-06	18	1014	IFNG,NLRP12,MAPK14,ERN1,CXCL10,PIK3CG,SOCS3,CD40LG,CASP3,CCL5,ADAM17,TNF,ACE,IL2,PPIA,IL4,IL6,CEACAM1
GO: Biological Process	GO:0051272	positive regulation of cellular component movement		3.564e-08	0.0001362	5.26e-07	4.643e-06	15	681	IFNG,MAPK14,CXCL10,PIK3CG,FURIN,ICAM1,CCL2,CCL5,ADAM17,TNF,HSPA5,IL4,PTGS2,IL6,CXCL8
GO: Biological Process	GO:0002688	regulation of leukocyte chemotaxis		3.851e-08	0.0001472	5.662e-07	4.997e-06	8	132	DPP4,CXCL10,CCL2,CCL5,ADAM17,IL4,IL6,CXCL8
GO: Biological Process	GO:0019062	virion attachment to host cell		4.017e-08	0.0001536	5.884e-07	5.193e-06	4	10	ACE2,ICAM1,CLEC4M,CD209
GO: Biological Process	GO:0043269	regulation of ion transport		4.188e-08	0.0001601	6.11e-07	5.393e-06	22	1550	IFNG,HFE,ACE2,DPP4,MAPK14,CXCL10,PIK3CG,FURIN,ICAM1,CXCL9,BAK1,CCL2,CCL5,TNF,PPARG,ACE,ADA,PPIA,IL4,PTGS2,IL6,TFR2
GO: Biological Process	GO:0018108	peptidyl-tyrosine phosphorylation		4.267e-08	0.0001631	6.202e-07	5.474e-06	12	407	IFNG,ICAM1,SOCS3,CCL5,ADAM17,TNF,ACE,IL2,IL4,IL6,IFNAR1,IFNL1
GO: Biological Process	GO:0002823	negative regulation of adaptive immune response based on somatic recombination of immune receptors built from immunoglobulin superfamily domains		4.439e-08	0.0001697	6.428e-07	5.674e-06	6	52	IFNB1,HFE,CLEC4G,IL2,IL4,CEACAM1
GO: Biological Process	GO:0034612	response to tumor necrosis factor		4.615e-08	0.0001764	6.645e-07	5.865e-06	11	329	MAPK14,ICAM1,CD40LG,CASP3,CCL2,CCL5,ADAM17,TNF,IL6,STAT1,CXCL8
GO: Biological Process	GO:0018212	peptidyl-tyrosine modification		4.624e-08	0.0001768	6.645e-07	5.865e-06	12	410	IFNG,ICAM1,SOCS3,CCL5,ADAM17,TNF,ACE,IL2,IL4,IL6,IFNAR1,IFNL1
GO: Biological Process	GO:0002699	positive regulation of immune effector process		4.641e-08	0.0001774	6.645e-07	5.865e-06	10	256	IFNG,IL10,DDX58,HLA-B,CCL2,TNF,IL2,IL4,IL6,DDX1
GO: Biological Process	GO:0070848	response to growth factor		4.857e-08	0.0001857	6.929e-07	6.116e-06	16	805	IL10,HFE,PALS1,MAPK14,ERN1,FURIN,CASP3,CCL2,CCL5,ADAM17,PPARG,CREB1,HSPA5,IL4,IL6,CXCL8
GO: Biological Process	GO:0140352	export from cell		5.321e-08	0.0002034	7.563e-07	6.675e-06	22	1571	IFNG,HFE,DPP4,PRSS2,MAPK14,ANPEP,HLA-B,HLA-C,PIK3CG,FURIN,CCL5,TNF,ALB,STING1,PPARG,PPIA,CREB1,IL4,IL6,CEACAM1,FGL2,TFR2
GO: Biological Process	GO:0003013	circulatory system process		5.508e-08	0.0002106	7.788e-07	6.874e-06	15	704	IFNG,ACE2,ANPEP,CXCL10,PIK3CG,ICAM1,TNF,PPARG,ACE,ADA,IL2,PTGS2,STAT1,CRP,CEACAM1
GO: Biological Process	GO:0002709	regulation of T cell mediated immunity		5.521e-08	0.0002111	7.788e-07	6.874e-06	7	91	IFNB1,HFE,DPP4,HLA-B,CLEC4G,IL6,CEACAM1
GO: Biological Process	GO:1904894	positive regulation of receptor signaling pathway via STAT		5.598e-08	0.000214	7.868e-07	6.944e-06	6	54	IL10,CCL5,TNF,IL4,IL6,IFNL1
GO: Biological Process	GO:0035295	tube development		6.209e-08	0.0002374	8.694e-07	7.674e-06	20	1310	IL10,MAPK14,ANPEP,CXCL10,PIK3CG,BAK1,CASP3,CCL2,CCL5,TNF,PPARG,ACE,ADA,CREB1,ATF2,PTGS2,IL6,STAT1,CXCL8,CEACAM1
GO: Biological Process	GO:0045429	positive regulation of nitric oxide biosynthetic process		6.264e-08	0.0002395	8.74e-07	7.714e-06	6	55	IFNG,ICAM1,TNF,PTGS2,IL6,CRP
GO: Biological Process	GO:0006925	inflammatory cell apoptotic process		6.453e-08	0.0002467	8.971e-07	7.918e-06	5	28	IFNG,IRF3,CCL5,CTSL,IL6
GO: Biological Process	GO:0009967	positive regulation of signal transduction		6.493e-08	0.0002482	8.994e-07	7.938e-06	23	1733	IFNB1,IL10,HFE,NLRP12,MAPK14,ERN1,PIK3CG,FURIN,ICAM1,CD40LG,BAK1,MCL1,CCL2,IRF3,CCL5,ADAM17,TNF,ADA,PPIA,IL4,IL6,DDX1,IFNL1
GO: Biological Process	GO:1904407	positive regulation of nitric oxide metabolic process		6.995e-08	0.0002674	9.654e-07	8.521e-06	6	56	IFNG,ICAM1,TNF,PTGS2,IL6,CRP
GO: Biological Process	GO:1904019	epithelial cell apoptotic process		7.186e-08	0.0002747	9.881e-07	8.721e-06	8	143	IL10,PIK3CG,ICAM1,CD40LG,CCL2,TNF,IL4,IL6
GO: Biological Process	GO:0035239	tube morphogenesis		7.538e-08	0.0002882	1.033e-06	9.116e-06	18	1068	IL10,MAPK14,ANPEP,CXCL10,PIK3CG,BAK1,CASP3,CCL2,CCL5,TNF,PPARG,ACE,ATF2,PTGS2,IL6,STAT1,CXCL8,CEACAM1
GO: Biological Process	GO:0002820	negative regulation of adaptive immune response		7.794e-08	0.000298	1.064e-06	9.393e-06	6	57	IFNB1,HFE,CLEC4G,IL2,IL4,CEACAM1
GO: Biological Process	GO:0002718	regulation of cytokine production involved in immune response		8.604e-08	0.0003289	1.171e-06	1.033e-05	7	97	IFNB1,IL10,HFE,DDX58,TNF,IL6,DDX1
GO: Biological Process	GO:0051050	positive regulation of transport		9.042e-08	0.0003457	1.226e-06	1.082e-05	18	1081	IFNG,HFE,ACE2,MAPK14,CXCL10,MBL2,CXCL9,BAK1,CCL2,CCL5,TNF,PPARG,PPIA,CREB1,IL4,PTGS2,IL6,TFR2
GO: Biological Process	GO:0044650	adhesion of symbiont to host cell		9.414e-08	0.0003599	1.267e-06	1.118e-05	4	12	ACE2,ICAM1,CLEC4M,CD209
GO: Biological Process	GO:0002676	regulation of chronic inflammatory response		9.414e-08	0.0003599	1.267e-06	1.118e-05	4	12	IL10,CCL5,TNF,IL4
GO: Biological Process	GO:0060142	regulation of syncytium formation by plasma membrane fusion		1.106e-07	0.0004227	1.478e-06	1.305e-05	5	31	MAPK14,CXCL10,CXCL9,IL4,STAT1
GO: Biological Process	GO:0032647	regulation of interferon-alpha production		1.106e-07	0.0004227	1.478e-06	1.305e-05	5	31	IL10,IFIH1,DDX58,IRF3,STAT1
GO: Biological Process	GO:0045619	regulation of lymphocyte differentiation		1.174e-07	0.0004488	1.564e-06	1.38e-05	9	213	IFNB1,IFNG,IL10,ADA,IL2,IL4,IL6,FGL2,IFNL1
GO: Biological Process	GO:0070997	neuron death		1.212e-07	0.0004632	1.605e-06	1.416e-05	12	448	IFNG,IL10,CASP3,CASP6,MCL1,CCL2,CCL5,TNF,CREB1,ATF2,HSPA5,IL6
GO: Biological Process	GO:0050671	positive regulation of lymphocyte proliferation		1.213e-07	0.0004637	1.605e-06	1.416e-05	8	153	IFNG,CD40LG,CCL5,ADA,IL2,IL4,IL6,CD209
GO: Biological Process	GO:0002690	positive regulation of leukocyte chemotaxis		1.303e-07	0.0004982	1.718e-06	1.516e-05	7	103	CXCL10,CCL2,CCL5,ADAM17,IL4,IL6,CXCL8
GO: Biological Process	GO:0032946	positive regulation of mononuclear cell proliferation		1.341e-07	0.0005126	1.762e-06	1.555e-05	8	155	IFNG,CD40LG,CCL5,ADA,IL2,IL4,IL6,CD209
GO: Biological Process	GO:0045348	positive regulation of MHC class II biosynthetic process		1.356e-07	0.0005183	1.775e-06	1.567e-05	4	13	IFNG,IL10,CD40LG,IL4
GO: Biological Process	GO:1903409	reactive oxygen species biosynthetic process		1.409e-07	0.0005387	1.838e-06	1.623e-05	8	156	IFNG,IL10,ICAM1,TNF,IL4,PTGS2,IL6,CRP
GO: Biological Process	GO:0001906	cell killing		1.431e-07	0.0005469	1.856e-06	1.638e-05	9	218	IFNG,IL10,HLA-B,CXCL10,ICAM1,MBL2,CCL2,IL4,CEACAM1
GO: Biological Process	GO:0002696	positive regulation of leukocyte activation		1.432e-07	0.0005475	1.856e-06	1.638e-05	12	455	IFNG,IL10,DPP4,CD40LG,CCL2,CCL5,TNF,ADA,IL2,IL4,IL6,CD209
GO: Biological Process	GO:0032642	regulation of chemokine production		1.588e-07	0.0006072	2.051e-06	1.81e-05	7	106	IFNG,IL10,CCL5,ADAM17,TNF,IL4,IL6
GO: Biological Process	GO:0033135	regulation of peptidyl-serine phosphorylation		1.632e-07	0.0006238	2.1e-06	1.854e-05	8	159	IFNB1,IFNG,SH2D3A,BAK1,TNF,IFNA1,PTGS2,IL6
GO: Biological Process	GO:0031663	lipopolysaccharide-mediated signaling pathway		1.732e-07	0.0006621	2.222e-06	1.961e-05	6	65	MAPK14,CCL2,IRF3,CCL5,TNF,STAT1
GO: Biological Process	GO:0009968	negative regulation of signal transduction		1.765e-07	0.0006749	2.257e-06	1.992e-05	21	1537	IL10,ACE2,NLRP12,MAPK14,ICAM1,SOCS3,MCL1,CCL5,ADAM17,TNF,PPARG,ADA,PPIA,HSPA5,IL4,PTGS2,IL6,STAT1,CXCL8,CEACAM1,HELLS
GO: Biological Process	GO:0002675	positive regulation of acute inflammatory response		1.795e-07	0.0006861	2.287e-06	2.019e-05	5	34	PIK3CG,CCL5,TNF,PTGS2,IL6
GO: Biological Process	GO:0010557	positive regulation of macromolecule biosynthetic process		1.973e-07	0.0007543	2.506e-06	2.212e-05	24	1996	IFNB1,IFNG,IL10,NLRP12,MAPK14,DDX58,CXCL10,CD40LG,CCL2,IRF3,CCL5,TNF,STING1,PPARG,IL2,CREB1,ATF2,HSPA5,IL4,IL6,STAT1,TFR2,IFNAR1,IFNL1
GO: Biological Process	GO:0045765	regulation of angiogenesis		2.081e-07	0.0007957	2.625e-06	2.317e-05	11	382	IL10,CXCL10,CCL2,CCL5,TNF,PPARG,ATF2,IL6,STAT1,CXCL8,CEACAM1
GO: Biological Process	GO:0002230	positive regulation of defense response to virus by host		2.088e-07	0.0007981	2.625e-06	2.317e-05	5	35	DDX58,CCL5,STING1,IL4,STAT1
GO: Biological Process	GO:0032607	interferon-alpha production		2.088e-07	0.0007981	2.625e-06	2.317e-05	5	35	IL10,IFIH1,DDX58,IRF3,STAT1
GO: Biological Process	GO:0050867	positive regulation of cell activation		2.124e-07	0.0008122	2.663e-06	2.35e-05	12	472	IFNG,IL10,DPP4,CD40LG,CCL2,CCL5,TNF,ADA,IL2,IL4,IL6,CD209
GO: Biological Process	GO:0030217	T cell differentiation		2.166e-07	0.0008279	2.706e-06	2.388e-05	10	302	IFNB1,IFNG,ADAM17,ADA,IL2,CTSL,IL4,IL6,FGL2,IFNL1
GO: Biological Process	GO:0000165	MAPK cascade		2.181e-07	0.0008338	2.716e-06	2.397e-05	17	1020	ACE2,NLRP12,MAPK14,ERN1,PIK3CG,ICAM1,SH2D3A,CD40LG,CCL2,CCL5,CCR5,ADAM17,TNF,IL2,PPIA,IL6,CEACAM1
GO: Biological Process	GO:0010631	epithelial cell migration		2.193e-07	0.0008384	2.722e-06	2.402e-05	11	384	IFNG,DPP4,MAPK14,PIK3CG,ADAM17,TNF,PPARG,IL4,PTGS2,STAT1,CEACAM1
GO: Biological Process	GO:0051046	regulation of secretion		2.219e-07	0.0008485	2.746e-06	2.424e-05	15	784	IFNG,HFE,DPP4,ANPEP,CCL5,TNF,PPARG,ACE,ADA,PPIA,CREB1,IL4,IL6,CEACAM1,TFR2
GO: Biological Process	GO:0002275	myeloid cell activation involved in immune response		2.235e-07	0.0008543	2.756e-06	2.432e-05	13	571	IFNB1,IFNG,PRSS2,MAPK14,ANPEP,HLA-B,HLA-C,PIK3CG,STING1,PPIA,IL4,CEACAM1,FGL2
GO: Biological Process	GO:2000351	regulation of endothelial cell apoptotic process		2.274e-07	0.0008695	2.787e-06	2.46e-05	6	68	IL10,ICAM1,CD40LG,CCL2,TNF,IL4
GO: Biological Process	GO:0030888	regulation of B cell proliferation		2.274e-07	0.0008695	2.787e-06	2.46e-05	6	68	IL10,CD40LG,CASP3,ADA,IL2,IL4
GO: Biological Process	GO:0071356	cellular response to tumor necrosis factor		2.302e-07	0.0008799	2.811e-06	2.481e-05	10	304	MAPK14,ICAM1,CD40LG,CCL2,CCL5,ADAM17,TNF,IL6,STAT1,CXCL8
GO: Biological Process	GO:0090132	epithelium migration		2.37e-07	0.0009061	2.886e-06	2.547e-05	11	387	IFNG,DPP4,MAPK14,PIK3CG,ADAM17,TNF,PPARG,IL4,PTGS2,STAT1,CEACAM1
GO: Biological Process	GO:1901342	regulation of vasculature development		2.432e-07	0.0009297	2.951e-06	2.605e-05	11	388	IL10,CXCL10,CCL2,CCL5,TNF,PPARG,ATF2,IL6,STAT1,CXCL8,CEACAM1
GO: Biological Process	GO:0031341	regulation of cell killing		2.464e-07	0.000942	2.981e-06	2.631e-05	7	113	IFNG,IL10,HLA-B,ICAM1,CCL2,IL4,CEACAM1
GO: Biological Process	GO:0002381	immunoglobulin production involved in immunoglobulin-mediated immune response		2.483e-07	0.0009494	2.995e-06	2.643e-05	6	69	IFNG,IL10,CD40LG,IL2,IL4,FGL2
GO: Biological Process	GO:0006897	endocytosis		2.569e-07	0.000982	3.088e-06	2.726e-05	15	793	HFE,PIK3CG,MBL2,TMPRSS2,ALB,CLEC4M,PPARG,CTSL,IL4,CD209,MX1,CXCL8,CRP,CEACAM1,TFR2
GO: Biological Process	GO:0070665	positive regulation of leukocyte proliferation		2.606e-07	0.0009964	3.124e-06	2.757e-05	8	169	IFNG,CD40LG,CCL5,ADA,IL2,IL4,IL6,CD209
GO: Biological Process	GO:0090130	tissue migration		2.693e-07	0.00103	3.218e-06	2.84e-05	11	392	IFNG,DPP4,MAPK14,PIK3CG,ADAM17,TNF,PPARG,IL4,PTGS2,STAT1,CEACAM1
GO: Biological Process	GO:0071677	positive regulation of mononuclear cell migration		2.708e-07	0.001035	3.225e-06	2.847e-05	6	70	CXCL10,CCL2,CCL5,ADAM17,TNF,IL4
GO: Biological Process	GO:0002824	positive regulation of adaptive immune response based on somatic recombination of immune receptors built from immunoglobulin superfamily domains		2.778e-07	0.001062	3.268e-06	2.885e-05	7	115	IFNG,HLA-B,TNF,ADA,IL2,IL4,IL6
GO: Biological Process	GO:1904035	regulation of epithelial cell apoptotic process		2.778e-07	0.001062	3.268e-06	2.885e-05	7	115	IL10,ICAM1,CD40LG,CCL2,TNF,IL4,IL6
GO: Biological Process	GO:0042102	positive regulation of T cell proliferation		2.778e-07	0.001062	3.268e-06	2.885e-05	7	115	IFNG,CD40LG,CCL5,IL2,IL4,IL6,CD209
GO: Biological Process	GO:0032602	chemokine production		2.778e-07	0.001062	3.268e-06	2.885e-05	7	115	IFNG,IL10,CCL5,ADAM17,TNF,IL4,IL6
GO: Biological Process	GO:0030316	osteoclast differentiation		2.948e-07	0.001127	3.446e-06	3.042e-05	7	116	IFNB1,IFNG,MAPK14,CCL5,TNF,CREB1,IL4
GO: Biological Process	GO:0002702	positive regulation of production of molecular mediator of immune response		2.948e-07	0.001127	3.446e-06	3.042e-05	7	116	IFNG,IL10,DDX58,IL2,IL4,IL6,DDX1
GO: Biological Process	GO:0051251	positive regulation of lymphocyte activation		2.98e-07	0.001139	3.473e-06	3.065e-05	11	396	IFNG,IL10,DPP4,CD40LG,CCL2,CCL5,ADA,IL2,IL4,IL6,CD209
GO: Biological Process	GO:0010324	membrane invagination		3.015e-07	0.001152	3.503e-06	3.092e-05	15	803	HFE,PIK3CG,MBL2,TMPRSS2,ALB,CLEC4M,PPARG,CTSL,IL4,CD209,MX1,CXCL8,CRP,CEACAM1,TFR2
GO: Biological Process	GO:0042116	macrophage activation		3.126e-07	0.001195	3.611e-06	3.187e-05	7	117	IFNB1,IFNG,IL10,TNF,PPARG,IL4,IL6
GO: Biological Process	GO:1902106	negative regulation of leukocyte differentiation		3.126e-07	0.001195	3.611e-06	3.187e-05	7	117	IFNB1,IFNG,IL2,IL4,CEACAM1,FGL2,IFNL1
GO: Biological Process	GO:0072678	T cell migration		3.208e-07	0.001226	3.694e-06	3.26e-05	6	72	CXCL10,PIK3CG,ICAM1,CCL2,CCL5,ADAM17
GO: Biological Process	GO:0045580	regulation of T cell differentiation		3.403e-07	0.001301	3.907e-06	3.448e-05	8	175	IFNB1,IFNG,ADA,IL2,IL4,IL6,FGL2,IFNL1
GO: Biological Process	GO:0044406	adhesion of symbiont to host		3.421e-07	0.001308	3.916e-06	3.456e-05	4	16	ACE2,ICAM1,CLEC4M,CD209
GO: Biological Process	GO:0032722	positive regulation of chemokine production		3.484e-07	0.001332	3.964e-06	3.499e-05	6	73	IFNG,CCL5,ADAM17,TNF,IL4,IL6
GO: Biological Process	GO:0072577	endothelial cell apoptotic process		3.484e-07	0.001332	3.964e-06	3.499e-05	6	73	IL10,ICAM1,CD40LG,CCL2,TNF,IL4
GO: Biological Process	GO:0033138	positive regulation of peptidyl-serine phosphorylation		3.716e-07	0.00142	4.215e-06	3.72e-05	7	120	IFNB1,IFNG,SH2D3A,TNF,IFNA1,PTGS2,IL6
GO: Biological Process	GO:1901214	regulation of neuron death		3.817e-07	0.001459	4.317e-06	3.81e-05	11	406	IFNG,IL10,CASP3,CASP6,MCL1,CCL2,CCL5,TNF,CREB1,ATF2,IL6
GO: Biological Process	GO:1903707	negative regulation of hemopoiesis		3.932e-07	0.001503	4.434e-06	3.914e-05	7	121	IFNB1,IFNG,IL2,IL4,CEACAM1,FGL2,IFNL1
GO: Biological Process	GO:0033627	cell adhesion mediated by integrin		4.097e-07	0.001566	4.606e-06	4.066e-05	6	75	DPP4,PIK3CG,ICAM1,CCL5,ADAM17,ADA
GO: Biological Process	GO:0002573	myeloid leukocyte differentiation		4.253e-07	0.001626	4.768e-06	4.209e-05	9	248	IFNB1,IFNG,MAPK14,CCL5,TNF,PPARG,CREB1,IL4,CEACAM1
GO: Biological Process	GO:0002821	positive regulation of adaptive immune response		4.396e-07	0.001681	4.914e-06	4.337e-05	7	123	IFNG,HLA-B,TNF,ADA,IL2,IL4,IL6
GO: Biological Process	GO:0150077	regulation of neuroinflammatory response		4.734e-07	0.00181	5.277e-06	4.657e-05	5	41	TNF,PPARG,IL4,PTGS2,IL6
GO: Biological Process	GO:0072593	reactive oxygen species metabolic process		4.756e-07	0.001818	5.286e-06	4.666e-05	10	329	IFNG,IL10,ACE2,MAPK14,ICAM1,TNF,IL4,PTGS2,IL6,CRP
GO: Biological Process	GO:0042119	neutrophil activation		4.849e-07	0.001854	5.373e-06	4.743e-05	12	510	PRSS2,MAPK14,ANPEP,HLA-B,HLA-C,CCL5,TNF,STING1,PPIA,CXCL8,CEACAM1,FGL2
GO: Biological Process	GO:0002446	neutrophil mediated immunity		5.054e-07	0.001932	5.585e-06	4.929e-05	12	512	PRSS2,MAPK14,ANPEP,HLA-B,HLA-C,ADAM17,STING1,ACE,PPIA,IL6,CEACAM1,FGL2
GO: Biological Process	GO:0006979	response to oxidative stress		5.16e-07	0.001973	5.685e-06	5.017e-05	12	513	IL10,ERN1,MBL2,BAK1,CASP3,CASP6,MCL1,TNF,ADA,PPIA,PTGS2,IL6
GO: Biological Process	GO:0042493	response to drug		5.212e-07	0.001993	5.726e-06	5.054e-05	11	419	IL10,ICAM1,BAK1,CASP3,ADAM17,TNF,PPARG,ADA,CREB1,HSPA5,STAT1
GO: Biological Process	GO:0042092	type 2 immune response		5.358e-07	0.002048	5.869e-06	5.18e-05	5	42	IFNB1,IL10,IL4,IL6,IFNL1
GO: Biological Process	GO:0050673	epithelial cell proliferation		5.377e-07	0.002055	5.873e-06	5.183e-05	12	515	IFNG,IL10,ERN1,CCL2,CCL5,ADAM17,TNF,PPARG,ATF2,IL6,STAT1,CEACAM1
GO: Biological Process	GO:0048661	positive regulation of smooth muscle cell proliferation		5.464e-07	0.002089	5.944e-06	5.246e-05	7	127	IL10,ERN1,CCL5,TNF,PTGS2,IL6,STAT1
GO: Biological Process	GO:0010817	regulation of hormone levels		5.485e-07	0.002097	5.944e-06	5.246e-05	13	618	IFNG,HFE,ACE2,DPP4,FURIN,CCL5,TNF,PPARG,ACE,CREB1,CTSL,IL6,TFR2
GO: Biological Process	GO:0036230	granulocyte activation		5.488e-07	0.002098	5.944e-06	5.246e-05	12	516	PRSS2,MAPK14,ANPEP,HLA-B,HLA-C,CCL5,TNF,STING1,PPIA,CXCL8,CEACAM1,FGL2
GO: Biological Process	GO:0098586	cellular response to virus		5.588e-07	0.002136	6.034e-06	5.326e-05	6	79	IFNB1,IFIH1,MAPK14,DDX58,IRF3,IL6
GO: Biological Process	GO:0018105	peptidyl-serine phosphorylation		5.764e-07	0.002204	6.208e-06	5.479e-05	10	336	IFNB1,IFNG,MAPK14,ERN1,SH2D3A,BAK1,TNF,IFNA1,PTGS2,IL6
GO: Biological Process	GO:0007162	negative regulation of cell adhesion		5.923e-07	0.002264	6.36e-06	5.614e-05	10	337	IFNB1,IL10,HFE,CLEC4G,CASP3,IL2,IL4,CEACAM1,FGL2,IFNL1
GO: Biological Process	GO:0045670	regulation of osteoclast differentiation		6.022e-07	0.002302	6.449e-06	5.692e-05	6	80	IFNB1,IFNG,CCL5,TNF,CREB1,IL4
GO: Biological Process	GO:0043279	response to alkaloid		6.075e-07	0.002322	6.487e-06	5.726e-05	7	129	ICAM1,CASP3,CASP6,SPIDR,PPARG,ADA,HSPA5
GO: Biological Process	GO:0010648	negative regulation of cell communication		6.217e-07	0.002377	6.605e-06	5.83e-05	21	1658	IL10,ACE2,NLRP12,MAPK14,ICAM1,SOCS3,MCL1,CCL5,ADAM17,TNF,PPARG,ADA,PPIA,HSPA5,IL4,PTGS2,IL6,STAT1,CXCL8,CEACAM1,HELLS
GO: Biological Process	GO:0048878	chemical homeostasis		6.22e-07	0.002378	6.605e-06	5.83e-05	19	1369	IFNG,HFE,ERN1,ANPEP,CXCL10,PIK3CG,POLD1,ICAM1,CXCL9,BAK1,CCL2,CCL5,CCR5,PPARG,ACE,IL2,IL6,STAT1,TFR2
GO: Biological Process	GO:0032675	regulation of interleukin-6 production		6.359e-07	0.002431	6.734e-06	5.944e-05	8	190	IFNG,IL10,IFIH1,NLRP12,DDX58,HLA-B,TNF,IL6
GO: Biological Process	GO:0032652	regulation of interleukin-1 production		6.401e-07	0.002447	6.745e-06	5.953e-05	7	130	IFNG,IL10,NLRP12,TNF,IL6,CEACAM1,IFNAR1
GO: Biological Process	GO:0023057	negative regulation of signaling		6.404e-07	0.002448	6.745e-06	5.953e-05	21	1661	IL10,ACE2,NLRP12,MAPK14,ICAM1,SOCS3,MCL1,CCL5,ADAM17,TNF,PPARG,ADA,PPIA,HSPA5,IL4,PTGS2,IL6,STAT1,CXCL8,CEACAM1,HELLS
GO: Biological Process	GO:0032481	positive regulation of type I interferon production		6.976e-07	0.002667	7.326e-06	6.466e-05	6	82	IFIH1,DDX58,IRF3,STING1,STAT1,IFNAR1
GO: Biological Process	GO:0045346	regulation of MHC class II biosynthetic process		7.223e-07	0.002762	7.566e-06	6.678e-05	4	19	IFNG,IL10,CD40LG,IL4
GO: Biological Process	GO:0002262	myeloid cell homeostasis		7.74e-07	0.002959	8.085e-06	7.135e-05	8	195	IFNG,MAPK14,BAK1,CASP3,CCL2,ADAM17,IL6,STAT1
GO: Biological Process	GO:0038034	signal transduction in absence of ligand		8.049e-07	0.003077	8.339e-06	7.36e-05	6	84	BAK1,CASP3,MCL1,TNF,IL2,IL4
GO: Biological Process	GO:0097192	extrinsic apoptotic signaling pathway in absence of ligand		8.049e-07	0.003077	8.339e-06	7.36e-05	6	84	BAK1,CASP3,MCL1,TNF,IL2,IL4
GO: Biological Process	GO:0031100	animal organ regeneration		8.049e-07	0.003077	8.339e-06	7.36e-05	6	84	IL10,HFE,BAK1,PPARG,ACE,IL6
GO: Biological Process	GO:0045342	MHC class II biosynthetic process		9.003e-07	0.003442	9.303e-06	8.211e-05	4	20	IFNG,IL10,CD40LG,IL4
GO: Biological Process	GO:0032479	regulation of type I interferon production		9.124e-07	0.003488	9.402e-06	8.298e-05	7	137	IL10,IFIH1,DDX58,IRF3,STING1,STAT1,IFNAR1
GO: Biological Process	GO:0002292	T cell differentiation involved in immune response		9.254e-07	0.003538	9.492e-06	8.378e-05	6	86	IFNG,IL2,IL4,IL6,FGL2,IFNL1
GO: Biological Process	GO:0048872	homeostasis of number of cells		9.261e-07	0.00354	9.492e-06	8.378e-05	10	354	IFNG,MAPK14,BAK1,CASP3,CCL2,ADAM17,ADA,IL2,IL6,STAT1
GO: Biological Process	GO:0010629	negative regulation of gene expression		9.677e-07	0.0037	9.892e-06	8.731e-05	22	1857	IFNB1,IFNG,IL10,HFE,IFIH1,NLRP12,MAPK14,ERN1,DDX58,FURIN,BAK1,IRF3,TNF,PPARG,ACE,CREB1,IL4,IL6,CXCL8,CEACAM1,HELLS,IFNL1
GO: Biological Process	GO:0050678	regulation of epithelial cell proliferation		1.005e-06	0.003844	1.025e-05	9.047e-05	11	448	IFNG,IL10,CCL2,CCL5,ADAM17,TNF,PPARG,ATF2,IL6,STAT1,CEACAM1
GO: Biological Process	GO:0032635	interleukin-6 production		1.01e-06	0.00386	1.027e-05	9.062e-05	8	202	IFNG,IL10,IFIH1,NLRP12,DDX58,HLA-B,TNF,IL6
GO: Biological Process	GO:0006900	vesicle budding from membrane		1.015e-06	0.003879	1.029e-05	9.081e-05	15	884	HFE,PIK3CG,MBL2,TMPRSS2,ALB,CLEC4M,PPARG,CTSL,IL4,CD209,MX1,CXCL8,CRP,CEACAM1,TFR2
GO: Biological Process	GO:0018209	peptidyl-serine modification		1.078e-06	0.004122	1.09e-05	9.624e-05	10	360	IFNB1,IFNG,MAPK14,ERN1,SH2D3A,BAK1,TNF,IFNA1,PTGS2,IL6
GO: Biological Process	GO:0051235	maintenance of location		1.105e-06	0.004226	1.113e-05	9.821e-05	10	361	IL10,CXCL10,CXCL9,CCR5,TNF,ALB,PPARG,HSPA5,IL6,CRP
GO: Biological Process	GO:0032612	interleukin-1 production		1.108e-06	0.004234	1.113e-05	9.821e-05	7	141	IFNG,IL10,NLRP12,TNF,IL6,CEACAM1,IFNAR1
GO: Biological Process	GO:1901739	regulation of myoblast fusion		1.109e-06	0.00424	1.113e-05	9.821e-05	4	21	MAPK14,CXCL10,CXCL9,IL4
GO: Biological Process	GO:0010243	response to organonitrogen compound		1.123e-06	0.004292	1.124e-05	9.918e-05	17	1147	IL10,MAPK14,PIK3CG,ICAM1,GPT,SOCS3,CASP3,CASP6,TNF,SPIDR,PPARG,ADA,CREB1,HSPA5,IL6,STAT1,CEACAM1
GO: Biological Process	GO:0070098	chemokine-mediated signaling pathway		1.133e-06	0.004333	1.131e-05	9.986e-05	6	89	CXCL10,CXCL9,CCL2,CCL5,CCR5,CXCL8
GO: Biological Process	GO:0032606	type I interferon production		1.161e-06	0.00444	1.156e-05	0.0001021	7	142	IL10,IFIH1,DDX58,IRF3,STING1,STAT1,IFNAR1
GO: Biological Process	GO:0010469	regulation of signaling receptor activity		1.17e-06	0.004474	1.162e-05	0.0001026	8	206	IFNG,IL10,HFE,ACE2,CCL2,ADAM17,TNF,PPARG
GO: Biological Process	GO:2000273	positive regulation of signaling receptor activity		1.176e-06	0.004497	1.162e-05	0.0001026	5	49	IFNG,IL10,HFE,CCL2,ADAM17
GO: Biological Process	GO:0006509	membrane protein ectodomain proteolysis		1.176e-06	0.004497	1.162e-05	0.0001026	5	49	IFNG,IL10,FURIN,ADAM17,TNF
GO: Biological Process	GO:0002761	regulation of myeloid leukocyte differentiation		1.276e-06	0.004877	1.257e-05	0.000111	7	144	IFNB1,IFNG,CCL5,TNF,CREB1,IL4,CEACAM1
GO: Biological Process	GO:0071636	positive regulation of transforming growth factor beta production		1.351e-06	0.005167	1.321e-05	0.0001166	4	22	FURIN,CREB1,ATF2,PTGS2
GO: Biological Process	GO:0010888	negative regulation of lipid storage		1.351e-06	0.005167	1.321e-05	0.0001166	4	22	TNF,PPARG,IL6,CRP
GO: Biological Process	GO:0035455	response to interferon-alpha		1.351e-06	0.005167	1.321e-05	0.0001166	4	22	IFITM3,IFITM1,IFITM2,IFNAR1
GO: Biological Process	GO:0097190	apoptotic signaling pathway		1.4e-06	0.005354	1.366e-05	0.0001205	13	672	IFNB1,IFNG,ERN1,ICAM1,BAK1,CASP3,MCL1,TNF,IL2,PPIA,IL4,PTGS2,HELLS
GO: Biological Process	GO:0050864	regulation of B cell activation		1.504e-06	0.005748	1.463e-05	0.0001291	8	213	IFNG,IL10,CD40LG,CASP3,ADA,IL2,IL4,IL6
GO: Biological Process	GO:0044070	regulation of anion transport		1.536e-06	0.005873	1.491e-05	0.0001316	16	1041	IFNG,HFE,ACE2,DPP4,MAPK14,FURIN,CCL2,CCL5,TNF,PPARG,ACE,ADA,PPIA,PTGS2,IL6,TFR2
GO: Biological Process	GO:0002639	positive regulation of immunoglobulin production		1.589e-06	0.006075	1.534e-05	0.0001354	5	52	IFNG,IL10,IL2,IL4,IL6
GO: Biological Process	GO:0045581	negative regulation of T cell differentiation		1.589e-06	0.006075	1.534e-05	0.0001354	5	52	IFNB1,IL2,IL4,FGL2,IFNL1
GO: Biological Process	GO:0045637	regulation of myeloid cell differentiation		1.654e-06	0.006325	1.593e-05	0.0001406	9	292	IFNB1,IFNG,MAPK14,CCL5,TNF,CREB1,IL4,STAT1,CEACAM1
GO: Biological Process	GO:0043542	endothelial cell migration		1.85e-06	0.007074	1.777e-05	0.0001569	9	296	DPP4,MAPK14,PIK3CG,ADAM17,TNF,PPARG,PTGS2,STAT1,CEACAM1
GO: Biological Process	GO:0052372	modulation by symbiont of entry into host		1.922e-06	0.007349	1.837e-05	0.0001621	5	54	IFITM3,IFITM1,TMPRSS2,IFITM2,CXCL8
GO: Biological Process	GO:0002707	negative regulation of lymphocyte mediated immunity		1.922e-06	0.007349	1.837e-05	0.0001621	5	54	IFNB1,HFE,HLA-B,CLEC4G,CEACAM1
GO: Biological Process	GO:0043270	positive regulation of ion transport		1.95e-06	0.007456	1.859e-05	0.0001641	14	809	IFNG,HFE,ACE2,MAPK14,CXCL10,CXCL9,BAK1,CCL2,CCL5,TNF,PPIA,PTGS2,IL6,TFR2
GO: Biological Process	GO:0043408	regulation of MAPK cascade		2.037e-06	0.007786	1.937e-05	0.0001709	14	812	ACE2,NLRP12,MAPK14,ERN1,PIK3CG,ICAM1,CD40LG,CCL2,CCL5,ADAM17,TNF,PPIA,IL6,CEACAM1
GO: Biological Process	GO:0045944	positive regulation of transcription by RNA polymerase II		2.072e-06	0.007921	1.966e-05	0.0001735	18	1339	IFNB1,IFNG,IL10,MAPK14,DDX58,CXCL10,IRF3,TNF,STING1,PPARG,IL2,CREB1,ATF2,HSPA5,IL4,IL6,STAT1,TFR2
GO: Biological Process	GO:0001774	microglial cell activation		2.108e-06	0.00806	1.995e-05	0.0001761	5	55	IFNG,TNF,PPARG,IL4,IL6
GO: Biological Process	GO:1990868	response to chemokine		2.249e-06	0.0086	2.118e-05	0.0001869	6	100	CXCL10,CXCL9,CCL2,CCL5,CCR5,CXCL8
GO: Biological Process	GO:1990869	cellular response to chemokine		2.249e-06	0.0086	2.118e-05	0.0001869	6	100	CXCL10,CXCL9,CCL2,CCL5,CCR5,CXCL8
GO: Biological Process	GO:0050921	positive regulation of chemotaxis		2.274e-06	0.008694	2.136e-05	0.0001885	7	157	CXCL10,CCL2,CCL5,ADAM17,IL4,IL6,CXCL8
GO: Biological Process	GO:0032727	positive regulation of interferon-alpha production		2.317e-06	0.008858	2.16e-05	0.0001907	4	25	IFIH1,DDX58,IRF3,STAT1
GO: Biological Process	GO:0051043	regulation of membrane protein ectodomain proteolysis		2.317e-06	0.008858	2.16e-05	0.0001907	4	25	IFNG,IL10,FURIN,TNF
GO: Biological Process	GO:0002544	chronic inflammatory response		2.317e-06	0.008858	2.16e-05	0.0001907	4	25	IL10,CCL5,TNF,IL4
GO: Biological Process	GO:0010212	response to ionizing radiation		2.372e-06	0.00907	2.207e-05	0.0001948	7	158	MAPK14,CXCL10,ICAM1,BAK1,CASP3,SPIDR,HSPA5
GO: Biological Process	GO:0042060	wound healing		2.389e-06	0.009134	2.217e-05	0.0001957	12	594	IFNB1,PIK3CG,CD40LG,CASP3,CCL2,ADAM17,TNF,PPIA,IFNA1,IL6,CRP,CEACAM1
GO: Biological Process	GO:0051924	regulation of calcium ion transport		2.43e-06	0.009292	2.25e-05	0.0001986	9	306	CXCL10,PIK3CG,ICAM1,CXCL9,BAK1,CCL2,CCL5,ACE,PTGS2
GO: Biological Process	GO:0002377	immunoglobulin production		2.498e-06	0.009549	2.307e-05	0.0002036	8	228	IFNG,IL10,CD40LG,TNF,IL2,IL4,IL6,FGL2
GO: Biological Process	GO:0002204	somatic recombination of immunoglobulin genes involved in immune response		2.522e-06	0.009643	2.313e-05	0.0002041	5	57	IFNG,IL10,CD40LG,IL2,IL4
GO: Biological Process	GO:0002208	somatic diversification of immunoglobulins involved in immune response		2.522e-06	0.009643	2.313e-05	0.0002041	5	57	IFNG,IL10,CD40LG,IL2,IL4
GO: Biological Process	GO:0045190	isotype switching		2.522e-06	0.009643	2.313e-05	0.0002041	5	57	IFNG,IL10,CD40LG,IL2,IL4
GO: Biological Process	GO:0071417	cellular response to organonitrogen compound		2.61e-06	0.009979	2.387e-05	0.0002107	13	711	PIK3CG,ICAM1,GPT,SOCS3,CASP3,CASP6,TNF,SPIDR,PPARG,CREB1,HSPA5,STAT1,CEACAM1
GO: Biological Process	GO:0030099	myeloid cell differentiation		2.696e-06	0.01031	2.46e-05	0.0002171	11	496	IFNB1,IFNG,MAPK14,CASP3,CCL5,TNF,PPARG,CREB1,IL4,STAT1,CEACAM1
GO: Biological Process	GO:0060330	regulation of response to interferon-gamma		2.73e-06	0.01044	2.479e-05	0.0002188	4	26	IFNG,SOCS3,PPARG,STAT1
GO: Biological Process	GO:0060334	regulation of interferon-gamma-mediated signaling pathway		2.73e-06	0.01044	2.479e-05	0.0002188	4	26	IFNG,SOCS3,PPARG,STAT1
GO: Biological Process	GO:0050871	positive regulation of B cell activation		2.801e-06	0.01071	2.538e-05	0.000224	7	162	IFNG,IL10,CD40LG,ADA,IL2,IL4,IL6
GO: Biological Process	GO:0010632	regulation of epithelial cell migration		2.849e-06	0.01089	2.575e-05	0.0002272	9	312	IFNG,MAPK14,PIK3CG,ADAM17,TNF,PPARG,IL4,PTGS2,CEACAM1
GO: Biological Process	GO:0031622	positive regulation of fever generation		2.936e-06	0.01122	2.629e-05	0.000232	3	8	CCL5,TNF,PTGS2
GO: Biological Process	GO:0019064	fusion of virus membrane with host plasma membrane		2.936e-06	0.01122	2.629e-05	0.000232	3	8	CCR5,PPIA,CTSL
GO: Biological Process	GO:0039663	membrane fusion involved in viral entry into host cell		2.936e-06	0.01122	2.629e-05	0.000232	3	8	CCR5,PPIA,CTSL
GO: Biological Process	GO:0044800	multi-organism membrane fusion		2.936e-06	0.01122	2.629e-05	0.000232	3	8	CCR5,PPIA,CTSL
GO: Biological Process	GO:0071622	regulation of granulocyte chemotaxis		2.998e-06	0.01146	2.672e-05	0.0002358	5	59	DPP4,CCL2,CCL5,IL4,CXCL8
GO: Biological Process	GO:0032731	positive regulation of interleukin-1 beta production		2.998e-06	0.01146	2.672e-05	0.0002358	5	59	IFNG,NLRP12,TNF,IL6,IFNAR1
GO: Biological Process	GO:0042542	response to hydrogen peroxide		3.039e-06	0.01162	2.702e-05	0.0002385	7	164	IL10,ERN1,BAK1,CASP3,CASP6,ADA,IL6
GO: Biological Process	GO:0002710	negative regulation of T cell mediated immunity		3.196e-06	0.01222	2.835e-05	0.0002502	4	27	IFNB1,HFE,CLEC4G,CEACAM1
GO: Biological Process	GO:0010959	regulation of metal ion transport		3.243e-06	0.0124	2.87e-05	0.0002533	9	317	CXCL10,PIK3CG,ICAM1,CXCL9,BAK1,CCL2,CCL5,ACE,PTGS2
GO: Biological Process	GO:0045860	positive regulation of protein kinase activity		3.303e-06	0.01263	2.917e-05	0.0002574	12	613	IFNG,MAPK14,ERN1,PIK3CG,CD40LG,CCL5,ADAM17,TNF,ACE,IL2,PPIA,IL4
GO: Biological Process	GO:0031099	regeneration		3.329e-06	0.01273	2.932e-05	0.0002588	8	237	IL10,HFE,MAPK14,BAK1,ADAM17,PPARG,ACE,IL6
GO: Biological Process	GO:0051254	positive regulation of RNA metabolic process		3.458e-06	0.01322	3.039e-05	0.0002682	21	1844	IFNB1,IFNG,IL10,MAPK14,ERN1,DDX58,CXCL10,IRF3,TNF,STING1,PPARG,IL2,CREB1,ATF2,HSPA5,IL4,IL6,STAT1,TFR2,IFNAR1,IFNL1
GO: Biological Process	GO:0019725	cellular homeostasis		3.483e-06	0.01332	3.054e-05	0.0002696	16	1109	IFNG,HFE,ERN1,CXCL10,PIK3CG,POLD1,ICAM1,CXCL9,BAK1,MCL1,CCL2,CCL5,CCR5,IL2,IL6,TFR2
GO: Biological Process	GO:0009628	response to abiotic stimulus		3.55e-06	0.01357	3.106e-05	0.0002741	18	1391	DPP4,MAPK14,CXCL10,POLD1,ICAM1,BAK1,CASP3,CCL2,ADAM17,TNF,SPIDR,PPARG,ADA,CREB1,ATF2,HSPA5,PTGS2,STAT1
GO: Biological Process	GO:0002313	mature B cell differentiation involved in immune response		3.718e-06	0.01421	3.238e-05	0.0002858	4	28	IL10,ADA,IL2,IL6
GO: Biological Process	GO:0002719	negative regulation of cytokine production involved in immune response		3.718e-06	0.01421	3.238e-05	0.0002858	4	28	IFNB1,IL10,HFE,TNF
GO: Biological Process	GO:0032608	interferon-beta production		3.841e-06	0.01468	3.337e-05	0.0002945	5	62	IFIH1,DDX58,IRF3,STING1,IFNAR1
GO: Biological Process	GO:0002889	regulation of immunoglobulin mediated immune response		4.16e-06	0.0159	3.598e-05	0.0003175	5	63	IFNG,IL10,TNF,IL2,IL4
GO: Biological Process	GO:0002712	regulation of B cell mediated immunity		4.16e-06	0.0159	3.598e-05	0.0003175	5	63	IFNG,IL10,TNF,IL2,IL4
GO: Biological Process	GO:0051604	protein maturation		4.175e-06	0.01596	3.603e-05	0.000318	9	327	ACE2,FURIN,BAK1,CASP3,TMPRSS2,ADAM17,ACE,CTSL,TFR2
GO: Biological Process	GO:0001667	ameboidal-type cell migration		4.237e-06	0.0162	3.648e-05	0.000322	11	520	IFNG,DPP4,MAPK14,PIK3CG,ADAM17,TNF,PPARG,IL4,PTGS2,STAT1,CEACAM1
GO: Biological Process	GO:1901623	regulation of lymphocyte chemotaxis		4.3e-06	0.01644	3.694e-05	0.0003261	4	29	CXCL10,CCL2,CCL5,ADAM17
GO: Biological Process	GO:1902533	positive regulation of intracellular signal transduction		4.378e-06	0.01674	3.748e-05	0.0003308	16	1129	NLRP12,MAPK14,ERN1,PIK3CG,ICAM1,CD40LG,MCL1,CCL2,IRF3,CCL5,ADAM17,TNF,ADA,PPIA,IL6,DDX1
GO: Biological Process	GO:0045343	regulation of MHC class I biosynthetic process		4.392e-06	0.01679	3.748e-05	0.0003308	3	9	IFNB1,NLRP12,IFNL1
GO: Biological Process	GO:0045341	MHC class I biosynthetic process		4.392e-06	0.01679	3.748e-05	0.0003308	3	9	IFNB1,NLRP12,IFNL1
GO: Biological Process	GO:0009611	response to wounding		4.411e-06	0.01686	3.756e-05	0.0003315	13	746	IFNB1,IL10,PIK3CG,CD40LG,CASP3,CCL2,ADAM17,TNF,PPIA,IFNA1,IL6,CRP,CEACAM1
GO: Biological Process	GO:0016447	somatic recombination of immunoglobulin gene segments		4.499e-06	0.0172	3.805e-05	0.0003358	5	64	IFNG,IL10,CD40LG,IL2,IL4
GO: Biological Process	GO:0033619	membrane protein proteolysis		4.499e-06	0.0172	3.805e-05	0.0003358	5	64	IFNG,IL10,FURIN,ADAM17,TNF
GO: Biological Process	GO:0045620	negative regulation of lymphocyte differentiation		4.499e-06	0.0172	3.805e-05	0.0003358	5	64	IFNB1,IL2,IL4,FGL2,IFNL1
GO: Biological Process	GO:0050920	regulation of chemotaxis		4.516e-06	0.01726	3.811e-05	0.0003364	8	247	DPP4,CXCL10,CCL2,CCL5,ADAM17,IL4,IL6,CXCL8
GO: Biological Process	GO:0055065	metal ion homeostasis		4.607e-06	0.01761	3.88e-05	0.0003424	13	749	IFNG,HFE,ANPEP,CXCL10,PIK3CG,CXCL9,BAK1,CCL2,CCL5,CCR5,ACE,IL2,TFR2
GO: Biological Process	GO:0046883	regulation of hormone secretion		4.838e-06	0.0185	4.065e-05	0.0003588	9	333	IFNG,HFE,DPP4,CCL5,TNF,PPARG,CREB1,IL6,TFR2
GO: Biological Process	GO:0002704	negative regulation of leukocyte mediated immunity		4.859e-06	0.01858	4.074e-05	0.0003596	5	65	IFNB1,HFE,HLA-B,CLEC4G,CEACAM1
GO: Biological Process	GO:1903901	negative regulation of viral life cycle		4.948e-06	0.01891	4.139e-05	0.0003653	4	30	IFITM3,IFITM1,IFITM2,PPIA
GO: Biological Process	GO:0001889	liver development		5.222e-06	0.01996	4.359e-05	0.0003847	7	178	IFNG,IL10,HFE,TNF,ADA,IL6,CEACAM1
GO: Biological Process	GO:0097191	extrinsic apoptotic signaling pathway		5.546e-06	0.0212	4.609e-05	0.0004068	8	254	IFNG,ICAM1,BAK1,CASP3,MCL1,TNF,IL2,IL4
GO: Biological Process	GO:0016485	protein processing		5.546e-06	0.0212	4.609e-05	0.0004068	8	254	ACE2,FURIN,BAK1,CASP3,TMPRSS2,ADAM17,ACE,CTSL
GO: Biological Process	GO:0045639	positive regulation of myeloid cell differentiation		5.608e-06	0.02144	4.647e-05	0.0004101	6	117	IFNG,MAPK14,CCL5,TNF,CREB1,STAT1
GO: Biological Process	GO:0001783	B cell apoptotic process		5.664e-06	0.02165	4.647e-05	0.0004101	4	31	IL10,BAK1,ADA,IL2
GO: Biological Process	GO:0010818	T cell chemotaxis		5.664e-06	0.02165	4.647e-05	0.0004101	4	31	CXCL10,PIK3CG,CCL5,ADAM17
GO: Biological Process	GO:0072575	epithelial cell proliferation involved in liver morphogenesis		5.664e-06	0.02165	4.647e-05	0.0004101	4	31	IFNG,TNF,IL6,CEACAM1
GO: Biological Process	GO:0072574	hepatocyte proliferation		5.664e-06	0.02165	4.647e-05	0.0004101	4	31	IFNG,TNF,IL6,CEACAM1
GO: Biological Process	GO:0042832	defense response to protozoan		5.664e-06	0.02165	4.647e-05	0.0004101	4	31	IFNG,IL10,IL4,IL6
GO: Biological Process	GO:1903508	positive regulation of nucleic acid-templated transcription		5.688e-06	0.02175	4.647e-05	0.0004101	20	1744	IFNB1,IFNG,IL10,MAPK14,DDX58,CXCL10,IRF3,TNF,STING1,PPARG,IL2,CREB1,ATF2,HSPA5,IL4,IL6,STAT1,TFR2,IFNAR1,IFNL1
GO: Biological Process	GO:0045893	positive regulation of transcription, DNA-templated		5.688e-06	0.02175	4.647e-05	0.0004101	20	1744	IFNB1,IFNG,IL10,MAPK14,DDX58,CXCL10,IRF3,TNF,STING1,PPARG,IL2,CREB1,ATF2,HSPA5,IL4,IL6,STAT1,TFR2,IFNAR1,IFNL1
GO: Biological Process	GO:1902680	positive regulation of RNA biosynthetic process		5.738e-06	0.02194	4.677e-05	0.0004128	20	1745	IFNB1,IFNG,IL10,MAPK14,DDX58,CXCL10,IRF3,TNF,STING1,PPARG,IL2,CREB1,ATF2,HSPA5,IL4,IL6,STAT1,TFR2,IFNAR1,IFNL1
GO: Biological Process	GO:0061008	hepaticobiliary system development		5.829e-06	0.02228	4.741e-05	0.0004185	7	181	IFNG,IL10,HFE,TNF,ADA,IL6,CEACAM1
GO: Biological Process	GO:0048247	lymphocyte chemotaxis		6.078e-06	0.02324	4.923e-05	0.0004345	5	68	CXCL10,PIK3CG,CCL2,CCL5,ADAM17
GO: Biological Process	GO:0032655	regulation of interleukin-12 production		6.078e-06	0.02324	4.923e-05	0.0004345	5	68	IFNG,IL10,MAPK14,HLA-B,CD40LG
GO: Biological Process	GO:0031620	regulation of fever generation		6.257e-06	0.02392	5.042e-05	0.000445	3	10	CCL5,TNF,PTGS2
GO: Biological Process	GO:0046631	alpha-beta T cell activation		6.265e-06	0.02395	5.042e-05	0.000445	7	183	IFNG,HFE,ADA,IL2,CTSL,IL4,IL6
GO: Biological Process	GO:0050728	negative regulation of inflammatory response		6.265e-06	0.02395	5.042e-05	0.000445	7	183	IL10,NLRP12,SOCS3,PPARG,ADA,IL2,IL4
GO: Biological Process	GO:0051130	positive regulation of cellular component organization		6.36e-06	0.02431	5.108e-05	0.0004508	17	1304	IFNG,HFE,ACE2,MAPK14,ICAM1,CXCL9,BAK1,ADAM17,TNF,SPIDR,PPARG,CREB1,HSPA5,IL4,IL6,CRP,TFR2
GO: Biological Process	GO:0036336	dendritic cell migration		6.455e-06	0.02468	5.173e-05	0.0004566	4	32	NLRP12,PIK3CG,CCL5,CCR5
GO: Biological Process	GO:0046634	regulation of alpha-beta T cell activation		6.49e-06	0.02481	5.18e-05	0.0004572	6	120	IFNG,HFE,ADA,IL2,IL4,IL6
GO: Biological Process	GO:0071675	regulation of mononuclear cell migration		6.49e-06	0.02481	5.18e-05	0.0004572	6	120	CXCL10,CCL2,CCL5,ADAM17,TNF,IL4
GO: Biological Process	GO:0032732	positive regulation of interleukin-1 production		6.534e-06	0.02498	5.204e-05	0.0004593	5	69	IFNG,NLRP12,TNF,IL6,IFNAR1
GO: Biological Process	GO:0045596	negative regulation of cell differentiation		6.756e-06	0.02583	5.369e-05	0.0004739	13	776	IFNB1,IFNG,CXCL10,TNF,PPARG,IL2,IL4,IL6,STAT1,CRP,CEACAM1,FGL2,IFNL1
GO: Biological Process	GO:0090276	regulation of peptide hormone secretion		7.157e-06	0.02736	5.677e-05	0.000501	8	263	IFNG,HFE,DPP4,CCL5,TNF,PPARG,IL6,TFR2
GO: Biological Process	GO:0072576	liver morphogenesis		7.324e-06	0.028	5.785e-05	0.0005106	4	33	IFNG,TNF,IL6,CEACAM1
GO: Biological Process	GO:0045672	positive regulation of osteoclast differentiation		7.324e-06	0.028	5.785e-05	0.0005106	4	33	IFNG,CCL5,TNF,CREB1
GO: Biological Process	GO:1903522	regulation of blood circulation		7.398e-06	0.02828	5.832e-05	0.0005147	9	351	IFNG,ACE2,PIK3CG,ICAM1,TNF,ACE,ADA,IL2,PTGS2
GO: Biological Process	GO:0072676	lymphocyte migration		7.839e-06	0.02997	6.152e-05	0.000543	6	124	CXCL10,PIK3CG,ICAM1,CCL2,CCL5,ADAM17
GO: Biological Process	GO:0002708	positive regulation of lymphocyte mediated immunity		7.839e-06	0.02997	6.152e-05	0.000543	6	124	IFNG,HLA-B,TNF,IL2,IL4,IL6
GO: Biological Process	GO:0043299	leukocyte degranulation		7.854e-06	0.03002	6.152e-05	0.000543	11	555	PRSS2,MAPK14,ANPEP,HLA-B,HLA-C,PIK3CG,STING1,PPIA,IL4,CEACAM1,FGL2
GO: Biological Process	GO:0140253	cell-cell fusion		8.062e-06	0.03082	6.277e-05	0.000554	5	72	MAPK14,CXCL10,CXCL9,IL4,STAT1
GO: Biological Process	GO:0032615	interleukin-12 production		8.062e-06	0.03082	6.277e-05	0.000554	5	72	IFNG,IL10,MAPK14,HLA-B,CD40LG
GO: Biological Process	GO:0000768	syncytium formation by plasma membrane fusion		8.062e-06	0.03082	6.277e-05	0.000554	5	72	MAPK14,CXCL10,CXCL9,IL4,STAT1
GO: Biological Process	GO:0045621	positive regulation of lymphocyte differentiation		8.21e-06	0.03139	6.379e-05	0.000563	6	125	IFNG,IL10,ADA,IL2,IL4,IL6
GO: Biological Process	GO:0001562	response to protozoan		8.276e-06	0.03164	6.414e-05	0.0005661	4	34	IFNG,IL10,IL4,IL6
GO: Biological Process	GO:0070372	regulation of ERK1 and ERK2 cascade		8.288e-06	0.03168	6.414e-05	0.0005661	9	356	ACE2,NLRP12,ICAM1,CCL2,CCL5,ADAM17,TNF,IL6,CEACAM1
GO: Biological Process	GO:0032680	regulation of tumor necrosis factor production		8.578e-06	0.0328	6.6e-05	0.0005825	7	192	IFNG,IL10,IFIH1,DDX58,CCL2,IL4,IL6
GO: Biological Process	GO:0035747	natural killer cell chemotaxis		8.58e-06	0.0328	6.6e-05	0.0005825	3	11	PIK3CG,CCL2,CCL5
GO: Biological Process	GO:0044803	multi-organism membrane organization		8.58e-06	0.0328	6.6e-05	0.0005825	3	11	CCR5,PPIA,CTSL
GO: Biological Process	GO:0002335	mature B cell differentiation		9.317e-06	0.03562	7.153e-05	0.0006313	4	35	IL10,ADA,IL2,IL6
GO: Biological Process	GO:0032649	regulation of interferon-gamma production		9.408e-06	0.03596	7.207e-05	0.0006361	6	128	IL10,CD40LG,TNF,IL2,IFNAR1,IFNL1
GO: Biological Process	GO:0033674	positive regulation of kinase activity		9.751e-06	0.03728	7.456e-05	0.000658	12	682	IFNG,MAPK14,ERN1,PIK3CG,CD40LG,CCL5,ADAM17,TNF,ACE,IL2,PPIA,IL4
GO: Biological Process	GO:0048002	antigen processing and presentation of peptide antigen		9.813e-06	0.03752	7.488e-05	0.0006609	7	196	HFE,HLA-B,HLA-C,CLEC4M,ACE,CTSL,CD209
GO: Biological Process	GO:0016445	somatic diversification of immunoglobulins		9.857e-06	0.03768	7.492e-05	0.0006612	5	75	IFNG,IL10,CD40LG,IL2,IL4
GO: Biological Process	GO:0006949	syncytium formation		9.857e-06	0.03768	7.492e-05	0.0006612	5	75	MAPK14,CXCL10,CXCL9,IL4,STAT1
GO: Biological Process	GO:0048284	organelle fusion		9.88e-06	0.03777	7.494e-05	0.0006614	15	1065	IFNG,PRSS2,MAPK14,ANPEP,HLA-B,HLA-C,PIK3CG,BAK1,CCL5,ALB,STING1,PPIA,IL4,CEACAM1,FGL2
GO: Biological Process	GO:1903555	regulation of tumor necrosis factor superfamily cytokine production		1.014e-05	0.03878	7.679e-05	0.0006778	7	197	IFNG,IL10,IFIH1,DDX58,CCL2,IL4,IL6
GO: Biological Process	GO:0016486	peptide hormone processing		1.045e-05	0.03996	7.897e-05	0.000697	4	36	ACE2,FURIN,ACE,CTSL
GO: Biological Process	GO:0032640	tumor necrosis factor production		1.048e-05	0.04008	7.905e-05	0.0006977	7	198	IFNG,IL10,IFIH1,DDX58,CCL2,IL4,IL6
GO: Biological Process	GO:0042326	negative regulation of phosphorylation		1.082e-05	0.04136	8.141e-05	0.0007186	10	467	IFNG,NLRP12,SOCS3,BAK1,CASP3,TNF,IL2,PPIA,IL6,CEACAM1
GO: Biological Process	GO:0016444	somatic cell DNA recombination		1.122e-05	0.04288	8.395e-05	0.0007409	5	77	IFNG,IL10,CD40LG,IL2,IL4
GO: Biological Process	GO:0002562	somatic diversification of immune receptors via germline recombination within a single locus		1.122e-05	0.04288	8.395e-05	0.0007409	5	77	IFNG,IL10,CD40LG,IL2,IL4
GO: Biological Process	GO:0030968	endoplasmic reticulum unfolded protein response		1.122e-05	0.0429	8.395e-05	0.0007409	6	132	IFNG,ERN1,BAK1,CCL2,HSPA5,CXCL8
GO: Biological Process	GO:0031652	positive regulation of heat generation		1.141e-05	0.04361	8.469e-05	0.0007475	3	12	CCL5,TNF,PTGS2
GO: Biological Process	GO:0032661	regulation of interleukin-18 production		1.141e-05	0.04361	8.469e-05	0.0007475	3	12	IL10,NLRP12,TNF
GO: Biological Process	GO:0048304	positive regulation of isotype switching to IgG isotypes		1.141e-05	0.04361	8.469e-05	0.0007475	3	12	IFNG,IL2,IL4
GO: Biological Process	GO:0033632	regulation of cell-cell adhesion mediated by integrin		1.141e-05	0.04361	8.469e-05	0.0007475	3	12	DPP4,CCL5,ADA
GO: Biological Process	GO:0140448	signaling receptor ligand precursor processing		1.168e-05	0.04467	8.63e-05	0.0007617	4	37	ACE2,FURIN,ACE,CTSL
GO: Biological Process	GO:1901216	positive regulation of neuron death		1.172e-05	0.04479	8.63e-05	0.0007617	6	133	IFNG,CASP3,CASP6,MCL1,TNF,ATF2
GO: Biological Process	GO:0032963	collagen metabolic process		1.172e-05	0.04479	8.63e-05	0.0007617	6	133	PRSS2,FURIN,CCL2,PPARG,CTSL,IL6
GO: Biological Process	GO:0046632	alpha-beta T cell differentiation		1.172e-05	0.04479	8.63e-05	0.0007617	6	133	IFNG,ADA,IL2,CTSL,IL4,IL6
GO: Biological Process	GO:0006816	calcium ion transport		1.231e-05	0.04705	9.048e-05	0.0007986	10	474	CXCL10,PIK3CG,ICAM1,CXCL9,BAK1,CCL2,CCL5,CCR5,ACE,PTGS2
GO: Biological Process	GO:0050766	positive regulation of phagocytosis		1.272e-05	0.04863	9.322e-05	0.0008228	5	79	IFNG,MBL2,CCL2,TNF,PPARG
GO: Biological Process	GO:0071706	tumor necrosis factor superfamily cytokine production		1.273e-05	0.04866	9.322e-05	0.0008228	7	204	IFNG,IL10,IFIH1,DDX58,CCL2,IL4,IL6
GO: Biological Process	GO:0006812	cation transport		1.289e-05	0.0493	9.426e-05	0.0008319	17	1376	IFNG,HFE,ACE2,CXCL10,PIK3CG,ICAM1,CXCL9,BAK1,CCL2,CCL5,CCR5,TNF,ACE,ADA,IL4,PTGS2,TFR2
GO: Biological Process	GO:0032728	positive regulation of interferon-beta production		1.302e-05	0.04978	9.5e-05	0.0008385	4	38	IFIH1,DDX58,IRF3,IFNAR1
GO: Biological Process	GO:0070371	ERK1 and ERK2 cascade		1.31e-05	0.05007	9.537e-05	0.0008417	9	377	ACE2,NLRP12,ICAM1,CCL2,CCL5,ADAM17,TNF,IL6,CEACAM1
GO: Biological Process	GO:0060429	epithelium development		1.349e-05	0.05159	9.808e-05	0.0008657	18	1532	IFNG,IL10,PALS1,CXCL10,FURIN,ICAM1,SOCS3,CASP3,CASP6,ADAM17,TNF,PPARG,CREB1,CTSL,PTGS2,IL6,STAT1,CEACAM1
GO: Biological Process	GO:0046637	regulation of alpha-beta T cell differentiation		1.353e-05	0.05172	9.813e-05	0.0008661	5	80	IFNG,ADA,IL2,IL4,IL6
GO: Biological Process	GO:0090087	regulation of peptide transport		1.378e-05	0.05267	9.976e-05	0.0008805	12	706	IFNG,HFE,DPP4,MAPK14,CCL2,CCL5,TNF,PPARG,PPIA,PTGS2,IL6,TFR2
GO: Biological Process	GO:0002791	regulation of peptide secretion		1.424e-05	0.05445	0.0001029	0.0009084	9	381	IFNG,HFE,DPP4,CCL5,TNF,PPARG,PPIA,IL6,TFR2
GO: Biological Process	GO:0043381	negative regulation of memory T cell differentiation		1.438e-05	0.05497	0.0001035	0.0009136	2	2	FGL2,IFNL1
GO: Biological Process	GO:0060557	positive regulation of vitamin D biosynthetic process		1.438e-05	0.05497	0.0001035	0.0009136	2	2	IFNG,TNF
GO: Biological Process	GO:0051093	negative regulation of developmental process		1.45e-05	0.05544	0.0001042	0.0009197	15	1100	IFNB1,IFNG,CXCL10,CCL2,TNF,PPARG,IL2,ATF2,IL4,IL6,STAT1,CRP,CEACAM1,FGL2,IFNL1
GO: Biological Process	GO:0045188	regulation of circadian sleep/wake cycle, non-REM sleep		1.479e-05	0.05654	0.0001057	0.0009328	3	13	ALB,ADA,IL6
GO: Biological Process	GO:0001660	fever generation		1.479e-05	0.05654	0.0001057	0.0009328	3	13	CCL5,TNF,PTGS2
GO: Biological Process	GO:0071888	macrophage apoptotic process		1.479e-05	0.05654	0.0001057	0.0009328	3	13	IRF3,CCL5,CTSL
GO: Biological Process	GO:0032729	positive regulation of interferon-gamma production		1.526e-05	0.05835	0.0001087	0.0009591	5	82	CD40LG,TNF,IL2,IFNAR1,IFNL1
GO: Biological Process	GO:0045123	cellular extravasation		1.526e-05	0.05835	0.0001087	0.0009591	5	82	PIK3CG,ICAM1,CCL2,CCL5,TNF
GO: Biological Process	GO:0002253	activation of immune response		1.553e-05	0.05938	0.00011	0.0009713	11	597	IFNG,IL10,ICAM3,MBL2,STING1,ADA,IL4,CD209,CRP,CEACAM1,MASP2
GO: Biological Process	GO:0006887	exocytosis		1.557e-05	0.05954	0.00011	0.0009713	14	970	IFNG,PRSS2,MAPK14,ANPEP,HLA-B,HLA-C,PIK3CG,CCL5,ALB,STING1,PPIA,IL4,CEACAM1,FGL2
GO: Biological Process	GO:0140029	exocytic process		1.557e-05	0.05954	0.00011	0.0009713	14	970	IFNG,PRSS2,MAPK14,ANPEP,HLA-B,HLA-C,PIK3CG,CCL5,ALB,STING1,PPIA,IL4,CEACAM1,FGL2
GO: Biological Process	GO:0099500	vesicle fusion to plasma membrane		1.557e-05	0.05954	0.00011	0.0009713	14	970	IFNG,PRSS2,MAPK14,ANPEP,HLA-B,HLA-C,PIK3CG,CCL5,ALB,STING1,PPIA,IL4,CEACAM1,FGL2
GO: Biological Process	GO:0006259	DNA metabolic process		1.563e-05	0.05975	0.0001102	0.0009729	15	1107	IFNG,IL10,POLD1,CD40LG,CASP3,TNF,SPIDR,PPARG,IL2,PPIA,IL4,IL6,DDX1,CXCL8,HELLS
GO: Biological Process	GO:0055080	cation homeostasis		1.573e-05	0.06013	0.0001107	0.0009774	13	840	IFNG,HFE,ANPEP,CXCL10,PIK3CG,CXCL9,BAK1,CCL2,CCL5,CCR5,ACE,IL2,TFR2
GO: Biological Process	GO:0071312	cellular response to alkaloid		1.603e-05	0.06128	0.0001126	0.0009942	4	40	ICAM1,CASP3,CASP6,SPIDR
GO: Biological Process	GO:1903530	regulation of secretion by cell		1.652e-05	0.06314	0.0001157	0.001021	12	719	IFNG,HFE,DPP4,CCL5,TNF,PPARG,PPIA,CREB1,IL4,IL6,CEACAM1,TFR2
GO: Biological Process	GO:0043410	positive regulation of MAPK cascade		1.653e-05	0.06318	0.0001157	0.001021	11	601	MAPK14,ERN1,PIK3CG,ICAM1,CD40LG,CCL2,CCL5,ADAM17,TNF,PPIA,IL6
GO: Biological Process	GO:0046879	hormone secretion		1.679e-05	0.06419	0.0001173	0.001036	9	389	IFNG,HFE,DPP4,CCL5,TNF,PPARG,CREB1,IL6,TFR2
GO: Biological Process	GO:0001935	endothelial cell proliferation		1.735e-05	0.06632	0.000121	0.001068	7	214	IL10,ERN1,CCL2,ADAM17,TNF,PPARG,STAT1
GO: Biological Process	GO:0045191	regulation of isotype switching		1.771e-05	0.06771	0.0001233	0.001089	4	41	IFNG,IL10,IL2,IL4
GO: Biological Process	GO:0062197	cellular response to chemical stress		1.82e-05	0.06959	0.0001265	0.001117	9	393	IL10,ERN1,CASP3,MCL1,TNF,PPARG,PPIA,PTGS2,IL6
GO: Biological Process	GO:0032609	interferon-gamma production		1.842e-05	0.07042	0.0001278	0.001128	6	144	IL10,CD40LG,TNF,IL2,IFNAR1,IFNL1
GO: Biological Process	GO:0098771	inorganic ion homeostasis		1.849e-05	0.0707	0.0001281	0.00113	13	853	IFNG,HFE,ANPEP,CXCL10,PIK3CG,CXCL9,BAK1,CCL2,CCL5,CCR5,ACE,IL2,TFR2
GO: Biological Process	GO:0042748	circadian sleep/wake cycle, non-REM sleep		1.877e-05	0.07177	0.0001295	0.001143	3	14	ALB,ADA,IL6
GO: Biological Process	GO:0032621	interleukin-18 production		1.877e-05	0.07177	0.0001295	0.001143	3	14	IL10,NLRP12,TNF
GO: Biological Process	GO:0043525	positive regulation of neuron apoptotic process		1.925e-05	0.0736	0.0001326	0.00117	5	86	CASP3,CASP6,MCL1,TNF,ATF2
GO: Biological Process	GO:0002701	negative regulation of production of molecular mediator of immune response		1.952e-05	0.07462	0.0001342	0.001185	4	42	IFNB1,IL10,HFE,TNF
GO: Biological Process	GO:0009914	hormone transport		2.011e-05	0.07689	0.000138	0.001218	9	398	IFNG,HFE,DPP4,CCL5,TNF,PPARG,CREB1,IL6,TFR2
GO: Biological Process	GO:0022617	extracellular matrix disassembly		2.037e-05	0.07786	0.0001395	0.001231	5	87	DPP4,PRSS2,FURIN,CTSL,IL6
GO: Biological Process	GO:0044057	regulation of system process		2.138e-05	0.08172	0.0001462	0.00129	12	738	IFNG,IL10,ACE2,ANPEP,PIK3CG,ICAM1,TNF,ACE,ADA,IL2,PTGS2,IL6
GO: Biological Process	GO:0071634	regulation of transforming growth factor beta production		2.146e-05	0.08204	0.0001465	0.001293	4	43	FURIN,CREB1,ATF2,PTGS2
GO: Biological Process	GO:0002200	somatic diversification of immune receptors		2.274e-05	0.08694	0.000155	0.001368	5	89	IFNG,IL10,CD40LG,IL2,IL4
GO: Biological Process	GO:0031650	regulation of heat generation		2.34e-05	0.08946	0.0001586	0.0014	3	15	CCL5,TNF,PTGS2
GO: Biological Process	GO:0033212	iron import into cell		2.34e-05	0.08946	0.0001586	0.0014	3	15	IFNG,HFE,TFR2
GO: Biological Process	GO:0072683	T cell extravasation		2.34e-05	0.08946	0.0001586	0.0014	3	15	ICAM1,CCL2,CCL5
GO: Biological Process	GO:0006898	receptor-mediated endocytosis		2.352e-05	0.08992	0.000159	0.001403	9	406	HFE,ALB,CTSL,IL4,MX1,CXCL8,CRP,CEACAM1,TFR2
GO: Biological Process	GO:0030890	positive regulation of B cell proliferation		2.354e-05	0.08998	0.000159	0.001403	4	44	CD40LG,ADA,IL2,IL4
GO: Biological Process	GO:0051048	negative regulation of secretion		2.395e-05	0.09155	0.0001614	0.001425	7	225	ANPEP,TNF,PPARG,ACE,ADA,IL6,CEACAM1
GO: Biological Process	GO:0007178	transmembrane receptor protein serine/threonine kinase signaling pathway		2.398e-05	0.09168	0.0001614	0.001425	9	407	HFE,PALS1,MAPK14,FURIN,CCL2,ADAM17,PPARG,CREB1,HSPA5
GO: Biological Process	GO:0043085	positive regulation of catalytic activity		2.425e-05	0.09271	0.0001629	0.001438	18	1600	IFNG,NLRP12,MAPK14,ERN1,PIK3CG,ICAM1,CD40LG,BAK1,CCL2,CCL5,ADAM17,TNF,PPARG,ACE,IL2,PPIA,IL4,STAT1
GO: Biological Process	GO:0010038	response to metal ion		2.492e-05	0.09527	0.0001671	0.001475	9	409	HFE,ICAM1,CASP3,CASP6,PPARG,CREB1,HSPA5,CRP,TFR2
GO: Biological Process	GO:0030072	peptide hormone secretion		2.517e-05	0.09623	0.0001685	0.001487	8	313	IFNG,HFE,DPP4,CCL5,TNF,PPARG,IL6,TFR2
GO: Biological Process	GO:0001933	negative regulation of protein phosphorylation		2.54e-05	0.09711	0.0001698	0.001498	9	410	IFNG,NLRP12,SOCS3,BAK1,CASP3,IL2,PPIA,IL6,CEACAM1
GO: Biological Process	GO:0051402	neuron apoptotic process		2.575e-05	0.09844	0.0001713	0.001512	8	314	IL10,CASP3,CASP6,MCL1,CCL2,TNF,ATF2,HSPA5
GO: Biological Process	GO:0071604	transforming growth factor beta production		2.576e-05	0.09848	0.0001713	0.001512	4	45	FURIN,CREB1,ATF2,PTGS2
GO: Biological Process	GO:0060251	regulation of glial cell proliferation		2.576e-05	0.09848	0.0001713	0.001512	4	45	IFNG,TNF,CREB1,IL6
GO: Biological Process	GO:0009314	response to radiation		2.769e-05	0.1059	0.0001838	0.001622	10	521	MAPK14,CXCL10,POLD1,ICAM1,BAK1,CASP3,SPIDR,PPARG,CREB1,HSPA5
GO: Biological Process	GO:0034620	cellular response to unfolded protein		2.793e-05	0.1068	0.000185	0.001633	6	155	IFNG,ERN1,BAK1,CCL2,HSPA5,CXCL8
GO: Biological Process	GO:0002891	positive regulation of immunoglobulin mediated immune response		2.813e-05	0.1075	0.0001857	0.001639	4	46	IFNG,TNF,IL2,IL4
GO: Biological Process	GO:0002714	positive regulation of B cell mediated immunity		2.813e-05	0.1075	0.0001857	0.001639	4	46	IFNG,TNF,IL2,IL4
GO: Biological Process	GO:0006906	vesicle fusion		2.872e-05	0.1098	0.0001887	0.001665	14	1025	IFNG,PRSS2,MAPK14,ANPEP,HLA-B,HLA-C,PIK3CG,CCL5,ALB,STING1,PPIA,IL4,CEACAM1,FGL2
GO: Biological Process	GO:0035745	T-helper 2 cell cytokine production		2.872e-05	0.1098	0.0001887	0.001665	3	16	IFNB1,IL4,IL6
GO: Biological Process	GO:0048302	regulation of isotype switching to IgG isotypes		2.872e-05	0.1098	0.0001887	0.001665	3	16	IFNG,IL2,IL4
GO: Biological Process	GO:0051384	response to glucocorticoid		2.896e-05	0.1107	0.0001899	0.001676	6	156	IFNB1,IL10,ICAM1,CASP3,TNF,IL6
GO: Biological Process	GO:0048524	positive regulation of viral process		2.963e-05	0.1133	0.0001937	0.001709	5	94	CLEC4G,TMPRSS2,CCL5,PPIA,CD209
GO: Biological Process	GO:0070227	lymphocyte apoptotic process		2.963e-05	0.1133	0.0001937	0.001709	5	94	IL10,BAK1,CCL5,ADA,IL2
GO: Biological Process	GO:0090174	organelle membrane fusion		3.062e-05	0.1171	0.0001997	0.001762	14	1031	IFNG,PRSS2,MAPK14,ANPEP,HLA-B,HLA-C,PIK3CG,CCL5,ALB,STING1,PPIA,IL4,CEACAM1,FGL2
GO: Biological Process	GO:0046596	regulation of viral entry into host cell		3.066e-05	0.1172	0.0001997	0.001762	4	47	IFITM3,IFITM1,TMPRSS2,IFITM2
GO: Biological Process	GO:0097193	intrinsic apoptotic signaling pathway		3.08e-05	0.1178	0.0002003	0.001768	8	322	ERN1,BAK1,CASP3,MCL1,TNF,PPIA,PTGS2,HELLS
GO: Biological Process	GO:0051347	positive regulation of transferase activity		3.12e-05	0.1193	0.0002025	0.001787	12	767	IFNG,MAPK14,ERN1,PIK3CG,CD40LG,CCL5,ADAM17,TNF,ACE,IL2,PPIA,IL4
GO: Biological Process	GO:0050801	ion homeostasis		3.128e-05	0.1196	0.0002027	0.001789	13	897	IFNG,HFE,ANPEP,CXCL10,PIK3CG,CXCL9,BAK1,CCL2,CCL5,CCR5,ACE,IL2,TFR2
GO: Biological Process	GO:0048608	reproductive structure development		3.203e-05	0.1224	0.0002072	0.001829	10	530	IL10,MAPK14,ICAM1,SOCS3,BAK1,CASP3,PPARG,ADA,HSPA5,PTGS2
GO: Biological Process	GO:0031329	regulation of cellular catabolic process		3.276e-05	0.1252	0.0002115	0.001867	13	901	IFNG,IL10,HFE,MAPK14,ERN1,PIK3CG,FURIN,CASP3,MCL1,TNF,STING1,IL4,IL6
GO: Biological Process	GO:0045598	regulation of fat cell differentiation		3.339e-05	0.1276	0.0002153	0.0019	6	160	MAPK14,TNF,PPARG,CREB1,PTGS2,IL6
GO: Biological Process	GO:0043281	regulation of cysteine-type endopeptidase activity involved in apoptotic process		3.429e-05	0.1311	0.0002207	0.001948	7	238	NLRP12,BAK1,TNF,PPARG,PTGS2,IL6,STAT1
GO: Biological Process	GO:0032945	negative regulation of mononuclear cell proliferation		3.448e-05	0.1318	0.0002216	0.001956	5	97	IL10,CLEC4G,CASP3,IL2,CRP
GO: Biological Process	GO:0061458	reproductive system development		3.468e-05	0.1326	0.000222	0.001959	10	535	IL10,MAPK14,ICAM1,SOCS3,BAK1,CASP3,PPARG,ADA,HSPA5,PTGS2
GO: Biological Process	GO:0048291	isotype switching to IgG isotypes		3.478e-05	0.133	0.000222	0.001959	3	17	IFNG,IL2,IL4
GO: Biological Process	GO:0019885	antigen processing and presentation of endogenous peptide antigen via MHC class I		3.478e-05	0.133	0.000222	0.001959	3	17	HFE,HLA-B,HLA-C
GO: Biological Process	GO:0051044	positive regulation of membrane protein ectodomain proteolysis		3.478e-05	0.133	0.000222	0.001959	3	17	IFNG,FURIN,TNF
GO: Biological Process	GO:0002369	T cell cytokine production		3.621e-05	0.1384	0.0002301	0.002031	4	49	IFNB1,HFE,IL4,IL6
GO: Biological Process	GO:0043367	CD4-positive, alpha-beta T cell differentiation		3.623e-05	0.1385	0.0002301	0.002031	5	98	IFNG,IL2,CTSL,IL4,IL6
GO: Biological Process	GO:0045026	plasma membrane fusion		3.623e-05	0.1385	0.0002301	0.002031	5	98	MAPK14,CXCL10,CXCL9,IL4,STAT1
GO: Biological Process	GO:0051348	negative regulation of transferase activity		3.746e-05	0.1432	0.0002375	0.002096	8	331	IFNG,NLRP12,SOCS3,CASP3,PPARG,PPIA,IL6,CEACAM1
GO: Biological Process	GO:0010594	regulation of endothelial cell migration		3.914e-05	0.1496	0.0002472	0.002182	7	243	MAPK14,PIK3CG,ADAM17,TNF,PPARG,PTGS2,CEACAM1
GO: Biological Process	GO:0007520	myoblast fusion		3.925e-05	0.15	0.0002472	0.002182	4	50	MAPK14,CXCL10,CXCL9,IL4
GO: Biological Process	GO:0032480	negative regulation of type I interferon production		3.925e-05	0.15	0.0002472	0.002182	4	50	IL10,IFIH1,DDX58,IRF3
GO: Biological Process	GO:0033628	regulation of cell adhesion mediated by integrin		3.925e-05	0.15	0.0002472	0.002182	4	50	DPP4,PIK3CG,CCL5,ADA
GO: Biological Process	GO:0032677	regulation of interleukin-8 production		3.993e-05	0.1526	0.0002506	0.002212	5	100	IL10,DDX58,TNF,IL6,CRP
GO: Biological Process	GO:0006919	activation of cysteine-type endopeptidase activity involved in apoptotic process		3.993e-05	0.1526	0.0002506	0.002212	5	100	NLRP12,BAK1,TNF,PPARG,STAT1
GO: Biological Process	GO:0016525	negative regulation of angiogenesis		4.104e-05	0.1569	0.0002572	0.00227	6	166	CXCL10,CCL2,TNF,PPARG,ATF2,STAT1
GO: Biological Process	GO:0044764	multi-organism cellular process		4.162e-05	0.1591	0.00026	0.002295	3	18	CCR5,PPIA,CTSL
GO: Biological Process	GO:1901741	positive regulation of myoblast fusion		4.162e-05	0.1591	0.00026	0.002295	3	18	MAPK14,CXCL9,IL4
GO: Biological Process	GO:0035296	regulation of tube diameter		4.244e-05	0.1623	0.0002643	0.002332	6	167	ACE2,ICAM1,TNF,ACE,PTGS2,CRP
GO: Biological Process	GO:0097746	blood vessel diameter maintenance		4.244e-05	0.1623	0.0002643	0.002332	6	167	ACE2,ICAM1,TNF,ACE,PTGS2,CRP
GO: Biological Process	GO:0002874	regulation of chronic inflammatory response to antigenic stimulus		4.287e-05	0.1639	0.0002652	0.00234	2	3	IL10,TNF
GO: Biological Process	GO:0060559	positive regulation of calcidiol 1-monooxygenase activity		4.287e-05	0.1639	0.0002652	0.00234	2	3	IFNG,TNF
GO: Biological Process	GO:1900100	positive regulation of plasma cell differentiation		4.287e-05	0.1639	0.0002652	0.00234	2	3	IL10,IL2
GO: Biological Process	GO:0046968	peptide antigen transport		4.287e-05	0.1639	0.0002652	0.00234	2	3	CLEC4M,CD209
GO: Biological Process	GO:0006875	cellular metal ion homeostasis		4.293e-05	0.1641	0.0002652	0.00234	11	667	IFNG,HFE,CXCL10,PIK3CG,CXCL9,BAK1,CCL2,CCL5,CCR5,IL2,TFR2
GO: Biological Process	GO:0071900	regulation of protein serine/threonine kinase activity		4.378e-05	0.1674	0.00027	0.002383	10	550	IFNG,MAPK14,ERN1,CXCL10,PIK3CG,CD40LG,CASP3,ADAM17,TNF,PPIA
GO: Biological Process	GO:0035150	regulation of tube size		4.388e-05	0.1678	0.0002701	0.002384	6	168	ACE2,ICAM1,TNF,ACE,PTGS2,CRP
GO: Biological Process	GO:2000181	negative regulation of blood vessel morphogenesis		4.536e-05	0.1734	0.0002788	0.002461	6	169	CXCL10,CCL2,TNF,PPARG,ATF2,STAT1
GO: Biological Process	GO:0070664	negative regulation of leukocyte proliferation		4.602e-05	0.1759	0.0002824	0.002492	5	103	IL10,CLEC4G,CASP3,IL2,CRP
GO: Biological Process	GO:1901343	negative regulation of vasculature development		4.688e-05	0.1792	0.0002872	0.002535	6	170	CXCL10,CCL2,TNF,PPARG,ATF2,STAT1
GO: Biological Process	GO:0030001	metal ion transport		4.869e-05	0.1861	0.0002978	0.002628	10	557	CXCL10,PIK3CG,ICAM1,CXCL9,BAK1,CCL2,CCL5,CCR5,ACE,PTGS2
GO: Biological Process	GO:0071241	cellular response to inorganic substance		4.928e-05	0.1884	0.0002986	0.002636	7	252	HFE,SPIDR,PPARG,CREB1,HSPA5,CRP,TFR2
GO: Biological Process	GO:0010819	regulation of T cell chemotaxis		4.929e-05	0.1884	0.0002986	0.002636	3	19	CXCL10,CCL5,ADAM17
GO: Biological Process	GO:0048245	eosinophil chemotaxis		4.929e-05	0.1884	0.0002986	0.002636	3	19	CCL2,CCL5,IL4
GO: Biological Process	GO:0035729	cellular response to hepatocyte growth factor stimulus		4.929e-05	0.1884	0.0002986	0.002636	3	19	IL10,CREB1,IL6
GO: Biological Process	GO:0002483	antigen processing and presentation of endogenous peptide antigen		4.929e-05	0.1884	0.0002986	0.002636	3	19	HFE,HLA-B,HLA-C
GO: Biological Process	GO:0033631	cell-cell adhesion mediated by integrin		4.929e-05	0.1884	0.0002986	0.002636	3	19	DPP4,CCL5,ADA
GO: Biological Process	GO:0071354	cellular response to interleukin-6		4.947e-05	0.1891	0.0002992	0.002641	4	53	ICAM1,SOCS3,IL6,STAT1
GO: Biological Process	GO:0032760	positive regulation of tumor necrosis factor production		5.046e-05	0.1929	0.0003047	0.00269	5	105	IFNG,IFIH1,DDX58,CCL2,IL6
GO: Biological Process	GO:0032637	interleukin-8 production		5.28e-05	0.2019	0.0003184	0.00281	5	106	IL10,DDX58,TNF,IL6,CRP
GO: Biological Process	GO:0042307	positive regulation of protein import into nucleus		5.327e-05	0.2037	0.0003207	0.002831	4	54	IFNG,MAPK14,PTGS2,IL6
GO: Biological Process	GO:0031960	response to corticosteroid		5.336e-05	0.204	0.0003208	0.002831	6	174	IFNB1,IL10,ICAM1,CASP3,TNF,IL6
GO: Biological Process	GO:0055082	cellular chemical homeostasis		5.41e-05	0.2068	0.0003247	0.002866	13	946	IFNG,HFE,ERN1,CXCL10,PIK3CG,ICAM1,CXCL9,BAK1,CCL2,CCL5,CCR5,IL2,TFR2
GO: Biological Process	GO:2000106	regulation of leukocyte apoptotic process		5.522e-05	0.2111	0.0003304	0.002916	5	107	IL10,CCL5,ADAM17,ADA,IL2
GO: Biological Process	GO:0032755	positive regulation of interleukin-6 production		5.522e-05	0.2111	0.0003304	0.002916	5	107	IFNG,IFIH1,DDX58,TNF,IL6
GO: Biological Process	GO:0035967	cellular response to topologically incorrect protein		5.687e-05	0.2174	0.0003397	0.002998	6	176	IFNG,ERN1,BAK1,CCL2,HSPA5,CXCL8
GO: Biological Process	GO:1903557	positive regulation of tumor necrosis factor superfamily cytokine production		5.773e-05	0.2207	0.0003438	0.003034	5	108	IFNG,IFIH1,DDX58,CCL2,IL6
GO: Biological Process	GO:0045582	positive regulation of T cell differentiation		5.773e-05	0.2207	0.0003438	0.003034	5	108	IFNG,ADA,IL2,IL4,IL6
GO: Biological Process	GO:0071902	positive regulation of protein serine/threonine kinase activity		6.253e-05	0.2391	0.0003718	0.003281	8	356	IFNG,MAPK14,ERN1,PIK3CG,CD40LG,ADAM17,TNF,PPIA
GO: Biological Process	GO:0050764	regulation of phagocytosis		6.302e-05	0.2409	0.0003729	0.003292	5	110	IFNG,MBL2,CCL2,TNF,PPARG
GO: Biological Process	GO:0042310	vasoconstriction		6.302e-05	0.2409	0.0003729	0.003292	5	110	ACE2,ICAM1,ACE,PTGS2,CRP
GO: Biological Process	GO:0032651	regulation of interleukin-1 beta production		6.302e-05	0.2409	0.0003729	0.003292	5	110	IFNG,NLRP12,TNF,IL6,IFNAR1
GO: Biological Process	GO:0062013	positive regulation of small molecule metabolic process		6.442e-05	0.2463	0.0003806	0.003359	6	180	IFNG,GPT,TNF,PPARG,IL4,PTGS2
GO: Biological Process	GO:0000302	response to reactive oxygen species		6.451e-05	0.2466	0.0003806	0.003359	7	263	IL10,ERN1,BAK1,CASP3,CASP6,ADA,IL6
GO: Biological Process	GO:0002832	negative regulation of response to biotic stimulus		6.579e-05	0.2515	0.0003868	0.003414	5	111	HLA-B,IRF3,PPARG,CEACAM1,FGL2
GO: Biological Process	GO:0070741	response to interleukin-6		6.597e-05	0.2522	0.0003868	0.003414	4	57	ICAM1,SOCS3,IL6,STAT1
GO: Biological Process	GO:0002762	negative regulation of myeloid leukocyte differentiation		6.597e-05	0.2522	0.0003868	0.003414	4	57	IFNB1,IFNG,IL4,CEACAM1
GO: Biological Process	GO:0010883	regulation of lipid storage		6.597e-05	0.2522	0.0003868	0.003414	4	57	TNF,PPARG,IL6,CRP
GO: Biological Process	GO:0031649	heat generation		6.729e-05	0.2572	0.0003921	0.003461	3	21	CCL5,TNF,PTGS2
GO: Biological Process	GO:0035728	response to hepatocyte growth factor		6.729e-05	0.2572	0.0003921	0.003461	3	21	IL10,CREB1,IL6
GO: Biological Process	GO:1900221	regulation of amyloid-beta clearance		6.729e-05	0.2572	0.0003921	0.003461	3	21	IFNG,TNF,IL4
GO: Biological Process	GO:1902004	positive regulation of amyloid-beta formation		6.729e-05	0.2572	0.0003921	0.003461	3	21	IFNG,CASP3,TNF
GO: Biological Process	GO:0051817	modulation of process of other organism involved in symbiotic interaction		6.866e-05	0.2625	0.0003996	0.003527	5	112	IFNG,CCL5,CLEC4M,CD209,CRP
GO: Biological Process	GO:2000116	regulation of cysteine-type endopeptidase activity		6.927e-05	0.2648	0.0004025	0.003552	7	266	NLRP12,BAK1,TNF,PPARG,PTGS2,IL6,STAT1
GO: Biological Process	GO:0009725	response to hormone		7.056e-05	0.2698	0.0004092	0.003612	13	971	IFNB1,IL10,ICAM1,GPT,SOCS3,CASP3,TNF,PPARG,CREB1,CTSL,IL6,STAT1,CEACAM1
GO: Biological Process	GO:0060760	positive regulation of response to cytokine stimulus		7.065e-05	0.2701	0.0004092	0.003612	4	58	IFIH1,DDX58,IRF3,ADAM17
GO: Biological Process	GO:2001234	negative regulation of apoptotic signaling pathway		7.092e-05	0.2711	0.0004102	0.00362	7	267	ICAM1,MCL1,TNF,PPIA,IL4,PTGS2,HELLS
GO: Biological Process	GO:0000018	regulation of DNA recombination		7.163e-05	0.2738	0.0004137	0.003651	5	113	IFNG,IL10,SPIDR,IL2,IL4
GO: Biological Process	GO:0045444	fat cell differentiation		7.26e-05	0.2776	0.0004186	0.003695	7	268	MAPK14,TNF,PPARG,CREB1,ATF2,PTGS2,IL6
GO: Biological Process	GO:1904591	positive regulation of protein import		7.557e-05	0.2889	0.0004351	0.00384	4	59	IFNG,MAPK14,PTGS2,IL6
GO: Biological Process	GO:0060965	negative regulation of gene silencing by miRNA		7.77e-05	0.297	0.0004447	0.003925	3	22	TNF,PPARG,IL6
GO: Biological Process	GO:0090026	positive regulation of monocyte chemotaxis		7.77e-05	0.297	0.0004447	0.003925	3	22	CXCL10,CCL2,CCL5
GO: Biological Process	GO:0033141	positive regulation of peptidyl-serine phosphorylation of STAT protein		7.77e-05	0.297	0.0004447	0.003925	3	22	IFNB1,IFNG,IFNA1
GO: Biological Process	GO:0051770	positive regulation of nitric-oxide synthase biosynthetic process		7.77e-05	0.297	0.0004447	0.003925	3	22	IFNG,CCL2,STAT1
GO: Biological Process	GO:1903793	positive regulation of anion transport		7.865e-05	0.3007	0.0004494	0.003967	10	590	IFNG,HFE,ACE2,MAPK14,CCL2,TNF,PPIA,PTGS2,IL6,TFR2
GO: Biological Process	GO:0045055	regulated exocytosis		7.936e-05	0.3034	0.0004528	0.003997	12	845	PRSS2,MAPK14,ANPEP,HLA-B,HLA-C,PIK3CG,ALB,STING1,PPIA,IL4,CEACAM1,FGL2
GO: Biological Process	GO:0001890	placenta development		7.956e-05	0.3042	0.0004532	0.004	6	187	IL10,MAPK14,SOCS3,PPARG,ADA,PTGS2
GO: Biological Process	GO:0006469	negative regulation of protein kinase activity		7.966e-05	0.3045	0.0004532	0.004	7	272	IFNG,NLRP12,SOCS3,CASP3,PPIA,IL6,CEACAM1
GO: Biological Process	GO:0043370	regulation of CD4-positive, alpha-beta T cell differentiation		8.074e-05	0.3087	0.0004579	0.004042	4	60	IFNG,IL2,IL4,IL6
GO: Biological Process	GO:0032648	regulation of interferon-beta production		8.074e-05	0.3087	0.0004579	0.004042	4	60	IFIH1,DDX58,IRF3,IFNAR1
GO: Biological Process	GO:0045936	negative regulation of phosphate metabolic process		8.088e-05	0.3092	0.0004581	0.004043	10	592	IFNG,NLRP12,SOCS3,BAK1,CASP3,TNF,IL2,PPIA,IL6,CEACAM1
GO: Biological Process	GO:0010563	negative regulation of phosphorus metabolic process		8.202e-05	0.3136	0.0004638	0.004094	10	593	IFNG,NLRP12,SOCS3,BAK1,CASP3,TNF,IL2,PPIA,IL6,CEACAM1
GO: Biological Process	GO:0050680	negative regulation of epithelial cell proliferation		8.437e-05	0.3226	0.0004764	0.004205	6	189	CCL2,TNF,PPARG,ATF2,STAT1,CEACAM1
GO: Biological Process	GO:0002833	positive regulation of response to biotic stimulus		8.531e-05	0.3262	0.000478	0.004219	7	275	IFNB1,ICAM3,CD40LG,IRF3,CCL5,STING1,CD209
GO: Biological Process	GO:0034343	type III interferon production		8.552e-05	0.3269	0.000478	0.004219	2	4	IFIH1,DDX58
GO: Biological Process	GO:0035684	helper T cell extravasation		8.552e-05	0.3269	0.000478	0.004219	2	4	CCL2,CCL5
GO: Biological Process	GO:0034344	regulation of type III interferon production		8.552e-05	0.3269	0.000478	0.004219	2	4	IFIH1,DDX58
GO: Biological Process	GO:0002439	chronic inflammatory response to antigenic stimulus		8.552e-05	0.3269	0.000478	0.004219	2	4	IL10,TNF
GO: Biological Process	GO:0046136	positive regulation of vitamin metabolic process		8.552e-05	0.3269	0.000478	0.004219	2	4	IFNG,TNF
GO: Biological Process	GO:1900098	regulation of plasma cell differentiation		8.552e-05	0.3269	0.000478	0.004219	2	4	IL10,IL2
GO: Biological Process	GO:0045661	regulation of myoblast differentiation		8.615e-05	0.3294	0.0004808	0.004244	4	61	MAPK14,CXCL10,CXCL9,TNF
GO: Biological Process	GO:0036499	PERK-mediated unfolded protein response		8.911e-05	0.3406	0.0004944	0.004364	3	23	CCL2,HSPA5,CXCL8
GO: Biological Process	GO:2000345	regulation of hepatocyte proliferation		8.911e-05	0.3406	0.0004944	0.004364	3	23	IFNG,TNF,CEACAM1
GO: Biological Process	GO:0072677	eosinophil migration		8.911e-05	0.3406	0.0004944	0.004364	3	23	CCL2,CCL5,IL4
GO: Biological Process	GO:0035458	cellular response to interferon-beta		8.911e-05	0.3406	0.0004944	0.004364	3	23	IFNB1,STING1,STAT1
GO: Biological Process	GO:0032611	interleukin-1 beta production		9.156e-05	0.3501	0.0005073	0.004478	5	119	IFNG,NLRP12,TNF,IL6,IFNAR1
GO: Biological Process	GO:0050830	defense response to Gram-positive bacterium		9.526e-05	0.3642	0.0005271	0.004652	5	120	MBL2,ADAM17,TNF,IL6,CRP
GO: Biological Process	GO:0032269	negative regulation of cellular protein metabolic process		9.604e-05	0.3672	0.0005306	0.004683	14	1146	IFNG,IL10,HFE,NLRP12,FURIN,SOCS3,BAK1,CASP3,TNF,IL2,PPIA,PTGS2,IL6,CEACAM1
GO: Biological Process	GO:0006986	response to unfolded protein		9.741e-05	0.3724	0.0005374	0.004743	6	194	IFNG,ERN1,BAK1,CCL2,HSPA5,CXCL8
GO: Biological Process	GO:0043523	regulation of neuron apoptotic process		9.76e-05	0.3731	0.0005377	0.004745	7	281	IL10,CASP3,CASP6,MCL1,CCL2,TNF,ATF2
GO: Biological Process	GO:0035710	CD4-positive, alpha-beta T cell activation		9.908e-05	0.3788	0.000545	0.00481	5	121	IFNG,IL2,CTSL,IL4,IL6
GO: Biological Process	GO:0071560	cellular response to transforming growth factor beta stimulus		9.978e-05	0.3815	0.0005481	0.004838	7	282	PALS1,FURIN,CCL2,ADAM17,CREB1,HSPA5,IL4
GO: Biological Process	GO:0060149	negative regulation of posttranscriptional gene silencing		0.0001016	0.3882	0.0005546	0.004895	3	24	TNF,PPARG,IL6
GO: Biological Process	GO:0031645	negative regulation of nervous system process		0.0001016	0.3882	0.0005546	0.004895	3	24	IFNG,IL10,TNF
GO: Biological Process	GO:0060967	negative regulation of gene silencing by RNA		0.0001016	0.3882	0.0005546	0.004895	3	24	TNF,PPARG,IL6
GO: Biological Process	GO:0002902	regulation of B cell apoptotic process		0.0001016	0.3882	0.0005546	0.004895	3	24	IL10,ADA,IL2
GO: Biological Process	GO:0043312	neutrophil degranulation		0.000102	0.3901	0.0005564	0.004911	9	491	PRSS2,MAPK14,ANPEP,HLA-B,HLA-C,STING1,PPIA,CEACAM1,FGL2
GO: Biological Process	GO:0014009	glial cell proliferation		0.000104	0.3976	0.0005663	0.004999	4	64	IFNG,TNF,CREB1,IL6
GO: Biological Process	GO:0042742	defense response to bacterium		0.0001058	0.4046	0.0005755	0.005079	8	384	IFNB1,IFNG,IL10,MBL2,ADAM17,TNF,IL6,CRP
GO: Biological Process	GO:0001936	regulation of endothelial cell proliferation		0.000106	0.4052	0.0005755	0.005079	6	197	IL10,CCL2,ADAM17,TNF,PPARG,STAT1
GO: Biological Process	GO:0002283	neutrophil activation involved in immune response		0.0001102	0.4212	0.0005974	0.005273	9	496	PRSS2,MAPK14,ANPEP,HLA-B,HLA-C,STING1,PPIA,CEACAM1,FGL2
GO: Biological Process	GO:0032147	activation of protein kinase activity		0.0001117	0.427	0.0006048	0.005338	8	387	MAPK14,ERN1,CD40LG,CCL5,TNF,IL2,PPIA,IL4
GO: Biological Process	GO:0002790	peptide secretion		0.0001119	0.4276	0.0006048	0.005338	9	497	IFNG,HFE,DPP4,CCL5,TNF,PPARG,PPIA,IL6,TFR2
GO: Biological Process	GO:1904996	positive regulation of leukocyte adhesion to vascular endothelial cell		0.0001151	0.44	0.0006197	0.00547	3	25	ICAM1,TNF,IL6
GO: Biological Process	GO:0043373	CD4-positive, alpha-beta T cell lineage commitment		0.0001151	0.44	0.0006197	0.00547	3	25	CTSL,IL4,IL6
GO: Biological Process	GO:0033139	regulation of peptidyl-serine phosphorylation of STAT protein		0.0001151	0.44	0.0006197	0.00547	3	25	IFNB1,IFNG,IFNA1
GO: Biological Process	GO:0071559	response to transforming growth factor beta		0.0001162	0.4442	0.0006248	0.005514	7	289	PALS1,FURIN,CCL2,ADAM17,CREB1,HSPA5,IL4
GO: Biological Process	GO:0010573	vascular endothelial growth factor production		0.0001173	0.4484	0.0006297	0.005558	4	66	CCL2,TNF,PTGS2,IL6
GO: Biological Process	GO:0031667	response to nutrient levels		0.0001206	0.4612	0.0006468	0.005709	9	502	HFE,CXCL10,ICAM1,GPT,ALB,PPARG,ADA,HSPA5,STAT1
GO: Biological Process	GO:0030003	cellular cation homeostasis		0.0001223	0.4675	0.0006548	0.005779	11	750	IFNG,HFE,CXCL10,PIK3CG,CXCL9,BAK1,CCL2,CCL5,CCR5,IL2,TFR2
GO: Biological Process	GO:0031400	negative regulation of protein modification process		0.0001247	0.4767	0.0006667	0.005884	10	624	IFNG,NLRP12,SOCS3,BAK1,CASP3,TNF,IL2,PPIA,IL6,CEACAM1
GO: Biological Process	GO:0003018	vascular process in circulatory system		0.0001292	0.494	0.0006879	0.006072	7	294	ACE2,ICAM1,TNF,ACE,PTGS2,CRP,CEACAM1
GO: Biological Process	GO:0060143	positive regulation of syncytium formation by plasma membrane fusion		0.0001297	0.496	0.0006879	0.006072	3	26	MAPK14,CXCL9,IL4
GO: Biological Process	GO:0035743	CD4-positive, alpha-beta T cell cytokine production		0.0001297	0.496	0.0006879	0.006072	3	26	IFNB1,IL4,IL6
GO: Biological Process	GO:0019883	antigen processing and presentation of endogenous antigen		0.0001297	0.496	0.0006879	0.006072	3	26	HFE,HLA-B,HLA-C
GO: Biological Process	GO:0046597	negative regulation of viral entry into host cell		0.0001297	0.496	0.0006879	0.006072	3	26	IFITM3,IFITM1,IFITM2
GO: Biological Process	GO:0002407	dendritic cell chemotaxis		0.0001297	0.496	0.0006879	0.006072	3	26	PIK3CG,CCL5,CCR5
GO: Biological Process	GO:0043030	regulation of macrophage activation		0.0001318	0.5037	0.0006977	0.006158	4	68	IL10,PPARG,IL4,IL6
GO: Biological Process	GO:0051092	positive regulation of NF-kappaB transcription factor activity		0.0001339	0.5119	0.000708	0.006249	9	509	NLRP12,ICAM1,CD40LG,IRF3,TNF,PPIA,IL6,STAT1,DDX1
GO: Biological Process	GO:2000401	regulation of lymphocyte migration		0.0001395	0.5332	0.0007355	0.006491	4	69	CXCL10,CCL2,CCL5,ADAM17
GO: Biological Process	GO:0050435	amyloid-beta metabolic process		0.0001395	0.5332	0.0007355	0.006491	4	69	IFNG,CASP3,TNF,ACE
GO: Biological Process	GO:0051052	regulation of DNA metabolic process		0.0001402	0.5359	0.0007381	0.006515	8	400	IFNG,IL10,TNF,SPIDR,PPARG,IL2,IL4,IL6
GO: Biological Process	GO:0033673	negative regulation of kinase activity		0.0001405	0.537	0.0007386	0.006519	7	298	IFNG,NLRP12,SOCS3,CASP3,PPIA,IL6,CEACAM1
GO: Biological Process	GO:0072734	cellular response to staurosporine		0.0001422	0.5436	0.0007415	0.006545	2	5	CASP3,CASP6
GO: Biological Process	GO:0072733	response to staurosporine		0.0001422	0.5436	0.0007415	0.006545	2	5	CASP3,CASP6
GO: Biological Process	GO:1903596	regulation of gap junction assembly		0.0001422	0.5436	0.0007415	0.006545	2	5	ACE2,ACE
GO: Biological Process	GO:0034242	negative regulation of syncytium formation by plasma membrane fusion		0.0001422	0.5436	0.0007415	0.006545	2	5	CXCL10,STAT1
GO: Biological Process	GO:0002457	T cell antigen processing and presentation		0.0001422	0.5436	0.0007415	0.006545	2	5	HFE,ICAM1
GO: Biological Process	GO:0046813	receptor-mediated virion attachment to host cell		0.0001422	0.5436	0.0007415	0.006545	2	5	ACE2,ICAM1
GO: Biological Process	GO:0006873	cellular ion homeostasis		0.0001455	0.5562	0.0007551	0.006664	11	765	IFNG,HFE,CXCL10,PIK3CG,CXCL9,BAK1,CCL2,CCL5,CCR5,IL2,TFR2
GO: Biological Process	GO:0002363	alpha-beta T cell lineage commitment		0.0001456	0.5565	0.0007551	0.006664	3	27	CTSL,IL4,IL6
GO: Biological Process	GO:1902993	positive regulation of amyloid precursor protein catabolic process		0.0001456	0.5565	0.0007551	0.006664	3	27	IFNG,CASP3,TNF
GO: Biological Process	GO:0048143	astrocyte activation		0.0001456	0.5565	0.0007551	0.006664	3	27	IFNG,TNF,IL6
GO: Biological Process	GO:0002763	positive regulation of myeloid leukocyte differentiation		0.0001475	0.5639	0.0007641	0.006744	4	70	IFNG,CCL5,TNF,CREB1
GO: Biological Process	GO:0030855	epithelial cell differentiation		0.000153	0.5849	0.0007915	0.006986	12	906	IFNG,FURIN,ICAM1,CASP3,CASP6,TNF,PPARG,CREB1,CTSL,PTGS2,STAT1,CEACAM1
GO: Biological Process	GO:2000272	negative regulation of signaling receptor activity		0.0001559	0.5958	0.0008041	0.007097	4	71	HFE,ACE2,TNF,PPARG
GO: Biological Process	GO:0002548	monocyte chemotaxis		0.0001559	0.5958	0.0008041	0.007097	4	71	CXCL10,CCL2,CCL5,IL6
GO: Biological Process	GO:0140467	integrated stress response signaling		0.0001626	0.6216	0.0008354	0.007374	3	28	CCL2,HSPA5,CXCL8
GO: Biological Process	GO:0051769	regulation of nitric-oxide synthase biosynthetic process		0.0001626	0.6216	0.0008354	0.007374	3	28	IFNG,CCL2,STAT1
GO: Biological Process	GO:0051767	nitric-oxide synthase biosynthetic process		0.0001626	0.6216	0.0008354	0.007374	3	28	IFNG,CCL2,STAT1
GO: Biological Process	GO:0042987	amyloid precursor protein catabolic process		0.0001646	0.6291	0.0008444	0.007453	4	72	IFNG,CASP3,ADAM17,TNF
GO: Biological Process	GO:0044092	negative regulation of molecular function		0.0001673	0.6397	0.0008576	0.007569	15	1363	IFNG,IL10,HFE,ACE2,NLRP12,FURIN,SOCS3,CASP3,TNF,PPARG,ACE,PPIA,PTGS2,IL6,CEACAM1
GO: Biological Process	GO:0035821	modulation of process of other organism		0.0001716	0.6561	0.0008782	0.007752	5	136	IFNG,CCL5,CLEC4M,CD209,CRP
GO: Biological Process	GO:0034765	regulation of ion transmembrane transport		0.0001759	0.6726	0.0008992	0.007937	10	651	IFNG,ACE2,MAPK14,CXCL10,PIK3CG,CXCL9,CCL2,TNF,ACE,IL4
GO: Biological Process	GO:0042752	regulation of circadian rhythm		0.0001776	0.6789	0.0009064	0.008	5	137	ALB,PPARG,ADA,CREB1,IL6
GO: Biological Process	GO:0035966	response to topologically incorrect protein		0.0001796	0.6865	0.0009153	0.008078	6	217	IFNG,ERN1,BAK1,CCL2,HSPA5,CXCL8
GO: Biological Process	GO:0090025	regulation of monocyte chemotaxis		0.0001808	0.6914	0.0009169	0.008093	3	29	CXCL10,CCL2,CCL5
GO: Biological Process	GO:0045187	regulation of circadian sleep/wake cycle, sleep		0.0001808	0.6914	0.0009169	0.008093	3	29	ALB,ADA,IL6
GO: Biological Process	GO:0043369	CD4-positive or CD8-positive, alpha-beta T cell lineage commitment		0.0001808	0.6914	0.0009169	0.008093	3	29	CTSL,IL4,IL6
GO: Biological Process	GO:0042501	serine phosphorylation of STAT protein		0.0001808	0.6914	0.0009169	0.008093	3	29	IFNB1,IFNG,IFNA1
GO: Biological Process	GO:0051248	negative regulation of protein metabolic process		0.0001822	0.6967	0.0009227	0.008144	14	1218	IFNG,IL10,HFE,NLRP12,FURIN,SOCS3,BAK1,CASP3,TNF,IL2,PPIA,PTGS2,IL6,CEACAM1
GO: Biological Process	GO:0070228	regulation of lymphocyte apoptotic process		0.000183	0.6995	0.0009253	0.008167	4	74	IL10,CCL5,ADA,IL2
GO: Biological Process	GO:0034762	regulation of transmembrane transport		0.0001849	0.7067	0.0009336	0.00824	10	655	IFNG,ACE2,MAPK14,CXCL10,PIK3CG,CXCL9,CCL2,TNF,ACE,IL4
GO: Biological Process	GO:0032868	response to insulin		0.0001863	0.7121	0.0009394	0.008291	7	312	IL10,ICAM1,GPT,SOCS3,PPARG,STAT1,CEACAM1
GO: Biological Process	GO:0034976	response to endoplasmic reticulum stress		0.0001899	0.7261	0.0009567	0.008444	7	313	IFNG,ERN1,BAK1,CASP3,CCL2,HSPA5,CXCL8
GO: Biological Process	GO:0008217	regulation of blood pressure		0.0001934	0.7394	0.0009717	0.008576	6	220	ACE2,ANPEP,TNF,PPARG,ACE,PTGS2
GO: Biological Process	GO:0071248	cellular response to metal ion		0.0001934	0.7394	0.0009717	0.008576	6	220	HFE,PPARG,CREB1,HSPA5,CRP,TFR2
GO: Biological Process	GO:0009991	response to extracellular stimulus		0.0001944	0.743	0.0009751	0.008606	9	535	HFE,CXCL10,ICAM1,GPT,ALB,PPARG,ADA,HSPA5,STAT1
GO: Biological Process	GO:0070482	response to oxygen levels		0.0002019	0.772	0.00101	0.008918	8	422	DPP4,ICAM1,CASP3,ADAM17,PPARG,ADA,CREB1,PTGS2
GO: Biological Process	GO:2001233	regulation of apoptotic signaling pathway		0.0002019	0.772	0.00101	0.008918	8	422	IFNB1,ICAM1,MCL1,TNF,PPIA,IL4,PTGS2,HELLS
GO: Biological Process	GO:0045600	positive regulation of fat cell differentiation		0.0002029	0.7755	0.001014	0.008948	4	76	MAPK14,PPARG,CREB1,PTGS2
GO: Biological Process	GO:0009894	regulation of catabolic process		0.0002039	0.7795	0.001018	0.008982	13	1080	IFNG,IL10,HFE,MAPK14,ERN1,PIK3CG,FURIN,CASP3,MCL1,TNF,STING1,IL4,IL6
GO: Biological Process	GO:0030162	regulation of proteolysis		0.0002077	0.7942	0.001035	0.009139	11	797	IFNG,IL10,HFE,NLRP12,FURIN,BAK1,TNF,PPARG,PTGS2,IL6,STAT1
GO: Biological Process	GO:0060047	heart contraction		0.0002093	0.8	0.001042	0.009194	7	318	IFNG,ACE2,PIK3CG,TNF,ACE,ADA,IL2
GO: Biological Process	GO:1903844	regulation of cellular response to transforming growth factor beta stimulus		0.0002099	0.8024	0.001043	0.009209	5	142	PALS1,FURIN,ADAM17,HSPA5,IL4
GO: Biological Process	GO:0002314	germinal center B cell differentiation		0.0002127	0.8133	0.001052	0.009286	2	6	ADA,IL6
GO: Biological Process	GO:0002677	negative regulation of chronic inflammatory response		0.0002127	0.8133	0.001052	0.009286	2	6	IL10,IL4
GO: Biological Process	GO:0002733	regulation of myeloid dendritic cell cytokine production		0.0002127	0.8133	0.001052	0.009286	2	6	DDX58,DDX1
GO: Biological Process	GO:0002735	positive regulation of myeloid dendritic cell cytokine production		0.0002127	0.8133	0.001052	0.009286	2	6	DDX58,DDX1
GO: Biological Process	GO:0007179	transforming growth factor beta receptor signaling pathway		0.0002132	0.815	0.001052	0.009289	6	224	PALS1,FURIN,CCL2,ADAM17,CREB1,HSPA5
GO: Biological Process	GO:0002294	CD4-positive, alpha-beta T cell differentiation involved in immune response		0.0002134	0.8157	0.001052	0.009289	4	77	IFNG,IL2,IL4,IL6
GO: Biological Process	GO:0031342	negative regulation of cell killing		0.0002213	0.8459	0.001087	0.009596	3	31	HLA-B,IL4,CEACAM1
GO: Biological Process	GO:0045830	positive regulation of isotype switching		0.0002213	0.8459	0.001087	0.009596	3	31	IFNG,IL2,IL4
GO: Biological Process	GO:1900101	regulation of endoplasmic reticulum unfolded protein response		0.0002213	0.8459	0.001087	0.009596	3	31	ERN1,BAK1,HSPA5
GO: Biological Process	GO:0002009	morphogenesis of an epithelium		0.0002218	0.848	0.001087	0.009596	10	670	IL10,PALS1,CXCL10,SOCS3,CASP3,ADAM17,TNF,IL6,STAT1,CEACAM1
GO: Biological Process	GO:0045786	negative regulation of cell cycle		0.0002218	0.848	0.001087	0.009596	10	670	IFNG,IL10,MAPK14,ERN1,CASP3,CCL2,TNF,ATF2,PTGS2,CXCL8
GO: Biological Process	GO:0001101	response to acid chemical		0.000224	0.8563	0.001091	0.009627	5	144	ICAM1,CASP3,TNF,CREB1,ATF2
GO: Biological Process	GO:0002293	alpha-beta T cell differentiation involved in immune response		0.0002242	0.8573	0.001091	0.009627	4	78	IFNG,IL2,IL4,IL6
GO: Biological Process	GO:0002287	alpha-beta T cell activation involved in immune response		0.0002242	0.8573	0.001091	0.009627	4	78	IFNG,IL2,IL4,IL6
GO: Biological Process	GO:0002260	lymphocyte homeostasis		0.0002242	0.8573	0.001091	0.009627	4	78	BAK1,CASP3,ADA,IL2
GO: Biological Process	GO:0042306	regulation of protein import into nucleus		0.0002242	0.8573	0.001091	0.009627	4	78	IFNG,MAPK14,PTGS2,IL6
GO: Biological Process	GO:2000514	regulation of CD4-positive, alpha-beta T cell activation		0.0002242	0.8573	0.001091	0.009627	4	78	IFNG,IL2,IL4,IL6
GO: Biological Process	GO:0051054	positive regulation of DNA metabolic process		0.000229	0.8756	0.001113	0.00982	6	227	IFNG,TNF,SPIDR,IL2,IL4,IL6
GO: Biological Process	GO:0030198	extracellular matrix organization		0.0002329	0.8905	0.00113	0.009975	8	431	DPP4,PRSS2,FURIN,ICAM1,ICAM3,TNF,CTSL,IL6
GO: Biological Process	GO:1905953	negative regulation of lipid localization		0.0002355	0.9004	0.001141	0.01007	4	79	TNF,PPARG,IL6,CRP
GO: Biological Process	GO:0043062	extracellular structure organization		0.0002366	0.9046	0.001145	0.01011	8	432	DPP4,PRSS2,FURIN,ICAM1,ICAM3,TNF,CTSL,IL6
GO: Biological Process	GO:0070102	interleukin-6-mediated signaling pathway		0.0002435	0.9308	0.001177	0.01039	3	32	SOCS3,IL6,STAT1
GO: Biological Process	GO:0045229	external encapsulating structure organization		0.0002441	0.9332	0.001178	0.0104	8	434	DPP4,PRSS2,FURIN,ICAM1,ICAM3,TNF,CTSL,IL6
GO: Biological Process	GO:0046824	positive regulation of nucleocytoplasmic transport		0.0002472	0.9451	0.001192	0.01052	4	80	IFNG,MAPK14,PTGS2,IL6
GO: Biological Process	GO:0003015	heart process		0.000248	0.9482	0.001194	0.01054	7	327	IFNG,ACE2,PIK3CG,TNF,ACE,ADA,IL2
GO: Biological Process	GO:0045089	positive regulation of innate immune response		0.0002575	0.9845	0.001238	0.01093	6	232	IFNB1,ICAM3,IRF3,CCL5,STING1,CD209
GO: Biological Process	GO:0060341	regulation of cellular localization		0.0002587	0.9889	0.001242	0.01097	12	959	IFNG,HFE,MAPK14,CXCL10,CXCL9,BAK1,CCL2,TNF,SPIDR,IL4,PTGS2,IL6
GO: Biological Process	GO:0051928	positive regulation of calcium ion transport		0.0002624	1	0.001259	0.01111	5	149	CXCL10,CXCL9,BAK1,CCL2,CCL5
GO: Biological Process	GO:0050802	circadian sleep/wake cycle, sleep		0.0002671	1	0.001275	0.01125	3	33	ALB,ADA,IL6
GO: Biological Process	GO:0002828	regulation of type 2 immune response		0.0002671	1	0.001275	0.01125	3	33	IFNB1,IL6,IFNL1
GO: Biological Process	GO:0042749	regulation of circadian sleep/wake cycle		0.0002671	1	0.001275	0.01125	3	33	ALB,ADA,IL6
GO: Biological Process	GO:0045671	negative regulation of osteoclast differentiation		0.0002671	1	0.001275	0.01125	3	33	IFNB1,IFNG,IL4
GO: Biological Process	GO:0051051	negative regulation of transport		0.0002689	1	0.001282	0.01131	9	559	ANPEP,ICAM1,TNF,PPARG,ACE,ADA,PTGS2,IL6,CEACAM1
GO: Biological Process	GO:0043280	positive regulation of cysteine-type endopeptidase activity involved in apoptotic process		0.0002706	1	0.001287	0.01136	5	150	NLRP12,BAK1,TNF,PPARG,STAT1
GO: Biological Process	GO:0019233	sensory perception of pain		0.0002706	1	0.001287	0.01136	5	150	IL10,CCL2,TNF,ACE,PTGS2
GO: Biological Process	GO:0001937	negative regulation of endothelial cell proliferation		0.0002718	1	0.001291	0.01139	4	82	CCL2,TNF,PPARG,STAT1
GO: Biological Process	GO:0050878	regulation of body fluid levels		0.0002834	1	0.001344	0.01186	9	563	IFNB1,PIK3CG,CD40LG,ADA,PPIA,CREB1,IFNA1,IL6,CEACAM1
GO: Biological Process	GO:0070201	regulation of establishment of protein localization		0.0002839	1	0.001345	0.01187	10	691	IFNG,DPP4,MAPK14,CCL2,CCL5,TNF,SPIDR,PPIA,PTGS2,IL6
GO: Biological Process	GO:0048662	negative regulation of smooth muscle cell proliferation		0.0002848	1	0.001347	0.01189	4	83	IFNG,IL10,ACE2,PPARG
GO: Biological Process	GO:0072539	T-helper 17 cell differentiation		0.0002921	1	0.001375	0.01214	3	34	IL2,IL4,IL6
GO: Biological Process	GO:0045822	negative regulation of heart contraction		0.0002921	1	0.001375	0.01214	3	34	PIK3CG,TNF,IL2
GO: Biological Process	GO:1903203	regulation of oxidative stress-induced neuron death		0.0002921	1	0.001375	0.01214	3	34	IL10,MCL1,TNF
GO: Biological Process	GO:1903902	positive regulation of viral life cycle		0.0002921	1	0.001375	0.01214	3	34	CLEC4G,TMPRSS2,CD209
GO: Biological Process	GO:0045345	positive regulation of MHC class I biosynthetic process		0.0002971	1	0.001385	0.01223	2	7	NLRP12,IFNL1
GO: Biological Process	GO:0002372	myeloid dendritic cell cytokine production		0.0002971	1	0.001385	0.01223	2	7	DDX58,DDX1
GO: Biological Process	GO:0001554	luteolysis		0.0002971	1	0.001385	0.01223	2	7	CASP3,HSPA5
[truncated: 1,054 more rows]

## Sheet: Nondynamic vs whole genome
Category	ID	Name	Source	p-value	q-value Bonferroni	q-value FDR B&H	q-value FDR B&Y	Hit Count in Query List	Hit Count in Genome	Hit in Query List
[truncated: 446 more rows]

[truncated: 1 more sheets: Sheet1]
